# Supplementary material for: Limb-Enhancer Genie: An accessible resource of accurate enhancer predictions in the developing limb
Source: PLoS Comput Biol. 2017 Aug 21;13(8):e1005720. doi: 10.1371/journal.pcbi.1005720 (PMC5578682; doi:10.1371/journal.pcbi.1005720)
Supplement: S2 Table — For each dataset, the developmental stage, the tissue and type of experiment (ChIP-seq, DNase-seq, RNA-seq or Whole-Genome-BiSulphite-seq) are indicated. For ChIP-seqs, the target protein is also specified. The data was downloaded either from ENCODE or GEO, so different accessions are provided depending on the source. Every time a control dataset is available, the corresponding accession number(s) are also specified. The Pubmed ID (PMID) of the reference publication is also indicated. (XLSX) [file pcbi.1005720.s012.xlsx]

## Sheet: S2
Developmental Stage	Tissue/Region	Experiment	Antibody	Replicate	Accession Type	Accession	PMID	Accession Type of the Control File(s)	Accession of the Control File(s)
E11.5	Limbs	ChIP-seq	H3K27ac	2	ENCODE	ENCFF001ZRH	22955616	ENCODE	ENCFF001ZVA, ENCFF001ZUZ
E11.5	Limbs	ChIP-seq	H3K27ac	1	ENCODE	ENCFF001ZRI	22955616	ENCODE	ENCFF001ZVA, ENCFF001ZUZ
E11.5	Limbs	ChIP-seq	H3K9ac	1	ENCODE	ENCFF001ZSS	22955616	ENCODE	ENCFF001ZVA, ENCFF001ZUZ
E11.5	Limbs	ChIP-seq	H3K9ac	2	ENCODE	ENCFF001ZSV	22955616	ENCODE	ENCFF001ZVA, ENCFF001ZUZ
E11.5	Limbs	ChIP-seq	H3K4me3	2	ENCODE	ENCFF001ZUL	22955616	ENCODE	ENCFF001ZVA, ENCFF001ZUZ
E11.5	Limbs	ChIP-seq	H3K4me3	1	ENCODE	ENCFF001ZUQ	22955616	ENCODE	ENCFF001ZVA, ENCFF001ZUZ
E11.5	Limbs	ChIP-seq	H3K4me2	2	ENCODE	ENCFF002BGH	22955616	ENCODE	ENCFF001ZVA, ENCFF001ZUZ
E11.5	Limbs	ChIP-seq	H3K4me2	1	ENCODE	ENCFF002BHA	22955616	ENCODE	ENCFF001ZVA, ENCFF001ZUZ
E11.5	Limbs	ChIP-seq	H3K4me1	1	ENCODE	ENCFF001ZRY	22955616	ENCODE	ENCFF001ZVA, ENCFF001ZUZ
E11.5	Limbs	ChIP-seq	H3K4me1	1	ENCODE	ENCFF115DQJ	22955616	ENCODE	ENCFF001ZVA, ENCFF001ZUZ
E11.5	Limbs	ChIP-seq	H3K4me1	2	ENCODE	ENCFF001ZRZ	22955616	ENCODE	ENCFF001ZVA, ENCFF001ZUZ
E11.5	Limbs	ChIP-seq	H3K4me1	2	ENCODE	ENCFF822LXA	22955616	ENCODE	ENCFF001ZVA, ENCFF001ZUZ
E11.5	Limbs	ChIP-seq	H3K4me2	1	GEO	GSM1036120	23704192	GEO	GSM1036114
E11.5	Limbs	ChIP-seq	H3K27me3	1	GEO	GSM1036121	23704192	GEO	GSM1036115
E10.5	Forelimbs	ChIP-seq	CTCF	2	GEO	GSM1036123	23704192	GEO	GSM1039534
E10.5	Hindlimbs	ChIP-seq	CTCF	1	GEO	GSM1036124	23704192	GEO	GSM1039535
E10.5	Hindlimbs	ChIP-seq	CTCF	2	GEO	GSM1036125	23704192	GEO	GSM1039535
E11.5	Limbs	ChIP-seq	CTCF	1	GEO	GSM1036126	23704192	GEO	GSM1036113
E11.5	Limbs	ChIP-seq	Smc1a	1	GEO	GSM1036127	23704192	GEO	GSM1036115
E11.5	Limbs	ChIP-seq	Smc1a	2	GEO	GSM1036128	23704192	GEO	GSM1036116
E10.5	Forelimbs	ChIP-seq	H3K27ac	1	GEO	GSM1039558	23827682	GEO	GSM1039534
E10.5	Hindlimbs	ChIP-seq	H3K27ac	1	GEO	GSM1039559	23827682	GEO	GSM1039535
E12.5	Forelimb autopods	ChIP-seq	H3K27ac	1	GEO	GSM1039562	23827682	GEO	GSM1039538, GSM1039540
E12.5	Hindlimb autopods	ChIP-seq	H3K27ac	1	GEO	GSM1039563	23827682	GEO	GSM1039539, GSM1039541
E12.5	Forelimb autopods	ChIP-seq	H3K27ac	2	GEO	GSM1039564	23827682	GEO	GSM1039538, GSM1039540
E12.5	Hindlimb autopods	ChIP-seq	H3K27ac	2	GEO	GSM1039565	23827682	GEO	GSM1039539, GSM1039541
E10.5	Forelimbs	ChIP-seq	H3K27ac	1	GEO	GSM759864	22421546	GEO	GSM759858, GSM759859, GSM759860, GSM759861
E10.5	Forelimbs	ChIP-seq	H3K27ac	2	GEO	GSM759865	22421546	GEO	GSM759858, GSM759859, GSM759860, GSM759861
E10.5	Forelimbs	ChIP-seq	H3K27me3	1	GEO	GSM759866	22421546	GEO	GSM759858, GSM759859, GSM759860, GSM759861
E10.5	Forelimbs	ChIP-seq	H3K27me3	2	GEO	GSM759867	22421546	GEO	GSM759858, GSM759859, GSM759860, GSM759861
E10.5	Hindlimbs	ChIP-seq	H3K27ac	1	GEO	GSM759876	22421546	GEO	GSM759870, GSM759871 ,GSM759872, GSM759873
E10.5	Hindlimbs	ChIP-seq	H3K27ac	2	GEO	GSM759877	22421546	GEO	GSM759870, GSM759871 ,GSM759872, GSM759874
E10.5	Hindlimbs	ChIP-seq	H3K27me3	1	GEO	GSM759878	22421546	GEO	GSM759870, GSM759871 ,GSM759872, GSM759875
E10.5	Hindlimbs	ChIP-seq	H3K27me3	2	GEO	GSM759879	22421546	GEO	GSM759870, GSM759871 ,GSM759872, GSM759876
E11.5	Forelimbs	ChIP-seq	H3K27ac	1	GEO	GSM875385	22421546	GEO	GSM875384
E11.5	Forelimbs	ChIP-seq	H3K27ac	1	GEO	GSM875387	22421546	GEO	GSM875386
E11.5	Limbs	ChIP-seq	p300	1	GEO	GSM348066	19212405	-	-
E11.5	Limbs (AER)	ChIP-seq	H3K27ac	1	SRA	SRR1393727	25273087	SRA	SRR1688718
E11.5	Limbs (ZPA)	ChIP-seq	H3K27ac	1	SRA	SRR1393728	25273087	SRA	SRR1688718
E11.5	Limbs	ChIP-seq	H3K27ac	1	SRA	SRR1688712	25273087	SRA	SRR1688718
E11.5	Limbs	DNaseI-seq	-	1	ENCODE	ENCBS233ENC	25409824	-	-
E11.5	Limbs	DNaseI-seq	-	2	ENCODE	ENCBS701QNB	25409824	-	-
E11.5	Limbs	DNaseI-seq	-	1	ENCODE	ENCBS236ENC	25409824	-	-
E11.5	Limbs	DNaseI-seq	-	2	ENCODE	ENCBS752MTX	25409824	-	-
E11.5	Headless embryos	DNaseI-seq	-	1	GEO	GSM1014172	25409824	-	-
E11.5	Headless embryos	DNaseI-seq	-	2	GEO	GSM1014172	25409824	-	-
E11.5	Limbs	WGBS-seq	-	1	GEO	GSM2192439	22955616	-	-
E11.5	Limbs	WGBS-seq	-	1	GEO	GSM2192440	22955616	-	-
E11.5	Limbs	WGBS-seq	-	2	GEO	GSM2192441	22955616	-	-
E11.5	Limbs	WGBS-seq	-	2	GEO	GSM2192442	22955616	-	-
E11.5	Limbs	RNA-seq	-	1	ENCODE	ENCFF237DCF	22955616	-	-
E11.5	Limbs	RNA-seq	-	2	ENCODE	ENCFF249AZE	22955616	-	-
E11.5	Limbs	RNA-seq	-	1	ENCODE	ENCFF820NAK	22955616	-	-
E11.5	Limbs	RNA-seq	-	2	ENCODE	ENCFF654OBR	22955616	-	-
