# Supplementary material for: Limb-Enhancer Genie: An accessible resource of accurate enhancer predictions in the developing limb
Source: PLoS Comput Biol. 2017 Aug 21;13(8):e1005720. doi: 10.1371/journal.pcbi.1005720 (PMC5578682; doi:10.1371/journal.pcbi.1005720)
Supplement: S3 Table — For each one of the TF-gene expressed in the developing limbs, PWM models were collected from the literature. For each PWM, the table is showing the identifier, the Pubmed ID (PMID) of the reference publication, the gene symbol of the cognate TF and the FPKM for the gene in the developing limbs at E11.5 (as estimated by RNA-seq). (XLSX) [file pcbi.1005720.s013.xlsx]

## Sheet: S3
PWM Identifier	PMID	TF-gene (Gene Symbol)	FPKM (Limb)
HC_ENOA_si	23175603	Eno1	600.215
HC_YBOX1_f2	23175603	Ybx1	397.15
BU0061.Sox11_primary	19443739	Sox11	302.203
TA0835_Sox11_DBD_dimer	23332764	Sox11	302.203
HC_HMGA1_f1	23175603	Hmga1	116.084
HC_HXA10_f1	23175603	Hoxa10	112.533
HOMEO0048_Hoxa10_2318.1	18585359	Hoxa10	112.533
TA0551_HOXA10_DBD_monomer	23332764	Hoxa10	112.533
TA0552_HOXA10_DBD_monomer	23332764	Hoxa10	112.533
HOMEO0108_Msx1_3031.2	18585359	Msx1	94.1582
TA0622_MSX1_DBD_dimer	23332764	Msx1	94.1582
TA0623_MSX1_DBD_monomer	23332764	Msx1	94.1582
TA0624_MSX1_full_monomer	23332764	Msx1	94.1582
HC_P53_f2	23175603	Trp53	92.5394
MA0106.1.TP53	19906716	Trp53	92.5394
MA0106.2.TP53	19906716	Trp53	92.5394
TA0765_Tp53_DBD_dimer	23332764	Trp53	92.5394
TA0766_Tp53_DBD_dimer	23332764	Trp53	92.5394
TA0767_Tp53_DBD_dimer	23332764	Trp53	92.5394
HC_SOX9_f1	23175603	Sox9	91.4682
MA0077.1.SOX9	19906716	Sox9	91.4682
TA0166_SOX9_DBD_monomer	23332764	Sox9	91.4682
TA0822_SOX9_full_dimer	23332764	Sox9	91.4682
TA0823_SOX9_full_dimer	23332764	Sox9	91.4682
TA0824_SOX9_full_dimer	23332764	Sox9	91.4682
TA0825_SOX9_full_dimer	23332764	Sox9	91.4682
TA0826_SOX9_full_dimer	23332764	Sox9	91.4682
TA0827_SOX9_full_dimer	23332764	Sox9	91.4682
MA0149.1.EWSR1-FLI1	19906716	Ewsr1	89.2369
HC_ITF2_f1	23175603	Tcf4	79.049
TA0375_TCF4_DBD_dimer	23332764	Tcf4	79.049
TA0376_TCF4_full_dimer	23332764	Tcf4	79.049
HC_FUBP1_f1	23175603	Fubp1	74.3151
BU0082.Tcf3_primary	19443739	Tcf3	65.2375
BU0089.Tcfe2a_primary	19443739	Tcf3	65.2375
HC_TFE2_f2	23175603	Tcf3	65.2375
HC_TFE3_f1	23175603	Tcf3	65.2375
MA0092.1.Hand1::Tcfe2a	19906716	Tcf3	65.2375
MA0522.1.Tcf3	19906716	Tcf3	65.2375
TA0167_TCF7L1_full_monomer	23332764	Tcf3	65.2375
TA0374_TCF3_DBD_dimer	23332764	Tcf3	65.2375
TA0379_TFE3_DBD_dimer	23332764	Tcf3	65.2375
HC_HMGA2_f1	23175603	Hmga2	63.1621
BU0084.Tcf7l2_primary	19443739	Tcf7l2	62.6683
HC_TF7L2_f1	23175603	Tcf7l2	62.6683
MA0523.1.TCF7L2	19906716	Tcf7l2	62.6683
HOMEO0156_Prrx1_3442.1	18585359	Prrx1	61.9044
TA0659_PRRX1_DBD_monomer	23332764	Prrx1	61.9044
TA0660_PRRX1_full_monomer	23332764	Prrx1	61.9044
TA0661_PRRX1_full_dimer	23332764	Prrx1	61.9044
HC_SMRC1_f1	23175603	Smarcc1	58.9897
HC_XBP1_f1	23175603	Xbp1	57.7127
TA0427_XBP1_DBD_dimer	23332764	Xbp1	57.7127
TA0428_XBP1_DBD_dimer	23332764	Xbp1	57.7127
BU0071.Sox4_primary	19443739	Sox4	57.2803
TA0810_SOX4_DBD_dimer	23332764	Sox4	57.2803
HC_EVI1_f1	23175603	Mecom	56.7157
MA0029.1.Mecom	19906716	Mecom	56.7157
HOMEO0162_Shox2_2641.2	18585359	Shox2	55.2353
TA0671_SHOX2_DBD_monomer	23332764	Shox2	55.2353
TA0673_Shox2_DBD_monomer	23332764	Shox2	55.2353
ETS0013.h-ETS2	20517297	Ets2	54.0855
HC_ETS2_f1	23175603	Ets2	54.0855
HC_ATF2+ATF4_f1	23175603	Atf4	53.3556
TA0383_ATF4_DBD_dimer	23332764	Atf4	53.3556
TA0385_Atf4_DBD_dimer	23332764	Atf4	53.3556
HOMEO0139_Pitx1_2312.1	18585359	Pitx1	53.1839
TA0654_PITX1_DBD_monomer	23332764	Pitx1	53.1839
TA0655_PITX1_full_monomer	23332764	Pitx1	53.1839
TA0770_PITX1_full_monomer	23332764	Pitx1	53.1839
HC_HTF4_f1	23175603	Tcf12	52.3558
MA0521.1.Tcf12	19906716	Tcf12	52.3558
HC_E2F4_do	23175603	E2f4	49.5607
MA0470.1.E2F4	19906716	E2f4	49.5607
TA0783_E2F4_DBD_dimer	23332764	E2f4	49.5607
TA0784_E2F4_DBD_dimer	23332764	E2f4	49.5607
HOMEO0101_Lhx9_3492.1	18585359	Lhx9	48.9246
TA0607_LHX9_DBD_monomer	23332764	Lhx9	48.9246
TA0608_LHX9_DBD_dimer	23332764	Lhx9	48.9246
BU0028.Hbp1_primary	19443739	Hbp1	47.1614
HC_MYCN_si	23175603	Mycn	45.597
MA0104.1.Mycn	19906716	Mycn	45.597
MA0104.2.Mycn	19906716	Mycn	45.597
MA0104.3.Mycn	19906716	Mycn	45.597
HC_NFYC_f1	23175603	Nfyc	45.121
HC_PRRX2_f1	23175603	Prrx2	44.0696
HOMEO0157_Prrx2_3072.1	18585359	Prrx2	44.0696
MA0075.1.Prrx2	19906716	Prrx2	44.0696
TA0662_PRRX2_full_monomer	23332764	Prrx2	44.0696
TA0663_Prrx2_DBD_monomer	23332764	Prrx2	44.0696
HC_RARG_do	23175603	Rarg	42.478
HC_RARG_f1	23175603	Rarg	42.478
TA0753_Rarg_DBD_dimer	23332764	Rarg	42.478
TA0754_Rarg_DBD_dimer	23332764	Rarg	42.478
HC_HXA9_f1	23175603	Hoxa9	42.4404
HOMEO0058_Hoxa9_2622.2	18585359	Hoxa9	42.4404
MA0594.1.Hoxa9	19906716	Hoxa9	42.4404
HC_JUND_f1	23175603	Jund	40.397
MA0491.1.JUND	19906716	Jund	40.397
HC_PBX1_do	23175603	Pbx1	39.3469
HOMEO0136_Pbx1_3203.1	18585359	Pbx1	39.3469
MA0070.1.PBX1	19906716	Pbx1	39.3469
HC_TGIF1_f1	23175603	Tgif1	39.3423
HC_TGIF1_si	23175603	Tgif1	39.3423
HOMEO0171_Tgif1_2342.2	18585359	Tgif1	39.3423
TA0204_TGIF1_DBD_dimer	23332764	Tgif1	39.3423
HC_HIF1A_si	23175603	Hif1a	36.6376
MA0259.1.HIF1A::ARNT	19906716	Hif1a	36.6376
HC_SRBP2_f1	23175603	Srebf2	34.7185
MA0596.1.SREBF2	19906716	Srebf2	34.7185
TA0372_SREBF2_DBD_dimer	23332764	Srebf2	34.7185
HC_ATF2+ATF4_f1	23175603	Atf2	33.2203
HOMEO0079_Hoxd12_3481.1	18585359	Hoxd12	32.1135
TA0577_HOXD12_DBD_monomer	23332764	Hoxd12	32.1135
TA0578_HOXD12_DBD_monomer	23332764	Hoxd12	32.1135
TA0872_HOXD12_DBD_monomer	23332764	Hoxd12	32.1135
TA0873_HOXD12_DBD_monomer	23332764	Hoxd12	32.1135
HC_SP3_f1	23175603	Sp3	31.9668
TA0060_SP3_DBD_monomer	23332764	Sp3	31.9668
MA0481.1.FOXP1	19906716	Foxp1	30.7917
HC_HES1_f1	23175603	Hes1	30.0578
TA0058_SNAI2_DBD_monomer	23332764	Snai2	28.2495
BU0050.Osr1_primary	19443739	Osr1	28.2225
HC_CDC5L_si	23175603	Cdc5l	28.0199
HC_SMAD2_si	23175603	Smad2	27.3902
MA0513.1.SMAD2::SMAD3::SMAD4	19906716	Smad2	27.3902
HC_USF1_f1	23175603	Usf1	27.2072
MA0093.1.USF1	19906716	Usf1	27.2072
MA0093.2.USF1	19906716	Usf1	27.2072
TA0382_USF1_DBD_dimer	23332764	Usf1	27.2072
TA0617_MEOX2_DBD_monomer	23332764	Meox2	26.5147
TA0618_MEOX2_DBD_dimer	23332764	Meox2	26.5147
TA0619_MEOX2_DBD_dimer	23332764	Meox2	26.5147
TA0627_Meox2_DBD_monomer	23332764	Meox2	26.5147
HC_NRF1_f1	23175603	Nrf1	26.2615
MA0506.1.NRF1	19906716	Nrf1	26.2615
TA0224_NRF1_full_dimer	23332764	Nrf1	26.2615
HC_E2F5_do	23175603	E2f5	25.7482
BU0051.Osr2_primary	19443739	Osr2	25.3974
TA0076_ZNF306_full_monomer	23332764	Zkscan3	25.2558
HC_NFAC4_f1	23175603	Nfatc4	25.1479
HC_COE1_f2	23175603	Ebf1	25.1422
MA0154.1.EBF1	19906716	Ebf1	25.1422
MA0154.2.EBF1	19906716	Ebf1	25.1422
TA0109_EBF1_full_dimer	23332764	Ebf1	25.1422
BU0049.Nr2f2_primary	19443739	Nr2f2	24.9591
HC_COT2_f1	23175603	Nr2f2	24.9591
HC_COT2_f2	23175603	Nr2f2	24.9591
HC_NFYB_f1	23175603	Nfyb	24.7288
MA0502.1.NFYB	19906716	Nfyb	24.7288
HC_REST_f1	23175603	Rest	24.6313
MA0138.1.REST	19906716	Rest	24.6313
MA0138.2.REST	19906716	Rest	24.6313
HC_NR2F6_f1	23175603	Nr2f6	24.4304
TA0712_NR2F6_DBD_dimer	23332764	Nr2f6	24.4304
TA0713_NR2F6_DBD_dimer	23332764	Nr2f6	24.4304
TA0714_NR2F6_full_dimer	23332764	Nr2f6	24.4304
TA0722_Nr2f6_DBD_dimer	23332764	Nr2f6	24.4304
TA0723_Nr2f6_DBD_dimer	23332764	Nr2f6	24.4304
HC_GABP1+GABP2_f1	23175603	Gabpb1	24.4068
HC_MEIS1_f2	23175603	Meis1	24.3675
HOMEO0104_Meis1_2335.1	18585359	Meis1	24.3675
MA0498.1.Meis1	19906716	Meis1	24.3675
TA0192_MEIS1_DBD_monomer	23332764	Meis1	24.3675
HC_MAZ_f1	23175603	Maz	23.9308
HC_SP1_f1	23175603	Sp1	23.5359
HC_SP1_f2	23175603	Sp1	23.5359
MA0079.2.SP1	19906716	Sp1	23.5359
MA0079.3.SP1	19906716	Sp1	23.5359
TA0059_SP1_DBD_monomer	23332764	Sp1	23.5359
HOMEO0078_Hoxd11_3873.1	18585359	Hoxd11	23.3931
TA0575_HOXD11_DBD_monomer	23332764	Hoxd11	23.3931
TA0576_HOXD11_DBD_monomer	23332764	Hoxd11	23.3931
TA0351_HEY1_DBD_dimer	23332764	Hey1	23.2016
HOMEO0172_Tgif2_3451.1	18585359	Tgif2	22.059
TA0206_TGIF2_DBD_dimer	23332764	Tgif2	22.059
HC_HXD13_f1	23175603	Hoxd13	21.7317
HOMEO0080_Hoxd13_2356.1	18585359	Hoxd13	21.7317
TA0579_HOXD13_DBD_monomer	23332764	Hoxd13	21.7317
TA0580_HOXD13_DBD_monomer	23332764	Hoxd13	21.7317
TA0587_Hoxd13_DBD_monomer	23332764	Hoxd13	21.7317
TA0588_Hoxd13_DBD_monomer	23332764	Hoxd13	21.7317
HOMEO0067_Hoxc10_2779.2	18585359	Hoxc10	21.6761
TA0564_HOXC10_DBD_monomer	23332764	Hoxc10	21.6761
TA0565_HOXC10_DBD_monomer	23332764	Hoxc10	21.6761
TA0566_HOXC10_DBD_monomer	23332764	Hoxc10	21.6761
TA0585_Hoxc10_DBD_monomer	23332764	Hoxc10	21.6761
TA0586_Hoxc10_DBD_monomer	23332764	Hoxc10	21.6761
BU0040.Lef1_primary	19443739	Lef1	21.2882
HC_LEF1_f1	23175603	Lef1	21.2882
TA0165_LEF1_DBD_monomer	23332764	Lef1	21.2882
HC_CUX1_f1	23175603	Cux1	21.119
HOMEO0016_Cutl1_3494.1	18585359	Cux1	21.119
HOMEO0017_Cutl1_3494.2	18585359	Cux1	21.119
TA0094_CUX1_DBD_dimer	23332764	Cux1	21.119
TA0095_CUX1_DBD_dimer	23332764	Cux1	21.119
TA0096_CUX1_DBD_monomer	23332764	Cux1	21.119
BU0098.Zfp410_primary	19443739	Zfp410	20.6626
TA0077_ZNF410_DBD_monomer	23332764	Zfp410	20.6626
HOMEO0163_Six1_0935.2	18585359	Six1	20.6577
ETS0018.h-ETV5	20517297	Etv5	20.1246
HC_ETV5_f1	23175603	Etv5	20.1246
TA0136_ETV5_DBD_monomer	23332764	Etv5	20.1246
HC_SMAD1_si	23175603	Smad1	19.6899
HC_TYY1_f2	23175603	Yy1	19.4732
MA0095.1.YY1	19906716	Yy1	19.4732
MA0095.2.YY1	19906716	Yy1	19.4732
TA0063_YY1_full_monomer	23332764	Yy1	19.4732
BU0020.Gabpa_primary	19443739	Gabpa	19.4309
ETS0023.h-GABPA	20517297	Gabpa	19.4309
HC_GABPA_f1	23175603	Gabpa	19.4309
MA0062.2.GABPA	19906716	Gabpa	19.4309
TA0146_GABPA_full_monomer	23332764	Gabpa	19.4309
HC_NR1H2_f1	23175603	Nr1h2	19.4125
MA0115.1.NR1H2::RXRA	19906716	Nr1h2	19.4125
HC_ZN423_f1	23175603	Zfp423	18.8889
MA0116.1.Zfp423	19906716	Zfp423	18.8889
HC_NF2L2_si	23175603	Nfe2l2	17.3979
MA0150.1.NFE2L2	19906716	Nfe2l2	17.3979
MA0150.2.Nfe2l2	19906716	Nfe2l2	17.3979
NRF2_NAR	20460467	Nfe2l2	17.3979
HC_FOXM1_f1	23175603	Foxm1	17.1905
BU0097.Zfp281_primary	19443739	Zfp281	17.1547
TA0292_TBX15_DBD_dimer	23332764	Tbx15	17.0902
TA0293_TBX15_DBD_monomer	23332764	Tbx15	17.0902
BU0053.Rara_primary	19443739	Rara	17.0394
HC_RARA_f1	23175603	Rara	17.0394
HC_RARA_f2	23175603	Rara	17.0394
MA0159.1.RXR::RAR_DR5	19906716	Rara	17.0394
TA0724_RARA_DBD_dimer	23332764	Rara	17.0394
TA0725_RARA_DBD_dimer	23332764	Rara	17.0394
TA0726_RARA_DBD_dimer	23332764	Rara	17.0394
TA0727_RARA_full_dimer	23332764	Rara	17.0394
TA0728_RARA_full_dimer	23332764	Rara	17.0394
TA0729_RARA_full_dimer	23332764	Rara	17.0394
TA0730_RARG_DBD_dimer	23332764	Rara	17.0394
TA0731_RARG_DBD_dimer	23332764	Rara	17.0394
TA0732_RARG_DBD_dimer	23332764	Rara	17.0394
TA0733_RARG_full_dimer	23332764	Rara	17.0394
TA0734_RARG_full_dimer	23332764	Rara	17.0394
TA0735_RARG_full_dimer	23332764	Rara	17.0394
TA0746_Rara_DBD_dimer	23332764	Rara	17.0394
TA0747_Rara_DBD_dimer	23332764	Rara	17.0394
TA0748_Rara_DBD_dimer	23332764	Rara	17.0394
TA0752_Rarg_DBD_dimer	23332764	Rara	17.0394
HC_ARNT_f1	23175603	Arnt	16.8619
MA0004.1.Arnt	19906716	Arnt	16.8619
MA0006.1.Arnt::Ahr	19906716	Arnt	16.8619
MA0259.1.HIF1A::ARNT	19906716	Arnt	16.8619
HC_CREB1_f1	23175603	Creb1	16.6323
MA0018.1.CREB1	19906716	Creb1	16.6323
MA0018.2.CREB1	19906716	Creb1	16.6323
BU0004.Atf1_primary	19443739	Atf1	16.6131
HC_ATF1_si	23175603	Atf1	16.6131
HC_MSX2_f1	23175603	Msx2	16.5468
HOMEO0109_Msx2_3449.1	18585359	Msx2	16.5468
TA0625_MSX2_DBD_dimer	23332764	Msx2	16.5468
TA0626_MSX2_DBD_monomer	23332764	Msx2	16.5468
HC_CTCF_f2	23175603	Ctcf	16.181
MA0139.1.CTCF	19906716	Ctcf	16.181
TA0032_CTCF_full_monomer	23332764	Ctcf	16.181
MA0597.1.THAP1	19906716	Thap1	16.0068
HC_ARI5B_f1	23175603	Arid5b	15.9716
HC_GLI3_si	23175603	Gli3	15.8104
HC_JUN_f1	23175603	Jun	15.6534
MA0099.1.JUN::FOS	19906716	Jun	15.6534
MA0099.2.JUN::FOS	19906716	Jun	15.6534
MA0462.1.BATF::JUN	19906716	Jun	15.6534
MA0488.1.JUN	19906716	Jun	15.6534
HC_TF65_f2	23175603	Rela	15.5511
MA0107.1.RELA	19906716	Rela	15.5511
TA0396_CREB3_full_dimer	23332764	Creb3	15.4987
TA0397_CREB3_full_dimer	23332764	Creb3	15.4987
TA0359_MLX_full_dimer	23332764	Mlx	15.3822
TA0362_Mlx_DBD_dimer	23332764	Mlx	15.3822
ETS0008.h-Elk3	20517297	Elk3	15.3372
HC_ELK3_f1	23175603	Elk3	15.3372
TA0121_ELK3_DBD_monomer	23332764	Elk3	15.3372
TA0140_Elk3_DBD_monomer	23332764	Elk3	15.3372
HOMEO0049_Hoxa11_2218.1	18585359	Hoxa11	15.3369
TA0582_Hoxa11_DBD_monomer	23332764	Hoxa11	15.3369
TA0583_Hoxa11_DBD_monomer	23332764	Hoxa11	15.3369
BMC_TATA_box	16522199	Tbp	15.319
BU0080.Tbp_primary	19443739	Tbp	15.319
HC_TBP_f1	23175603	Tbp	15.319
MA0108.1.TBP	19906716	Tbp	15.319
MA0108.2.TBP	19906716	Tbp	15.319
HC_CXXC1_si	23175603	Cxxc1	14.9674
HC_E2F6_f1	23175603	E2f6	14.8956
MA0471.1.E2F6	19906716	E2f6	14.8956
BU0033.Irf3_primary	19443739	Irf3	14.8711
HC_IRF3_f1	23175603	Irf3	14.8711
TA0177_IRF3_full_trimer	23332764	Irf3	14.8711
HC_SUH_f1	23175603	Rbpj	14.8586
HC_CEBPZ_si	23175603	Cebpz	14.7188
HC_SMAD4_si	23175603	Smad4	14.6525
MA0513.1.SMAD2::SMAD3::SMAD4	19906716	Smad4	14.6525
ETS0012.h-ETS1	20517297	Ets1	14.5073
HC_ETS1_si	23175603	Ets1	14.5073
MA0098.1.ETS1	19906716	Ets1	14.5073
MA0098.2.Ets1	19906716	Ets1	14.5073
TA0128_ETS1_DBD_monomer	23332764	Ets1	14.5073
TA0129_ETS1_DBD_dimer	23332764	Ets1	14.5073
TA0130_ETS1_full_monomer	23332764	Ets1	14.5073
TA0131_ETS1_full_dimer	23332764	Ets1	14.5073
HC_MYC_f1	23175603	Myc	14.4629
MA0059.1.MYC::MAX	19906716	Myc	14.4629
MA0147.1.Myc	19906716	Myc	14.4629
MA0147.2.Myc	19906716	Myc	14.4629
HC_MEIS2_do	23175603	Meis2	14.2435
HOMEO0106_Mrg1_2246.2	18585359	Meis2	14.2435
TA0193_MEIS2_DBD_dimer	23332764	Meis2	14.2435
TA0194_MEIS2_DBD_monomer	23332764	Meis2	14.2435
TA0197_Meis2_DBD_monomer	23332764	Meis2	14.2435
TA0198_Meis2_DBD_dimer	23332764	Meis2	14.2435
HC_CEBPG_si	23175603	Cebpg	14.1859
TA0391_CEBPG_DBD_dimer	23332764	Cebpg	14.1859
TA0392_CEBPG_full_dimer	23332764	Cebpg	14.1859
HC_TFAP4_si	23175603	Tfap4	14.1134
TA0377_TFAP4_DBD_dimer	23332764	Tfap4	14.1134
TA0378_TFAP4_full_dimer	23332764	Tfap4	14.1134
TA0312_TBX4_DBD_monomer	23332764	Tbx4	13.9784
TA0313_TBX4_DBD_dimer	23332764	Tbx4	13.9784
HOMEO0142_Pknox1_2364.2	18585359	Pknox1	13.9584
TA0201_PKNOX1_DBD_dimer	23332764	Pknox1	13.9584
HC_PITX2_si	23175603	Pitx2	13.9309
HOMEO0140_Pitx2_2274.3	18585359	Pitx2	13.9309
BU0093.Zfp105_primary	19443739	Zfp105	13.9107
ETS0003.h-ELF2	20517297	Elf2	13.8552
HC_NFYA_f1	23175603	Nfya	13.4459
HC_PEBB_f1	23175603	Nfya	13.4459
MA0060.1.NFYA	19906716	Nfya	13.4459
MA0060.2.NFYA	19906716	Nfya	13.4459
HC_STAT3_si	23175603	Stat3	13.3694
MA0144.1.Stat3	19906716	Stat3	13.3694
MA0144.2.STAT3	19906716	Stat3	13.3694
HC_PBX3_f2	23175603	Pbx3	13.3617
HC_HSF2_si	23175603	Hsf2	13.3068
TA0172_HSF2_DBD_trimer	23332764	Hsf2	13.3068
TA0108_E2F7_DBD_dimer	23332764	E2f7	13.2886
HC_HSF1_f2	23175603	Hsf1	13.2142
MA0486.1.HSF1	19906716	Hsf1	13.2142
TA0170_HSF1_DBD_trimer	23332764	Hsf1	13.2142
TA0171_HSF1_full_trimer	23332764	Hsf1	13.2142
BU0052.Plagl1_primary	19443739	Plagl1	13.0359
HC_PLAL1_si	23175603	Plagl1	13.0359
HC_MYOG_f1	23175603	Myog	12.5688
MA0500.1.Myog	19906716	Myog	12.5688
HC_NFIA+NFIB+NFIC+NFIX_f2	23175603	Nfib	12.5223
HC_NFIA+NFIB+NFIC+NFIX_si	23175603	Nfib	12.5223
TA0222_NFIB_full_dimer	23332764	Nfib	12.5223
HC_HXA13_f1	23175603	Hoxa13	12.1958
HOMEO0050_Hoxa13_3126.1	18585359	Hoxa13	12.1958
TA0553_HOXA13_DBD_monomer	23332764	Hoxa13	12.1958
TA0554_HOXA13_DBD_monomer	23332764	Hoxa13	12.1958
TA0555_HOXA13_full_monomer	23332764	Hoxa13	12.1958
TA0556_HOXA13_full_monomer	23332764	Hoxa13	12.1958
HC_NFIL3_si	23175603	Nfil3	11.909
MA0025.1.NFIL3	19906716	Nfil3	11.909
TA0423_NFIL3_DBD_dimer	23332764	Nfil3	11.909
HOMEO0094_Lhx2_0953.2	18585359	Lhx2	11.8297
TA0602_LHX2_DBD_monomer	23332764	Lhx2	11.8297
TA0603_LHX2_DBD_dimer	23332764	Lhx2	11.8297
HC_MEF2A_f1	23175603	Mef2a	11.7504
MA0052.1.MEF2A	19906716	Mef2a	11.7504
MA0052.2.MEF2A	19906716	Mef2a	11.7504
TA0186_MEF2A_DBD_dimer	23332764	Mef2a	11.7504
MA0528.1.ZNF263	19906716	Zfp263	11.6052
HC_NF2L1_f1	23175603	Nfe2l1	11.4825
TA0211_MYBL2_DBD_dimer	23332764	Mybl2	11.0457
TA0212_MYBL2_DBD_dimer	23332764	Mybl2	11.0457
TA0213_MYBL2_DBD_monomer	23332764	Mybl2	11.0457
TA0214_MYBL2_DBD_dimer	23332764	Mybl2	11.0457
HC_SRBP1_f2	23175603	Srebf1	10.973
MA0595.1.SREBF1	19906716	Srebf1	10.973
TA0373_Srebf1_DBD_dimer	23332764	Srebf1	10.973
HOMEO0077_Hoxd10_2368.2	18585359	Hoxd10	10.9706
HC_RXRB_f1	23175603	Rxrb	10.8553
TA0742_RXRB_DBD_dimer	23332764	Rxrb	10.8553
TA0757_Rxrb_DBD_dimer	23332764	Rxrb	10.8553
BU0099.Zfp691_primary	19443739	Zfp691	10.7755
BU0100.Zfp740_primary	19443739	Zfp740	10.5263
TA0080_ZNF740_DBD_monomer	23332764	Zfp740	10.5263
TA0081_ZNF740_full_monomer	23332764	Zfp740	10.5263
TA0086_Zfp740_DBD_monomer	23332764	Zfp740	10.5263
TA0399_Creb3l2_DBD_dimer	23332764	Creb3l2	10.4228
TA0400_Creb3l2_DBD_dimer	23332764	Creb3l2	10.4228
BU0062.Sox12_primary	19443739	Sox12	10.3731
HOMEO0037_Gsc_2327.3	18585359	Gsc	10.3473
TA0537_GSC_full_monomer	23332764	Gsc	10.3473
HC_ZN148_si	23175603	Zfp148	10.2949
HC_USF2_f1	23175603	Usf2	10.0691
MA0526.1.USF2	19906716	Usf2	10.0691
BU0086.Tcfap2b_primary	19443739	Tfap2b	9.69132
HC_AP2B_f1	23175603	Tfap2b	9.69132
TA0325_TFAP2B_DBD_dimer	23332764	Tfap2b	9.69132
TA0326_TFAP2B_DBD_dimer	23332764	Tfap2b	9.69132
TA0327_TFAP2B_DBD_dimer	23332764	Tfap2b	9.69132
HC_NFIA+NFIB+NFIC+NFIX_f2	23175603	Nfia	9.64555
HC_NFIA+NFIB+NFIC+NFIX_si	23175603	Nfia	9.64555
TA0221_NFIA_full_dimer	23332764	Nfia	9.64555
TA0858_NFIA_full_monomer	23332764	Nfia	9.64555
BU0095.Zfp161_primary	19443739	Zbtb14	9.44468
BU0017.Foxj3_primary	19443739	Foxj3	9.27314
HC_FOXJ3_f2	23175603	Foxj3	9.27314
HC_FOXJ3_si	23175603	Foxj3	9.27314
TA0450_FOXJ3_DBD_monomer	23332764	Foxj3	9.27314
TA0451_FOXJ3_DBD_dimer	23332764	Foxj3	9.27314
TA0452_FOXJ3_DBD_dimer	23332764	Foxj3	9.27314
TA0474_Foxj3_DBD_multimer	23332764	Foxj3	9.27314
TA0475_Foxj3_DBD_dimer	23332764	Foxj3	9.27314
TA0476_Foxj3_DBD_monomer	23332764	Foxj3	9.27314
TA0477_Foxj3_DBD_dimer	23332764	Foxj3	9.27314
ETS0017.h-ETV4	20517297	Etv4	9.2572
HC_ETV4_f1	23175603	Etv4	9.2572
TA0135_ETV4_DBD_monomer	23332764	Etv4	9.2572
ETS0022.h-Fli1	20517297	Fli1	9.22
HC_FLI1_f1	23175603	Fli1	9.22
MA0149.1.EWSR1-FLI1	19906716	Fli1	9.22
MA0475.1.FLI1	19906716	Fli1	9.22
TA0142_FLI1_DBD_monomer	23332764	Fli1	9.22
TA0143_FLI1_DBD_monomer	23332764	Fli1	9.22
TA0144_FLI1_full_monomer	23332764	Fli1	9.22
TA0145_FLI1_full_monomer	23332764	Fli1	9.22
HC_MYOD1_f1	23175603	Myod1	9.12045
MA0499.1.Myod1	19906716	Myod1	9.12045
BU0054.Rfx3_primary	19443739	Rfx3	9.00526
HC_RFX3_f1	23175603	Rfx3	9.00526
TA0266_RFX3_DBD_dimer	23332764	Rfx3	9.00526
TA0267_RFX3_DBD_dimer	23332764	Rfx3	9.00526
TA0274_Rfx3_DBD_dimer	23332764	Rfx3	9.00526
HC_PO2F1_f1	23175603	Pou2f1	8.94232
HOMEO0145_Pou2f1_3081.2	18585359	Pou2f1	8.94232
TA0237_POU2F1_DBD_monomer	23332764	Pou2f1	8.94232
TA0238_POU2F1_DBD_dimer	23332764	Pou2f1	8.94232
BU0043.Max_primary	19443739	Max	8.88904
HC_MAX_f1	23175603	Max	8.88904
MA0058.1.MAX	19906716	Max	8.88904
MA0058.2.MAX	19906716	Max	8.88904
MA0059.1.MYC::MAX	19906716	Max	8.88904
TA0355_MAX_DBD_dimer	23332764	Max	8.88904
TA0356_MAX_DBD_dimer	23332764	Max	8.88904
BU0096.Zfp187_primary	19443739	Zscan26	8.61159
BU0067.Sox18_primary	19443739	Sox18	8.59744
TA0797_SOX18_full_dimer	23332764	Sox18	8.59744
TA0798_SOX18_full_dimer	23332764	Sox18	8.59744
TA0799_SOX18_full_dimer	23332764	Sox18	8.59744
TA0846_MSC_full_dimer	23332764	Msc	8.59494
BU0025.Glis2_primary	19443739	Glis2	8.57521
TA0043_GLIS2_DBD_monomer	23332764	Glis2	8.57521
HC_ISL1_f1	23175603	Isl1	8.42366
HC_BPTF_si	23175603	Bptf	8.38736
HC_FOXP2_si	23175603	Foxp2	8.31788
MA0593.1.FOXP2	19906716	Foxp2	8.31788
BU0060.Smad3_primary	19443739	Smad3	8.28666
HC_SMAD3_f1	23175603	Smad3	8.28666
MA0513.1.SMAD2::SMAD3::SMAD4	19906716	Smad3	8.28666
TA0191_SMAD3_DBD_dimer	23332764	Smad3	8.28666
HC_BRCA1_f1	23175603	Brca1	8.08327
MA0133.1.BRCA1	19906716	Brca1	8.08327
TA0590_Hoxd9_DBD_monomer	23332764	Hoxd9	7.97942
TA0591_Hoxd9_DBD_monomer	23332764	Hoxd9	7.97942
TA0592_Hoxd9_DBD_monomer	23332764	Hoxd9	7.97942
HC_ZFX_f1	23175603	Zfx	7.96927
MA0146.1.Zfx	19906716	Zfx	7.96927
MA0146.2.Zfx	19906716	Zfx	7.96927
HOMEO0085_Irx3_0920.1	18585359	Irx3	7.94087
HOMEO0086_Irx3_2226.1	18585359	Irx3	7.94087
TA0599_Irx3_DBD_dimer	23332764	Irx3	7.94087
HC_NFIA+NFIB+NFIC+NFIX_f2	23175603	Nfic	7.93194
HC_NFIA+NFIB+NFIC+NFIX_si	23175603	Nfic	7.93194
MA0119.1.TLX1::NFIC	19906716	Nfic	7.93194
MA0161.1.NFIC	19906716	Nfic	7.93194
BU0009.E2F3_primary	19443739	E2f3	7.77141
HC_E2F3_si	23175603	E2f3	7.77141
MA0469.1.E2F3	19906716	E2f3	7.77141
TA0105_E2F3_DBD_dimer	23332764	E2f3	7.77141
TA0106_E2F3_DBD_dimer	23332764	E2f3	7.77141
TA0107_E2F3_DBD_dimer	23332764	E2f3	7.77141
TA0215_NFAT5_DBD_dimer	23332764	Nfat5	7.60447
HC_TEAD1_f1	23175603	Tead1	7.55374
MA0090.1.TEAD1	19906716	Tead1	7.55374
TA0317_TEAD1_full_monomer	23332764	Tead1	7.55374
TA0318_TEAD1_full_dimer	23332764	Tead1	7.55374
TA0051_KLF13_full_monomer	23332764	Klf13	7.48076
TA0042_GLIS1_DBD_monomer	23332764	Glis1	7.46588
HC_ZEB1_do	23175603	Zeb1	7.44909
MA0103.1.ZEB1	19906716	Zeb1	7.44909
MA0103.2.ZEB1	19906716	Zeb1	7.44909
HC_TBX5_si	23175603	Tbx5	7.40446
TA0314_TBX5_DBD_monomer	23332764	Tbx5	7.40446
TA0315_TBX5_DBD_dimer	23332764	Tbx5	7.40446
ETS0019.h-ETV6	20517297	Etv6	7.31156
TA0137_ETV6_full_dimer	23332764	Etv6	7.31156
TA0138_ETV6_full_monomer	23332764	Etv6	7.31156
HOMEO0001_Alx3_3418.2	18585359	Alx3	7.2641
TA0480_ALX3_DBD_monomer	23332764	Alx3	7.2641
TA0481_ALX3_full_monomer	23332764	Alx3	7.2641
TA0482_ALX3_full_dimer	23332764	Alx3	7.2641
HOMEO0042_Hmbox1_2674.1	18585359	Hmbox1	7.26285
TA0544_HMBOX1_DBD_monomer	23332764	Hmbox1	7.26285
HC_P63_si	23175603	Trp63	7.14191
MA0525.1.TP63	19906716	Trp63	7.14191
TA0764_TP63_DBD_dimer	23332764	Trp63	7.14191
ETS0010.h-ERF	20517297	Erf	7.13007
TA0123_ERF_DBD_monomer	23332764	Erf	7.13007
HC_MECP2_f1	23175603	Mecp2	7.02795
BU0036.Irf6_primary	19443739	Irf6	6.62808
HOMEO0024_Dlx5_3419.2	18585359	Dlx5	6.61884
TA0508_DLX5_FL_monomer	23332764	Dlx5	6.61884
TA0384_ATF7_DBD_dimer	23332764	Atf7	6.55411
MA0159.1.RXR::RAR_DR5	19906716	Pml	6.44784
HC_PBX2_f1	23175603	Pbx2	6.37138
HC_HLTF_f1	23175603	Hltf	6.1989
MA0109.1.Hltf	19906716	Hltf	6.1989
HC_STA5B_f1	23175603	Stat5b	6.15438
MA0519.1.Stat5a::Stat5b	19906716	Stat5b	6.15438
TA0287_MGA_DBD_monomer	23332764	Mga	6.02028
TA0288_MGA_DBD_dimer	23332764	Mga	6.02028
TA0289_MGA_DBD_dimer	23332764	Mga	6.02028
HC_THA_f1	23175603	Thra	5.86392
HC_THA_f2	23175603	Thra	5.86392
TA0758_THRA_FL_dimer	23332764	Thra	5.86392
BU0005.Bbx_primary	19443739	Bbx	5.71297
HC_TEF_f1	23175603	Tef	5.69377
TA0425_TEF_DBD_dimer	23332764	Tef	5.69377
TA0426_TEF_FL_dimer	23332764	Tef	5.69377
HC_CREM_f1	23175603	Crem	5.62435
HC_ARNT2_si	23175603	Arnt2	5.44257
HC_COT1_f1	23175603	Nr2f1	5.30334
HC_COT1_si	23175603	Nr2f1	5.30334
MA0017.1.NR2F1	19906716	Nr2f1	5.30334
TA0709_NR2F1_DBD_dimer	23332764	Nr2f1	5.30334
TA0710_NR2F1_DBD_dimer	23332764	Nr2f1	5.30334
TA0711_NR2F1_full_monomer	23332764	Nr2f1	5.30334
TA0849_NR2F1_DBD_monomer	23332764	Nr2f1	5.30334
BU0076.Sp4_primary	19443739	Sp4	5.2904
HC_SP4_f1	23175603	Sp4	5.2904
TA0061_SP4_full_monomer	23332764	Sp4	5.2904
TA0776_ZNF282_DBD_monomer	23332764	Zfp282	5.25743
HOMEO0088_Irx5_2385.1	18585359	Irx5	5.25734
TA0594_IRX5_DBD_dimer	23332764	Irx5	5.25734
HC_MEF2D_f1	23175603	Mef2d	5.18944
TA0188_MEF2D_DBD_dimer	23332764	Mef2d	5.18944
HC_KLF6_si	23175603	Klf6	5.175
HOMEO0166_Six4_2860.1	18585359	Six4	5.16179
HC_ZBT7A_f1	23175603	Zbtb7a	5.11918
TA0067_ZBTB7A_DBD_monomer	23332764	Zbtb7a	5.11918
TA0785_E2F8_DBD_dimer	23332764	E2f8	5.07765
HC_DDIT3_f1	23175603	Ddit3	5.0589
MA0019.1.Ddit3::Cebpa	19906716	Ddit3	5.0589
HC_GLI2_f1	23175603	Gli2	4.91093
TA0040_GLI2_DBD_monomer	23332764	Gli2	4.91093
TA0041_GLI2_DBD_monomer	23332764	Gli2	4.91093
HC_MEF2C_f1	23175603	Mef2c	4.90337
MA0497.1.MEF2C	19906716	Mef2c	4.90337
HOMEO0103_Lmx1b_3433.2	18585359	Lmx1b	4.79952
TA0610_LMX1B_DBD_monomer	23332764	Lmx1b	4.79952
TA0611_LMX1B_full_monomer	23332764	Lmx1b	4.79952
HC_RARB_f1	23175603	Rarb	4.66359
TA0749_Rarb_DBD_dimer	23332764	Rarb	4.66359
TA0750_Rarb_DBD_dimer	23332764	Rarb	4.66359
TA0751_Rarb_DBD_dimer	23332764	Rarb	4.66359
TA0850_RARB_full_dimer	23332764	Rarb	4.66359
HOMEO0046_Homez_1063.2	18585359	Homez	4.6357
TA0169_HOMEZ_DBD_monomer	23332764	Homez	4.6357
HOMEO0105_Meox1_2310.2	18585359	Meox1	4.60179
TA0616_MEOX1_full_monomer	23332764	Meox1	4.60179
MA0591.1.Bach1::Mafk	19906716	Bach1	4.5865
TA0773_PRDM4_full_monomer	23332764	Prdm4	4.46874
HOMEO0029_Emx2_3420.1	18585359	Emx2	4.45932
TA0519_EMX2_DBD_monomer	23332764	Emx2	4.45932
TA0520_EMX2_DBD_dimer	23332764	Emx2	4.45932
TA0774_ZBTB49_DBD_monomer	23332764	Zbtb49	4.40271
BU0044.Mtf1_primary	19443739	Mtf1	4.40061
HC_MTF1_f1	23175603	Mtf1	4.40061
TA0772_MTF1_DBD_monomer	23332764	Mtf1	4.40061
HOMEO0073_Hoxc6_3954.2	18585359	Hoxc6	4.39529
BU0103.Zic3_primary	19443739	Zic3	4.35692
HC_ZIC3_f1	23175603	Zic3	4.35692
TA0071_ZIC3_full_monomer	23332764	Zic3	4.35692
TA0087_Zic3_DBD_monomer	23332764	Zic3	4.35692
HC_ZN143_si	23175603	Zfp143	4.29784
MA0088.1.znf143	19906716	Zfp143	4.29784
TA0073_ZNF143_DBD_monomer	23332764	Zfp143	4.29784
MA0510.1.RFX5	19906716	Rfx5	4.27975
TA0270_RFX5_DBD_dimer	23332764	Rfx5	4.27975
TA0271_RFX5_DBD_dimer	23332764	Rfx5	4.27975
TA0855_RFX5_DBD_dimer	23332764	Rfx5	4.27975
HC_RUNX2_f1	23175603	Runx2	4.23261
MA0511.1.RUNX2	19906716	Runx2	4.23261
TA0275_RUNX2_DBD_dimer	23332764	Runx2	4.23261
TA0276_RUNX2_DBD_dimer	23332764	Runx2	4.23261
TA0277_RUNX2_DBD_monomer	23332764	Runx2	4.23261
TA0310_TBX2_full_dimer	23332764	Tbx2	4.23154
TA0311_TBX2_full_monomer	23332764	Tbx2	4.23154
HC_FOXC1_f1	23175603	Foxc1	4.14637
MA0032.1.FOXC1	19906716	Foxc1	4.14637
TA0433_FOXC1_DBD_dimer	23332764	Foxc1	4.14637
TA0434_FOXC1_DBD_dimer	23332764	Foxc1	4.14637
TA0435_FOXC1_DBD_monomer	23332764	Foxc1	4.14637
TA0469_Foxc1_DBD_dimer	23332764	Foxc1	4.14637
TA0470_Foxc1_DBD_monomer	23332764	Foxc1	4.14637
HOMEO0143_Pknox2_3077.2	18585359	Pknox2	4.14418
TA0202_PKNOX2_DBD_dimer	23332764	Pknox2	4.14418
TA0203_Pknox2_DBD_dimer	23332764	Pknox2	4.14418
HC_HXA5_si	23175603	Hoxa5	4.12084
HOMEO0054_Hoxa5_3415.1	18585359	Hoxa5	4.12084
MA0158.1.HOXA5	19906716	Hoxa5	4.12084
HC_MBD2_si	23175603	Mbd2	4.08713
TA0045_HIC2_DBD_monomer	23332764	Hic2	4.08257
HC_NR2C2_f1	23175603	Nr2c2	3.84822
MA0504.1.NR2C2	19906716	Nr2c2	3.84822
TA0706_NR2C2_DBD_dimer	23332764	Nr2c2	3.84822
HOMEO0082_Hoxd8_2644.1	18585359	Hoxd8	3.84179
TA0581_HOXD8_DBD_monomer	23332764	Hoxd8	3.84179
TA0054_Klf12_DBD_monomer	23332764	Klf12	3.8119
TA0078_ZNF524_full_dimer	23332764	Zfp524	3.80135
TA0079_ZNF524_full_monomer	23332764	Zfp524	3.80135
TA0085_Zfp652_DBD_monomer	23332764	Zfp652	3.78177
BU0102.Zic2_primary	19443739	Zic2	3.7631
HC_ZIC2_f1	23175603	Zic2	3.7631
HOMEO0040_Hlx1_2350.1	18585359	Hlx	3.68375
BU0056.Rfxdc2_primary	19443739	Rfx7	3.66309
HC_KLF1_f1	23175603	Klf1	3.64974
MA0493.1.Klf1	19906716	Klf1	3.64974
HC_NR2C1_si	23175603	Nr2c1	3.58647
BU0066.Sox17_primary	19443739	Sox17	3.55537
HC_SOX17_f2	23175603	Sox17	3.55537
MA0078.1.Sox17	19906716	Sox17	3.55537
TA0836_Sox17_DBD_dimer	23332764	Sox17	3.55537
TA0837_Sox17_DBD_dimer	23332764	Sox17	3.55537
HC_NFAC1_do	23175603	Nfatc1	3.51407
HC_NFAC1_si	23175603	Nfatc1	3.51407
TA0216_NFATC1_full_dimer	23332764	Nfatc1	3.51407
TA0217_NFATC1_full_dimer	23332764	Nfatc1	3.51407
TA0218_NFATC1_full_dimer	23332764	Nfatc1	3.51407
HC_RREB1_si	23175603	Rreb1	3.41271
MA0073.1.RREB1	19906716	Rreb1	3.41271
HC_STAT2_f1	23175603	Stat2	3.38604
MA0517.1.STAT2::STAT1	19906716	Stat2	3.38604
BU0029.Hic1_primary	19443739	Hic1	3.31952
HC_HIC1_si	23175603	Hic1	3.31952
TA0049_Hic1_DBD_dimer	23332764	Hic1	3.31952
TA0050_Hic1_DBD_dimer	23332764	Hic1	3.31952
HC_KAISO_f1	23175603	Zbtb33	3.30383
MA0527.1.ZBTB33	19906716	Zbtb33	3.30383
HC_E2F1_f2	23175603	E2f1	3.30085
MA0024.1.E2F1	19906716	E2f1	3.30085
MA0024.2.E2F1	19906716	E2f1	3.30085
TA0780_E2F1_DBD_dimer	23332764	E2f1	3.30085
TA0781_E2F1_DBD_dimer	23332764	E2f1	3.30085
TA0853_E2F1_DBD_monomer	23332764	E2f1	3.30085
TA0854_E2F1_DBD_monomer	23332764	E2f1	3.30085
TA0386_BATF3_DBD_dimer	23332764	Batf3	3.29527
ETS0007.h-Elk1	20517297	Elk1	3.26476
HC_ELK1_f1	23175603	Elk1	3.26476
MA0028.1.ELK1	19906716	Elk1	3.26476
TA0118_ELK1_DBD_monomer	23332764	Elk1	3.26476
TA0119_ELK1_full_monomer	23332764	Elk1	3.26476
TA0120_ELK1_full_dimer	23332764	Elk1	3.26476
TA0871_ELK1_DBD_monomer	23332764	Elk1	3.26476
BU0001.Arid3a_primary	19443739	Arid3a	3.26095
HC_ARI3A_do	23175603	Arid3a	3.26095
HC_ARI3A_f1	23175603	Arid3a	3.26095
MA0151.1.ARID3A	19906716	Arid3a	3.26095
HC_CEBPD_f1	23175603	Cebpd	3.2286
TA0389_CEBPD_DBD_dimer	23332764	Cebpd	3.2286
HC_IRF1_si	23175603	Irf1	3.21637
MA0050.1.IRF1	19906716	Irf1	3.21637
MA0050.2.IRF1	19906716	Irf1	3.21637
TA0347_CLOCK_DBD_dimer	23332764	Clock	3.16954
BU0057.Rxra_primary	19443739	Rxra	3.16823
HC_RXRA_f1	23175603	Rxra	3.16823
MA0065.1.PPARG::RXRA	19906716	Rxra	3.16823
MA0065.2.PPARG::RXRA	19906716	Rxra	3.16823
MA0074.1.RXRA::VDR	19906716	Rxra	3.16823
MA0115.1.NR1H2::RXRA	19906716	Rxra	3.16823
MA0494.1.Nr1h3::Rxra	19906716	Rxra	3.16823
MA0512.1.Rxra	19906716	Rxra	3.16823
TA0738_RXRA_DBD_dimer	23332764	Rxra	3.16823
TA0739_RXRA_DBD_dimer	23332764	Rxra	3.16823
TA0740_RXRA_full_dimer	23332764	Rxra	3.16823
TA0741_RXRA_full_dimer	23332764	Rxra	3.16823
TA0755_Rxra_DBD_dimer	23332764	Rxra	3.16823
TA0756_Rxra_DBD_dimer	23332764	Rxra	3.16823
HC_JUNB_f1	23175603	Junb	3.14567
MA0490.1.JUNB	19906716	Junb	3.14567
TA0354_ID4_DBD_dimer	23332764	Id4	3.12131
BU0073.Sox7_primary	19443739	Sox7	3.07736
BU0074.Sox8_primary	19443739	Sox7	3.07736
TA0811_SOX7_full_dimer	23332764	Sox7	3.07736
TA0812_SOX7_full_dimer	23332764	Sox7	3.07736
TA0813_SOX7_full_dimer	23332764	Sox7	3.07736
HC_RFX1_f1	23175603	Rfx1	3.06033
MA0509.1.Rfx1	19906716	Rfx1	3.06033
BU0012.Elf3_primary	19443739	Elf3	3.05783
ETS0004.h-ELF3	20517297	Elf3	3.05783
TA0113_ELF3_DBD_monomer	23332764	Elf3	3.05783
TA0114_ELF3_full_monomer	23332764	Elf3	3.05783
HC_HINFP_f1	23175603	Hinfp	3.02443
MA0131.1.HINFP	19906716	Hinfp	3.02443
TA0046_HINFP1_full_monomer	23332764	Hinfp	3.02443
TA0047_HINFP1_full_dimer	23332764	Hinfp	3.02443
TA0048_HINFP1_full_dimer	23332764	Hinfp	3.02443
HC_FOXO4_f1	23175603	Foxo4	2.98724
TA0462_FOXO4_DBD_dimer	23332764	Foxo4	2.98724
TA0463_FOXO4_DBD_monomer	23332764	Foxo4	2.98724
TA0464_FOXO4_DBD_multimer	23332764	Foxo4	2.98724
ETS0002.h-ELF1	20517297	Elf1	2.97186
HC_ELF1_f1	23175603	Elf1	2.97186
MA0473.1.ELF1	19906716	Elf1	2.97186
TA0111_ELF1_DBD_monomer	23332764	Elf1	2.97186
TA0112_ELF1_full_monomer	23332764	Elf1	2.97186
BU0072.Sox5_primary	19443739	Sox5	2.91419
HC_SOX5_f1	23175603	Sox5	2.91419
MA0087.1.Sox5	19906716	Sox5	2.91419
HOMEO0021_Dlx2_2273.2	18585359	Dlx2	2.90836
TA0505_DLX2_DBD_monomer	23332764	Dlx2	2.90836
TA0516_Dlx2_DBD_monomer	23332764	Dlx2	2.90836
GN_KLF5_TOP5000	26769127	Klf5	2.86274
MA0599.1.KLF5	19906716	Klf5	2.86274
HC_SP2_si	23175603	Sp2	2.8567
MA0516.1.SP2	19906716	Sp2	2.8567
HC_EPAS1_si	23175603	Epas1	2.80061
TA0814_SOX8_DBD_dimer	23332764	Sox8	2.77351
TA0815_SOX8_DBD_dimer	23332764	Sox8	2.77351
TA0816_SOX8_DBD_dimer	23332764	Sox8	2.77351
TA0817_SOX8_DBD_dimer	23332764	Sox8	2.77351
TA0818_SOX8_DBD_dimer	23332764	Sox8	2.77351
TA0819_SOX8_full_dimer	23332764	Sox8	2.77351
TA0820_SOX8_full_dimer	23332764	Sox8	2.77351
TA0821_SOX8_full_dimer	23332764	Sox8	2.77351
ETS0014.h-ETV1	20517297	Etv1	2.76453
TA0132_ETV1_DBD_monomer	23332764	Etv1	2.76453
TA0225_PAX1_DBD_monomer	23332764	Pax1	2.7298
HOMEO0164_Six2_2307.2	18585359	Six2	2.68564
BU0041.Mafb_primary	19443739	Mafb	2.62734
HC_MAFB_f1	23175603	Mafb	2.62734
MA0117.1.Mafb	19906716	Mafb	2.62734
TA0419_Mafb_DBD_monomer	23332764	Mafb	2.62734
TA0420_Mafb_DBD_dimer	23332764	Mafb	2.62734
TA0421_Mafb_DBD_dimer	23332764	Mafb	2.62734
HC_NR4A2_si	23175603	Nr4a2	2.6167
MA0160.1.NR4A2	19906716	Nr4a2	2.6167
TA0717_NR4A2_full_dimer	23332764	Nr4a2	2.6167
TA0718_NR4A2_full_dimer	23332764	Nr4a2	2.6167
TA0719_NR4A2_full_monomer	23332764	Nr4a2	2.6167
HC_ZEP1_f1	23175603	Hivep1	2.6074
HC_TEAD3_si	23175603	Tead3	2.58473
TA0319_TEAD3_DBD_dimer	23332764	Tead3	2.58473
TA0320_TEAD3_DBD_monomer	23332764	Tead3	2.58473
HC_HXA7_f1	23175603	Hoxa7	2.58073
HOMEO0056_Hoxa7_2668.2	18585359	Hoxa7	2.58073
HOMEO0057_Hoxa7_3750.1	18585359	Hoxa7	2.58073
HOMEO0068_Hoxc11_3718.2	18585359	Hoxc11	2.55348
TA0567_HOXC11_DBD_monomer	23332764	Hoxc11	2.55348
TA0568_HOXC11_DBD_monomer	23332764	Hoxc11	2.55348
TA0569_HOXC11_full_monomer	23332764	Hoxc11	2.55348
TA0570_HOXC11_full_monomer	23332764	Hoxc11	2.55348
BU0085.Tcfap2a_primary	19443739	Tfap2a	2.54364
HC_AP2A_f2	23175603	Tfap2a	2.54364
MA0003.1.TFAP2A	19906716	Tfap2a	2.54364
MA0003.2.TFAP2A	19906716	Tfap2a	2.54364
TA0322_TFAP2A_DBD_dimer	23332764	Tfap2a	2.54364
TA0323_TFAP2A_DBD_dimer	23332764	Tfap2a	2.54364
TA0324_TFAP2A_DBD_dimer	23332764	Tfap2a	2.54364
TA0334_Tcfap2a_DBD_dimer	23332764	Tfap2a	2.54364
TA0335_Tcfap2a_DBD_dimer	23332764	Tfap2a	2.54364
TA0336_Tcfap2a_DBD_dimer	23332764	Tfap2a	2.54364
TA0862_TFAP2A_DBD_dimer	23332764	Tfap2a	2.54364
TA0863_TFAP2A_DBD_dimer	23332764	Tfap2a	2.54364
TA0864_TFAP2A_DBD_dimer	23332764	Tfap2a	2.54364
HOMEO0074_Hoxc8_3429.2	18585359	Hoxc8	2.52007
BU0006.Bcl6b_primary	19443739	Bcl6b	2.41219
TA0031_BCL6B_DBD_monomer	23332764	Bcl6b	2.41219
HC_STAT6_do	23175603	Stat6	2.38316
MA0520.1.Stat6	19906716	Stat6	2.38316
HC_FOXO1_si	23175603	Foxo1	2.37501
MA0480.1.Foxo1	19906716	Foxo1	2.37501
TA0456_FOXO1_DBD_monomer	23332764	Foxo1	2.37501
TA0457_FOXO1_DBD_dimer	23332764	Foxo1	2.37501
TA0458_FOXO1_DBD_multimer	23332764	Foxo1	2.37501
HC_DLX3_do	23175603	Dlx3	2.36776
HOMEO0022_Dlx3_1030.1	18585359	Dlx3	2.36776
TA0506_DLX3_DBD_monomer	23332764	Dlx3	2.36776
BU0039.Klf7_primary	19443739	Klf7	2.3655
HC_ZN219_f1	23175603	Zfp219	2.34469
HC_IRF2_f1	23175603	Irf2	2.34186
MA0051.1.IRF2	19906716	Irf2	2.34186
BU0094.Zfp128_primary	19443739	Zfp128	2.33139
HOMEO0107_Mrg2_2302.1	18585359	Meis3	2.29698
TA0195_MEIS3_DBD_monomer	23332764	Meis3	2.29698
TA0196_MEIS3_DBD_dimer	23332764	Meis3	2.29698
TA0199_Meis3_DBD_monomer	23332764	Meis3	2.29698
TA0200_Meis3_DBD_dimer	23332764	Meis3	2.29698
HC_ZBTB6_si	23175603	Zbtb6	2.25407
HC_ZN384_f1	23175603	Zfp384	2.18059
HC_STAT1_f2	23175603	Stat1	2.17313
MA0137.1.STAT1	19906716	Stat1	2.17313
MA0137.2.STAT1	19906716	Stat1	2.17313
MA0137.3.STAT1	19906716	Stat1	2.17313
MA0517.1.STAT2::STAT1	19906716	Stat1	2.17313
HC_NFE2_f2	23175603	Nfe2	2.17241
MA0501.1.NFE2::MAF	19906716	Nfe2	2.17241
TA0422_NFE2_DBD_dimer	23332764	Nfe2	2.17241
TA0561_HOXB2_DBD_monomer	23332764	Hoxb2	2.16479
BU0042.Mafk_primary	19443739	Mafk	2.11984
HC_MAFK_si	23175603	Mafk	2.11984
MA0496.1.MAFK	19906716	Mafk	2.11984
MA0591.1.Bach1::Mafk	19906716	Mafk	2.11984
TA0415_MAFK_DBD_monomer	23332764	Mafk	2.11984
TA0416_MAFK_DBD_dimer	23332764	Mafk	2.11984
TA0417_MAFK_full_monomer	23332764	Mafk	2.11984
TA0418_MAFK_full_dimer	23332764	Mafk	2.11984
BU0087.Tcfap2c_primary	19443739	Tfap2c	2.09166
HC_AP2C_f1	23175603	Tfap2c	2.09166
MA0524.1.TFAP2C	19906716	Tfap2c	2.09166
TA0328_TFAP2C_DBD_dimer	23332764	Tfap2c	2.09166
TA0329_TFAP2C_DBD_dimer	23332764	Tfap2c	2.09166
TA0330_TFAP2C_DBD_dimer	23332764	Tfap2c	2.09166
TA0331_TFAP2C_full_dimer	23332764	Tfap2c	2.09166
TA0332_TFAP2C_full_dimer	23332764	Tfap2c	2.09166
TA0333_TFAP2C_full_dimer	23332764	Tfap2c	2.09166
HOMEO0141_Pitx3_3497.2	18585359	Pitx3	2.0756
TA0656_PITX3_DBD_monomer	23332764	Pitx3	2.0756
BU0091.Zbtb3_primary	19443739	Zbtb3	2.06181
HC_NFKB1_f1	23175603	Nfkb1	2.05444
MA0105.1.NFKB1	19906716	Nfkb1	2.05444
MA0105.2.NFKB1	19906716	Nfkb1	2.05444
MA0105.3.NFKB1	19906716	Nfkb1	2.05444
TA0219_NFKB1_DBD_dimer	23332764	Nfkb1	2.05444
HC_PRDM1_f1	23175603	Prdm1	2.03899
MA0508.1.PRDM1	19906716	Prdm1	2.03899
TA0055_PRDM1_full_monomer_dimer	23332764	Prdm1	2.03899
BU0063.Sox13_primary	19443739	Sox13	2.01904
TA0053_KLF16_DBD_monomer	23332764	Klf16	2.00988
