# Supplementary material for: Limb-Enhancer Genie: An accessible resource of accurate enhancer predictions in the developing limb
Source: PLoS Comput Biol. 2017 Aug 21;13(8):e1005720. doi: 10.1371/journal.pcbi.1005720 (PMC5578682; doi:10.1371/journal.pcbi.1005720)
Supplement: S4 Table — For each one of the PWM considered in this study (S3 Table), the raw counts are provided. Four records corresponding to the A, C, G and T nucleotides follow the identifier of each PWM (same as in S3 Table, preceded by a “>” sign), with each column representing a position in the motif. (XLSX) [file pcbi.1005720.s014.xlsx]

## Sheet: S4
>HC_ENOA_si
451	931	93	391	1625	9	39	40	2	226	126	490	859
916	113	911	1599	3	1268	24	54	7	258	520	849	345
511	671	843	6	349	29	1918	7	1574	813	1015	181	481
120	283	151	2	21	692	17	1897	415	701	337	478	313
>HC_YBOX1_f2
8	4	6	7	46	0	0	0	1	7	5
12	20	8	12	10	7	3	21	21	44	30
22	33	25	42	2	0	7	33	33	1	3
20	5	23	1	4	55	52	8	7	10	24
>TA0835_Sox11_DBD_dimer
1000	1000	0	1000	1000	0	0	51	0	1000	0	0	0	0	3
0	0	1000	0	0	0	3	48	997	0	0	0	0	0	43
0	0	0	0	0	0	0	377	0	0	755	7	1000	0	15
0	0	0	0	0	1000	997	525	3	0	245	993	0	1000	938
>BU0061.Sox11_primary
352	195	349	484	277	859	976	6	987	988	693	189	352	542	196	289	386
238	236	173	110	71	44	2	978	3	5	4	4	73	177	304	201	216
144	281	211	173	480	84	2	7	3	3	2	801	568	193	206	183	152
266	287	267	232	173	13	20	8	7	4	300	6	8	88	293	326	245
>HC_HMGA1_f1
25	30	79	0	2	23	19
17	8	4	0	1	6	11
33	0	0	0	0	9	11
19	56	11	94	91	56	53
>HC_HXA10_f1
2	5	0	4	5	1	0	1	10	0	1	4
1	2	3	1	1	0	0	0	0	0	0	2
4	2	1	4	3	0	0	0	0	0	8	1
3	1	6	1	1	9	10	9	0	10	1	3
>HOMEO0048_Hoxa10_2318.1
25	42	12	17	7	71	89	3	70	91	88	69	24	18	28	52
8	29	21	8	32	27	1	1	1	0	2	6	16	8	39	8
29	13	45	70	1	0	8	0	1	1	1	5	7	30	9	10
38	16	22	5	60	2	2	96	28	8	9	20	53	44	24	30
>TA0551_HOXA10_DBD_monomer
296	287	35	82	405	9	709	979	920	553	307	269
177	142	68	885	1	0	5	0	25	149	232	204
334	565	7	1	589	0	4	0	5	93	160	212
193	5	890	32	6	991	281	21	50	204	300	315
>TA0552_HOXA10_DBD_monomer
276	174	18	563	853	42	694	944	891	595	360
170	126	450	304	46	1	10	4	60	148	249
357	603	7	69	73	0	14	9	13	111	147
197	96	525	64	27	957	282	43	35	146	244
>TA0622_MSX1_DBD_dimer
144	43	791	924	4	80	886	533	504	447	485	152	75	798	938	5	34	860
343	634	85	46	4	79	10	117	163	120	120	392	691	57	29	4	41	11
378	21	71	20	3	11	61	160	153	155	140	361	24	121	18	4	10	75
135	302	53	10	990	830	43	190	179	278	256	95	211	24	15	987	915	54
>TA0624_MSX1_full_monomer
150	26	863	966	0	18	907	278
431	664	93	34	0	57	35	265
256	10	39	0	10	70	31	307
163	300	4	0	990	856	27	150
>TA0623_MSX1_DBD_monomer
164	33	940	1000	0	26	950	351
383	656	28	0	0	30	2	196
313	7	27	0	0	16	15	280
139	304	5	0	1000	929	33	174
>HOMEO0108_Msx1_3031.2
18	25	29	36	66	14	1	98	99	1	1	82	44	10	26	31
24	19	43	20	6	43	24	2	0	0	0	0	17	11	23	36
27	39	11	11	16	13	0	0	0	0	0	17	21	18	18	13
31	17	17	33	12	30	75	0	1	99	99	1	18	61	33	20
>TA0766_Tp53_DBD_dimer
883	0	986	444	2	10	37	239	392	309	231	828	2	985	231	2	28
1	999	6	6	2	114	802	189	175	110	7	3	998	3	14	9	73
92	0	8	42	979	2	56	185	279	261	668	154	0	8	110	981	5
24	1	0	508	16	874	104	387	154	320	95	15	0	5	645	8	893
>HC_P53_f2
508	281	859	9	1394	325	5	50	93	154	269	354	601	59	1216	256	128	185	239	234
52	38	23	1564	18	10	2	785	1306	857	225	70	49	1444	91	93	92	305	647	527
921	1187	710	34	47	79	1601	32	66	44	954	1039	885	92	73	132	1336	88	170	276
128	103	17	2	150	1195	1	742	144	554	161	146	74	14	229	1128	53	1031	553	572
>TA0767_Tp53_DBD_dimer
433	762	2	882	81	0	13	57	60	221	151	440	0	892	92	16	40	71
60	8	957	15	18	0	617	801	627	85	32	2	1000	17	6	2	150	446
377	176	1	48	6	1000	6	19	114	572	752	546	0	11	4	980	5	40
130	53	41	55	895	0	365	122	199	122	65	12	0	80	898	3	805	443
>TA0765_Tp53_DBD_dimer
808	0	994	368	3	36	103	237	384	271	259	390	695	1	982	356	3	42
5	999	0	1	0	156	583	346	78	59	126	14	3	989	2	1	21	77
132	0	3	166	990	8	207	120	346	308	332	524	232	1	4	134	975	10
55	1	2	465	7	801	107	296	192	362	283	72	70	9	12	509	1	871
>MA0106.1.TP53
5	3	4	5	13	0	17	0	0	0	0	0	1	1	4	1	15	2	1	1
8	7	0	0	0	17	0	0	0	11	16	16	0	0	0	14	0	0	1	2
2	6	13	12	4	0	0	0	17	0	0	0	15	14	13	2	0	0	14	1
2	1	0	0	0	0	0	17	0	6	1	1	1	2	0	0	2	15	1	13
>MA0106.2.TP53
736	3	963	269	0	73	175	80	810	337	837	0	1013	178	36
0	1191	45	11	0	597	818	919	162	45	0	1226	26	43	6
469	5	29	33	1231	0	47	52	87	790	377	3	12	25	1186
26	32	194	918	0	561	191	180	172	59	17	2	180	985	3
>HC_SOX9_f1
95	50	135	154	0	155	155	16	50	24	55
19	7	9	0	159	1	2	0	2	17	24
19	88	5	1	0	3	1	0	102	115	60
27	15	11	5	1	1	2	144	6	4	21
>TA0826_SOX9_full_dimer
482	999	1	0	1000	999	0	0	107	0	998	0	0	0	1000	8	281
157	1	0	1000	0	0	0	0	88	709	1	0	0	0	0	1	126
133	0	0	0	0	1	0	311	402	0	2	987	2	1000	0	3	163
228	0	998	0	0	0	1000	689	404	291	0	13	998	0	0	988	430
>TA0825_SOX9_full_dimer
542	999	998	0	1000	998	0	0	136	0	997	0	0	0	1	4	185
60	1	0	1000	0	0	0	1	56	814	1	0	1	0	0	7	239
253	0	2	0	0	2	0	200	469	0	1	991	0	1000	1	2	93
144	0	0	0	0	0	1000	799	339	185	0	9	999	0	998	987	483
>TA0822_SOX9_full_dimer
1000	984	0	1000	1000	0	270	0	12	8	1000	0	0	8	0	8
0	0	1000	0	0	0	24	0	32	992	0	0	0	0	0	8
0	16	0	0	0	0	690	0	763	0	0	992	0	992	0	0
0	0	0	0	0	1000	16	1000	194	0	0	8	1000	0	1000	984
>TA0827_SOX9_full_dimer
426	999	0	4	1000	997	0	0	115	0	998	0	1	0	999	4	210
200	0	1	0	0	0	1	0	56	807	1	0	0	999	0	1	195
220	0	0	996	0	2	0	205	490	0	1	983	0	0	1	2	205
154	1	999	0	0	0	999	794	339	193	0	17	999	1	0	994	391
>TA0823_SOX9_full_dimer
1000	0	0	1000	1000	0	311	0	25	0	989	0	0	0	1000	11
0	0	1000	0	0	0	11	0	101	989	11	0	0	22	0	11
0	0	0	0	0	0	672	0	503	0	0	989	0	978	0	0
0	1000	0	0	0	1000	6	1000	372	11	0	11	1000	0	0	978
>MA0077.1.SOX9
3	8	71	2	7	2	13	9	14
55	38	1	1	0	2	0	7	31
9	6	0	2	4	72	4	6	7
9	24	4	71	65	0	59	54	24
>TA0166_SOX9_DBD_monomer
287	606	922	0	993	988	78	359	199
115	113	0	949	0	4	12	57	228
370	137	6	13	0	5	14	469	484
229	143	72	38	7	3	896	115	89
>TA0824_SOX9_full_dimer
996	0	0	1000	1000	0	286	7	83	4	993	0	0	0	1000	9
0	0	7	0	0	0	12	0	49	996	0	0	0	1000	0	0
4	0	993	0	0	0	668	0	516	0	4	996	0	0	0	0
0	1000	0	0	0	1000	34	993	353	0	4	4	1000	0	0	991
>MA0149.1.EWSR1-FLI1
0	2	104	104	1	2	103	102	0	0	99	105	0	0	100	102	5	3
0	0	0	0	0	0	0	0	0	2	4	0	0	2	3	0	0	3
105	103	1	1	104	102	2	3	104	103	2	0	105	103	0	2	97	97
0	0	0	0	0	1	0	0	1	0	0	0	0	0	2	1	3	2
>HC_ITF2_f1
151	0	454	0	0	0	0	11	169
155	454	0	0	0	0	0	299	37
147	0	0	454	454	1	454	1	157
1	0	0	0	0	453	0	143	91
>TA0376_TCF4_full_dimer
286	407	34	762	0	96	0	83	103	309
331	192	908	44	862	778	82	243	334	193
127	314	58	8	66	48	0	525	248	226
256	86	0	185	72	78	918	150	315	273
>TA0375_TCF4_DBD_dimer
233	385	0	1000	0	3	6	1	18	261
407	121	999	0	848	979	0	0	361	237
105	474	0	0	97	19	0	997	311	238
255	20	1	0	56	0	994	1	310	265
>HC_FUBP1_f1
0	0	0	0	29	13	8	2	6	7	11	10
17	49	0	0	19	22	8	9	9	11	13	9
3	2	100	3	31	11	26	9	9	19	18	12
82	51	2	99	23	56	60	82	78	65	60	71
>MA0092.1.Hand1::Tcfe2a
4	10	2	0	0	0	0	9	16	5
8	0	2	28	0	0	3	14	0	4
10	15	1	0	0	29	25	1	3	4
7	4	24	1	29	0	1	5	10	16
>HC_TFE3_f1
8	5	4	0	17	1	0	1	0	4
1	0	1	17	0	7	3	0	0	4
8	11	0	0	0	1	14	0	17	6
0	1	12	0	0	8	0	16	0	3
>MA0522.1.Tcf3
2717	8100	0	17261	0	0	0	0	0	6957	2351
8489	6433	17261	0	4101	16850	0	0	12529	4204	4115
4689	1756	0	0	12403	411	0	17261	3397	96	6625
1366	972	0	0	757	0	17261	0	1335	6004	4170
>TA0167_TCF7L1_full_monomer
109	159	159	0	159	0	5	159	159	159	0	28
20	7	0	33	9	6	159	2	0	0	9	9
6	30	0	126	13	9	0	1	0	2	159	113
24	7	5	6	18	159	0	0	0	0	5	9
>BU0082.Tcf3_primary
186	371	250	583	41	759	57	44	963	971	938	126	209	486	397	312	321
201	234	171	43	395	10	9	866	4	4	4	58	172	129	196	232	206
184	123	129	129	497	6	4	56	3	12	20	798	484	310	152	158	164
429	272	450	245	66	225	931	34	30	13	38	18	134	75	255	299	309
>HC_TFE2_f2
75	45	0	140	1	104	1	5	6	13	16
17	65	140	0	4	9	16	10	34	45	67
29	29	0	0	135	26	1	122	51	6	25
19	1	0	0	0	1	122	3	49	76	32
>TA0374_TCF3_DBD_dimer
362	439	0	997	0	0	5	3	32	265
272	169	1000	1	833	944	4	3	386	179
130	364	0	0	134	56	1	993	254	268
236	27	0	2	34	0	989	1	327	288
>BU0089.Tcfe2a_primary
306	166	213	283	439	15	976	1	15	2	4	17	299	355	399	304	380
233	171	429	330	284	981	20	191	91	6	1	664	91	215	175	277	149
244	223	156	161	251	1	3	802	893	2	990	148	449	237	200	200	163
217	440	202	226	26	3	1	6	1	991	5	171	161	194	226	219	308
>TA0379_TFE3_DBD_dimer
425	165	0	789	0	158	118	0	601	106
220	266	999	68	897	35	69	3	220	517
267	186	1	50	10	807	30	988	104	101
88	382	0	93	93	0	783	9	74	276
>HC_HMGA2_f1
72	54	12	44	39	13	0	2	0	2	71	59	2	59	2
1	0	0	0	2	21	41	25	37	32	0	1	1	0	1
1	0	0	0	1	9	30	46	33	40	3	0	0	1	1
1	21	63	31	33	32	4	2	5	1	1	15	72	15	71
>BU0084.Tcf7l2_primary
286	276	239	76	93	11	17	7	30	11	949	109	44	223	359	233	351
187	158	161	334	527	880	24	8	1	32	1	1	568	142	168	141	243
255	258	254	151	181	34	1	2	1	926	3	2	353	41	221	231	234
272	308	346	439	200	75	959	983	968	31	47	887	35	594	253	394	172
>HC_TF7L2_f1
450	727	128	854	206	98	1270	1244	1178	60	317	324
269	153	510	38	23	1047	7	18	0	27	314	408
387	286	557	12	80	124	0	17	58	1187	549	426
174	114	85	376	971	11	3	1	44	6	100	122
>MA0523.1.TCF7L2
1525	1808	3070	85	2795	138	155	4188	4103	4169	303	1035	1398	1782
756	840	136	1947	26	0	3304	0	15	0	37	849	1123	826
1140	1153	559	2008	0	0	729	0	70	19	3848	2008	1210	757
767	387	423	148	1367	4050	0	0	0	0	0	296	457	823
>TA0659_PRRX1_DBD_monomer
173	87	867	963	0	44	922	397
379	406	39	20	0	81	25	179
182	41	64	8	0	35	5	266
266	466	29	8	1000	839	47	158
>TA0661_PRRX1_full_dimer
115	750	905	52	49	51	826	945	0	99	787
68	35	31	221	480	241	41	14	3	83	17
28	122	40	82	115	185	111	29	6	8	89
789	94	25	645	356	522	21	12	990	811	107
>TA0660_PRRX1_full_monomer
139	61	840	929	6	44	854	323
442	457	63	33	3	98	59	219
172	29	53	11	0	35	5	292
248	453	44	28	992	823	82	166
>HOMEO0156_Prrx1_3442.1
25	14	55	64	3	1	98	99	0	0	95	49	3	9	40	20	5
27	15	22	10	63	8	1	0	1	1	0	5	48	6	17	39	18
31	27	10	20	3	0	1	1	0	0	4	43	16	11	25	25	17
17	44	13	6	31	91	0	0	99	99	1	3	33	74	18	16	60
>HC_SMRC1_f1
556	107	33	1983	272	149	71	1963	129
741	15	26	30	0	57	1976	83	840
618	103	1970	55	1844	196	44	16	525
201	1891	87	48	0	1714	25	54	622
>TA0428_XBP1_DBD_dimer
535	386	123	76	473	21	950	1	5	0	49	962	19	101
68	120	133	29	487	896	2	997	0	2	940	6	189	646
97	285	298	715	8	28	33	0	995	1	6	21	262	125
300	210	446	181	32	55	14	1	1	997	5	11	530	128
>HC_XBP1_f1
1	1577	0	0	0	1	1	256	711	365	531	610
0	0	1577	0	0	0	0	1193	481	346	49	176
1538	0	0	1577	0	1574	686	34	185	127	35	240
38	0	0	0	1577	2	890	94	200	739	962	551
>TA0427_XBP1_DBD_dimer
97	623	71	3	989	0	0	1	100	897	13	97
84	178	47	77	0	995	2	0	803	0	186	541
727	196	15	874	4	5	997	1	94	43	209	196
93	3	866	46	7	0	1	997	4	60	591	166
>TA0810_SOX4_DBD_dimer
253	1000	991	0	998	993	0	0	84	0	998	0	0	2	0	4
126	0	0	1000	0	0	0	0	61	1000	0	0	0	0	2	2
473	0	9	0	2	5	2	20	622	0	2	956	7	998	0	2
148	0	0	0	0	2	998	980	233	0	0	44	993	0	998	993
>BU0071.Sox4_primary
428	197	302	434	258	842	984	3	990	991	771	235	371	481	187	248	403
231	240	157	149	77	46	2	982	2	3	4	3	90	197	355	232	178
119	305	290	196	475	100	1	6	2	3	2	757	530	240	217	157	165
222	259	250	221	190	12	13	9	6	3	224	5	9	82	241	362	254
>HC_EVI1_f1
58	90	3	137	6	134	129	4	136	0	127	109	30	105	19	69
22	5	4	1	64	2	1	1	0	18	5	1	26	13	22	17
27	12	128	1	1	2	2	136	0	1	0	22	49	11	43	22
34	34	6	2	70	3	9	0	5	122	9	9	36	12	57	33
>MA0029.1.Mecom
14	20	0	27	1	27	26	0	27	0	24	23	6	15
2	1	1	0	10	0	0	0	0	3	1	0	7	6
6	2	25	0	0	0	1	27	0	0	0	4	7	3
5	4	1	0	16	0	0	0	0	24	2	0	7	3
>TA0673_Shox2_DBD_monomer
131	51	909	988	2	30	942	360
423	466	31	8	1	27	10	166
181	12	21	0	0	43	2	349
264	472	38	4	998	900	46	125
>TA0671_SHOX2_DBD_monomer
147	60	894	977	11	37	917	372
406	472	45	14	2	16	19	144
183	21	15	5	1	33	2	364
264	447	46	5	987	914	61	120
>HOMEO0162_Shox2_2641.2
20	19	32	25	2	2	97	98	1	0	92	54	20	12	31	25	12
42	16	35	27	42	6	1	0	1	2	0	2	15	26	21	17	31
23	33	16	29	2	0	2	1	0	1	6	42	25	20	36	27	33
15	32	17	19	54	92	0	1	98	97	2	2	40	42	12	31	24
>ETS0013.h-ETS2
72	9	19	0	0	100	54	39	4	30
7	75	80	0	0	0	3	3	23	20
14	14	2	100	100	0	0	56	6	28
6	2	0	0	0	0	43	2	68	22
>HC_ETS2_f1
10	17	12	1	3	42	32	11	6	8	5
11	18	14	1	0	0	2	0	9	2	12
17	3	15	39	39	0	5	28	6	21	21
4	4	1	1	0	0	3	3	21	11	4
>TA0385_Atf4_DBD_dimer
572	230	65	868	0	1	999	0	0	0	1000	998	0	395
120	26	234	75	2	0	0	310	3	961	0	2	129	544
140	651	554	57	0	996	0	1	997	0	0	0	28	47
169	93	147	0	998	3	1	688	0	39	0	0	843	14
>TA0383_ATF4_DBD_dimer
235	186	658	0	17	973	2	1	40	974	991	0	479
80	129	208	0	0	0	436	0	832	23	3	255	314
495	450	131	7	973	0	11	995	16	0	1	60	117
190	235	3	993	10	27	551	4	112	3	4	685	90
>HC_ATF2+ATF4_f1
26	0	1	90	1	0	5	28	71
22	0	2	0	69	3	8	47	8
33	0	85	0	7	83	3	7	6
9	90	2	0	13	4	74	8	5
>TA0770_PITX1_full_monomer
193	49	883	995	19	61	41	228
270	7	44	0	16	862	773	409
109	0	59	0	126	12	34	138
429	944	14	5	839	65	152	225
>TA0654_PITX1_DBD_monomer
268	179	68	943	999	36	39	28	179
301	359	0	5	0	15	899	826	505
243	83	2	26	1	123	27	20	127
188	378	930	26	0	825	35	126	188
>HOMEO0139_Pitx1_2312.1
21	12	44	28	45	19	4	1	96	0	1	91	72	33	46	48	26
25	17	19	15	5	4	0	0	4	0	1	0	2	49	7	21	25
17	35	29	42	39	73	95	99	0	0	0	0	20	6	24	14	20
37	36	8	15	11	4	1	0	0	100	98	9	6	12	23	17	29
>TA0655_PITX1_full_monomer
167	181	54	957	997	16	44	27	231
286	219	0	1	0	4	867	763	343
281	87	0	34	3	98	30	25	143
266	513	945	8	0	882	59	185	283
>MA0521.1.Tcf12
6170	8820	0	12895	8	184	0	0	1875	3912	2863
1585	124	12895	0	0	10822	0	0	5527	2416	3005
5123	3951	0	0	12887	1889	0	12895	3811	2925	4836
17	0	0	0	0	0	12895	0	1682	3642	2191
>HC_HTF4_f1
1004	239	0	1523	0	18	0	0	120
17	51	1523	0	0	664	0	0	359
149	1233	0	0	1523	840	0	1523	495
353	0	0	0	0	1	1523	0	549
>TA0784_E2F4_DBD_dimer
143	48	0	0	0	0	0	0	0	985	961	970
0	0	0	5	0	1000	5	1000	995	5	15	0
4	14	0	995	1000	0	995	0	5	0	0	0
852	938	1000	0	0	0	0	0	0	10	25	30
>MA0470.1.E2F4
272	155	0	0	0	27	15	1803	1253	712	503
370	510	11	1878	0	218	41	0	0	349	393
848	1213	1867	0	1878	1633	1822	75	625	720	616
388	0	0	0	0	0	0	0	0	97	366
>HC_E2F4_do
694	647	595	355	105	79	83	28	16	49	1900	1735	1315	644
379	292	196	146	390	29	1923	22	703	161	52	22	141	408
438	504	432	600	1561	1938	10	1893	1346	1839	92	295	377	543
564	632	852	974	19	29	59	132	10	26	31	23	242	480
>TA0783_E2F4_DBD_dimer
939	833	95	4	0	0	0	0	0	1000	970	962
0	0	0	4	0	1000	0	1000	1000	0	13	0
0	29	180	983	1000	0	1000	0	0	0	8	0
61	138	726	9	0	0	0	0	0	0	8	38
>TA0608_LHX9_DBD_dimer
53	930	937	25	124	286	154	15	709	921	0	13	925
11	6	18	76	75	8	766	509	166	33	19	34	5
8	27	27	68	167	691	0	4	20	32	4	8	27
928	37	18	830	634	15	80	472	104	15	977	946	43
>TA0607_LHX9_DBD_monomer
189	77	741	1000	0	35	876	372
379	480	143	0	0	65	16	147
199	0	46	0	0	150	66	353
233	443	70	0	1000	749	42	127
>HOMEO0101_Lhx9_3492.1
14	5	20	66	10	2	95	97	1	0	83	59	18	21	51	16	9
55	38	48	7	27	15	3	0	2	2	0	4	10	36	26	44	37
14	35	6	14	4	0	2	2	0	3	15	27	11	16	15	21	18
17	22	26	13	59	83	0	1	97	95	2	10	61	27	8	19	36
>BU0028.Hbp1_primary
349	241	300	414	33	21	969	969	13	5	757	866	111	186	366	216
177	301	177	141	18	331	2	3	4	20	3	39	115	155	153	261
159	225	189	103	5	643	6	3	3	933	232	73	44	442	257	239
315	232	334	342	945	6	23	24	981	42	8	22	731	217	224	284
>HC_MYCN_si
19	1	467	1	0	36	0	10
189	466	0	430	0	104	0	87
181	1	1	5	468	1	446	264
79	0	0	32	0	327	22	107
>MA0104.3.Mycn
528	0	0	1403	0	168	0	0
146	1135	1403	0	1403	0	0	0
566	268	0	0	0	1235	0	1403
163	0	0	0	0	0	1403	0
>MA0104.1.Mycn
0	29	0	2	0	0
31	0	30	1	3	0
0	0	0	28	0	31
0	2	1	0	28	0
>MA0104.2.Mycn
153	39	7	414	0	31	24	0	27	61
159	170	431	0	421	1	97	0	49	265
63	196	0	18	8	405	2	411	324	40
63	33	0	6	9	1	315	27	38	72
>HC_NFYC_f1
4	5	1	2	3	4	22	0	1	0	1	2	2	8
8	12	7	15	4	8	2	0	0	0	1	15	6	3
10	5	11	7	2	13	1	1	1	26	24	3	1	12
4	4	7	2	17	1	1	25	24	0	0	6	17	3
>TA0663_Prrx2_DBD_monomer
170	71	888	982	0	0	886	364
381	334	31	2	0	57	48	142
165	33	49	0	0	5	17	333
285	561	33	15	1000	937	50	161
>HOMEO0157_Prrx2_3072.1
58	32	41	28	2	0	99	99	1	0	88	26	3	18	44	42	30
4	26	28	9	70	12	0	0	1	1	0	1	54	17	15	15	20
12	25	11	56	1	0	1	1	0	0	12	70	4	41	26	18	26
26	17	20	7	27	88	0	0	98	99	0	3	39	24	15	25	24
>MA0075.1.Prrx2
52	59	0	0	58
2	0	0	0	0
4	0	1	0	1
1	0	58	59	0
>TA0662_PRRX2_full_monomer
167	90	782	900	3	92	858	321
395	455	73	54	6	100	44	228
186	55	84	29	3	47	9	269
252	399	61	16	988	761	89	182
>HC_PRRX2_f1
10	0	59	58	1	0	27
18	0	0	0	1	3	1
5	0	0	1	0	3	29
26	59	0	0	57	53	2
>TA0754_Rarg_DBD_dimer
828	943	0	0	0	0	996	266	61	681	550	805	0	0	3	1	998
2	1	1	0	3	1000	1	511	347	101	12	7	0	1	0	994	1
164	55	999	965	3	0	3	74	476	117	427	187	1000	939	0	0	1
6	0	0	35	995	0	0	149	116	100	11	0	0	59	996	4	0
>TA0753_Rarg_DBD_dimer
624	971	0	0	1	0	997	394	160	241	835	743	882	0	0	1	0	1000
7	2	0	0	1	999	1	125	477	315	43	6	5	0	0	0	996	0
338	27	1000	935	1	1	2	64	300	66	47	224	113	1000	936	0	0	0
31	0	0	65	997	0	0	416	64	378	74	26	0	0	64	999	4	0
>HC_RARG_f1
9	23	0	0	0	0	27
4	0	0	0	0	29	2
15	6	29	21	0	0	0
1	0	0	8	29	0	0
>HC_RARG_do
5	5	8	0	1	5	3	13	5	4	6	12	9	20	0	0	4	2	23	7
3	4	1	1	5	2	12	3	8	15	7	3	6	0	0	0	0	20	1	8
12	11	11	18	10	5	5	7	8	3	7	6	9	3	24	17	0	2	0	8
4	4	4	5	8	12	4	1	3	2	4	3	0	1	0	7	20	0	0	1
>HOMEO0058_Hoxa9_2622.2
39	21	23	9	9	24	88	2	63	95	93	76	32	17	51	38	38
12	50	7	16	60	63	0	0	1	0	1	2	16	13	13	9	8
34	20	56	66	1	2	10	0	0	0	1	3	6	17	15	28	11
15	9	14	9	30	11	2	98	36	5	5	19	46	53	21	25	43
>HC_HXA9_f1
1	1	26	2	24	1	2	0	1	10	23	2	6	16
0	0	1	26	4	4	4	0	1	0	2	12	0	3
0	28	1	0	1	21	7	1	1	2	0	1	17	10
28	0	1	1	0	3	16	28	26	17	4	14	6	0
>MA0594.1.Hoxa9
34	12	38	161	0	101	157	171	5	7	131
53	110	117	3	0	58	6	1	0	154	11
81	5	0	8	0	8	0	0	1	0	0
4	45	17	0	172	5	9	0	166	11	30
>HC_JUND_f1
880	1930	52	15	3761	407	99	139	3904	138	828
765	775	3	68	103	0	30	3796	19	1256	1649
1600	1031	63	3760	20	3581	31	33	31	549	622
743	252	3870	145	104	0	3828	20	34	2045	889
>MA0491.1.JUND
12389	15163	0	0	38710	0	0	1547	38710	0	5786
759	4824	0	0	0	22857	0	37163	0	5136	14956
13640	18723	0	38710	0	14078	0	0	0	2301	12429
11922	0	38710	0	0	1775	38710	0	0	31273	5539
>HC_PBX1_do
57	65	43	39	22	5	123	21	5	10	124	7	20	37	22
20	22	24	10	2	2	7	7	8	2	2	13	19	12	30
29	31	17	8	11	134	12	0	22	127	13	4	71	51	58
39	27	61	88	110	4	3	117	110	6	6	121	35	45	35
>MA0070.1.PBX1
5	3	16	1	0	17	17	0	0	16	12	8
6	9	1	1	18	1	0	0	18	1	0	2
2	3	1	0	0	0	0	1	0	0	1	2
5	3	0	16	0	0	1	17	0	1	5	6
>HOMEO0136_Pbx1_3203.1
21	6	59	12	37	11	86	3	3	93	74	31	32	39	36	26	37
28	49	3	40	39	73	2	1	95	3	6	5	32	14	14	29	35
15	15	14	9	11	9	7	1	1	2	3	6	15	9	15	24	21
36	30	24	39	13	7	5	95	1	2	17	58	21	38	35	21	7
>HC_TGIF1_f1
2	1	1	0	10	2	2	3	1	3	0	9	2	1	3	2
2	0	0	8	1	2	2	0	2	0	9	0	5	8	2	2
2	11	4	4	0	7	7	0	10	2	2	4	4	2	2	6
7	1	8	1	2	2	2	10	0	8	2	0	2	2	6	3
>HC_TGIF1_si
4	0	0	16	0	16	3
4	0	1	0	16	0	2
4	0	15	0	0	0	9
4	16	0	0	0	0	2
>TA0204_TGIF1_DBD_dimer
39	9	8828	1	8861	14	452	1	11	45	36	9034
19	8	3	13304	5	20	10562	62	13	24	13485	17
1	13499	20	5	22	12673	2520	8	13261	3	13	32
13221	4	0	7	4	963	12	12775	9	12656	17	33
>HOMEO0171_Tgif1_2342.2
27	55	11	56	34	1	0	96	0	98	2	4	6	20	22	9	32
16	12	21	5	7	0	0	0	99	0	0	73	10	26	35	21	14
28	17	28	5	11	0	99	0	0	2	97	20	13	41	27	40	20
29	16	40	34	48	99	1	4	1	0	1	3	71	13	16	30	34
>HC_HIF1A_si
49	55	68	38	423	0	0	0	0	104	68	31
151	178	182	99	1	498	1	0	0	295	132	154
253	173	232	107	73	0	497	0	499	52	232	195
46	93	17	255	2	1	1	499	0	48	67	119
>MA0259.1.HIF1A::ARNT
27	10	78	0	0	0	0	18
28	29	2	103	0	0	0	51
49	34	23	0	104	0	104	20
0	31	1	1	0	104	0	15
>HC_SRBP2_f1
610	406	494	350	50	122	411	260	678	59	1638	369	371
578	707	387	114	78	13	517	538	351	184	47	440	491
878	965	1332	144	2129	2202	1149	1515	26	2042	526	865	1055
276	264	129	1734	85	5	265	29	1287	57	131	668	425
>TA0372_SREBF2_DBD_dimer
681	86	2	978	1	5	10	1	959	5
67	29	994	0	976	79	57	3	2	518
249	4	4	19	20	916	0	994	9	25
3	882	0	3	3	0	933	2	30	452
>MA0596.1.SREBF2
24	0	0	10	2	2	0	0	47	2
9	0	3	0	10	9	0	0	0	16
14	0	44	37	27	36	0	47	0	2
0	47	0	0	8	0	47	0	0	27
>TA0577_HOXD12_DBD_monomer
97	6	675	930	113	846	992	916	755
193	275	147	50	8	6	0	45	81
638	1	168	16	0	2	0	15	80
72	718	10	5	879	145	8	23	84
>HOMEO0079_Hoxd12_3481.1
19	40	37	26	10	0	2	12	0	92	98	98	58	19	19	27	22
35	20	19	26	7	2	97	0	0	0	0	0	15	21	37	20	14
11	15	23	38	83	0	0	88	0	0	0	0	3	10	18	18	25
35	25	21	10	0	98	1	0	100	8	2	2	24	50	26	35	39
>TA0578_HOXD12_DBD_monomer
460	215	1	2	131	1	859	998	965	713	393
113	172	34	994	1	7	0	0	0	97	352
384	607	6	4	867	0	1	2	4	25	56
42	5	959	0	0	992	140	0	31	165	198
>TA0872_HOXD12_DBD_monomer
279	268	3	68	175	0	786	987	901	536	296
142	120	32	839	0	0	14	0	45	171	239
425	612	9	36	823	3	1	0	0	102	153
154	0	957	57	2	997	199	13	54	190	312
>TA0873_HOXD12_DBD_monomer
127	33	604	872	83	686	938	909	582
140	342	128	37	9	17	5	46	152
703	5	268	78	21	36	0	15	122
30	620	0	12	887	262	57	30	144
>TA0060_SP3_DBD_monomer
224	176	86	717	23	261	21	26	10	433	128
301	710	839	238	933	39	962	958	811	454	559
356	42	32	27	12	555	6	8	15	23	91
120	72	44	18	32	145	12	9	164	89	223
>HC_SP3_f1
86	73	95	115	71	50	58	1	4	97	18	3	79	40	47	47	107	83	68	76
94	91	91	91	83	31	1	4	8	261	14	6	15	55	230	152	55	70	110	100
174	197	182	161	230	265	354	406	401	21	370	362	298	305	99	131	187	214	189	187
61	54	47	48	31	69	2	4	2	36	13	44	23	15	39	85	66	48	48	52
>MA0481.1.FOXP1
103	131	155	180	138	79	71	311	311	311	16	311	176	243	102
108	57	39	42	6	11	4	0	0	0	278	0	77	18	42
48	55	40	53	88	221	0	0	0	0	10	0	57	23	129
52	68	77	36	79	0	236	0	0	0	7	0	1	27	38
>HC_HES1_f1
2	4	0	1	3	5	0	1	0	2	2	2	3
4	3	5	25	3	20	4	0	0	7	19	1	6
12	16	13	0	9	3	20	0	28	12	5	13	10
10	5	10	2	13	0	4	27	0	7	2	12	9
>TA0058_SNAI2_DBD_monomer
343	431	42	947	122	3	1	104	89
142	36	903	16	11	0	5	37	339
318	407	22	7	838	994	0	721	229
196	126	33	30	29	3	995	139	343
>BU0050.Osr1_primary
260	240	258	324	825	9	659	3	47	974	6	1	450	393	362	421
253	234	189	166	119	974	2	2	2	1	1	921	161	304	209	109
224	191	242	161	27	1	337	993	10	23	990	11	106	187	176	289
262	336	311	349	29	16	2	2	941	2	2	67	284	115	253	181
>HC_CDC5L_si
2	0	2	5	0	2	1	9	8	1	6	2	8	6	1
2	2	0	1	1	0	0	0	0	6	0	1	1	0	3
5	4	8	1	3	2	0	1	0	0	3	0	1	1	2
1	4	0	3	6	6	9	0	2	3	1	7	0	3	4
>MA0513.1.SMAD2::SMAD3::SMAD4
166	196	14	33	0	0	106	211	0	765	30	117	110
432	75	8	45	899	0	231	125	896	19	736	583	214
168	34	877	103	0	0	539	280	3	18	133	47	35
133	594	0	718	0	899	23	283	0	97	0	152	540
>HC_SMAD2_si
2	0	0	0	0	4	0	0	3	1	4
2	2	4	2	18	7	0	1	13	1	4
10	3	14	5	0	0	18	8	2	1	8
4	13	0	11	0	7	0	9	0	15	2
>MA0093.2.USF1
4846	1472	43	16573	188	1605	0	0	14762	0	1821
3764	7448	16799	0	10279	595	0	0	0	13166	9926
7162	2983	0	0	932	14642	0	16842	1375	0	1113
1070	4939	0	269	5443	0	16842	0	705	3676	3982
>MA0093.1.USF1
0	30	0	1	0	0	9
30	0	28	0	1	0	2
0	0	0	29	1	30	14
0	0	2	0	28	0	5
>HC_USF1_f1
399	282	31	0	1730	4	147	8	0	626
196	8	191	1728	0	1623	9	5	0	230
1008	1441	41	3	0	41	1575	8	1731	720
128	0	1468	0	1	63	0	1710	0	155
>TA0382_USF1_DBD_dimer
450	208	1	996	0	135	1	0	575	46
74	228	996	2	873	5	3	2	111	456
446	151	2	0	9	859	0	996	194	90
30	413	1	2	118	1	996	2	120	407
>TA0627_Meox2_DBD_monomer
213	24	861	981	0	6	808	238
206	131	0	14	47	57	5	313
297	38	101	0	10	320	143	249
285	808	39	5	942	618	44	199
>TA0618_MEOX2_DBD_dimer
167	23	785	963	6	17	855	172	175	149	28	771	939	7	17	851	292
177	103	54	10	6	40	4	464	278	286	105	156	31	7	117	6	335
258	12	145	17	21	218	120	217	429	407	11	61	20	15	119	115	268
398	862	16	10	966	725	22	147	119	157	857	13	10	970	747	28	105
>TA0617_MEOX2_DBD_monomer
338	109	47	650	939	3	32	813	403	247
160	299	163	244	31	2	167	12	141	301
286	500	21	82	11	7	138	139	171	239
216	92	770	24	19	988	663	35	285	213
>TA0619_MEOX2_DBD_dimer
174	46	539	983	5	29	988	2	199	973	10	31	915	442
354	133	408	4	3	818	5	12	789	1	4	158	14	113
326	12	15	9	8	11	6	2	1	19	4	3	27	206
146	810	38	4	984	142	1	984	12	6	983	808	43	239
>TA0224_NRF1_full_dimer
41	987	35	59	1	2831	21	0	5	3	8	1301
1024	6	2831	5	2831	43	121	4	2831	40	2831	497
26	2831	9	2831	0	64	46	2831	4	2831	12	446
1807	0	2	4	1	20	2831	2	48	64	657	587
>HC_NRF1_f1
460	229	143	13	1640	197	45	54	35	92	1345	278
96	1341	71	1613	75	233	35	1672	117	1588	152	391
1225	160	1560	181	89	527	1505	42	1535	158	300	989
59	110	66	33	36	883	255	72	153	2	43	182
>MA0506.1.NRF1
602	623	196	0	1514	0	0	0	0	74	2245
375	4001	189	4016	1862	403	0	4338	349	4550	804
3647	0	4239	468	935	528	4624	0	4275	0	1575
0	0	0	140	313	3693	0	286	0	0	0
>HC_E2F5_do
2	0	0	0	0	0	12	12	12	3
4	1	12	0	10	6	0	0	0	5
4	11	0	12	2	6	0	0	0	2
2	0	0	0	0	0	0	0	0	2
>BU0051.Osr2_primary
295	286	288	263	839	5	660	3	40	980	4	1	343	342	362	267
231	187	235	191	118	984	2	2	1	1	1	950	231	317	179	140
179	186	329	82	19	1	337	993	5	17	992	7	134	167	147	436
295	341	148	463	24	9	2	2	954	2	3	42	293	173	312	157
>TA0076_ZNF306_full_monomer
87	4	59	2	99	0	1000	333	2	1	1	6	101	760
125	5	2	2	879	7	0	0	996	993	5	893	24	17
112	991	939	497	19	6	0	661	2	0	8	39	840	204
677	0	1	500	2	988	0	5	0	6	986	63	35	20
>HC_NFAC4_f1
8	0	0	19	19	19	12	4	3	6
3	0	0	0	0	0	3	5	3	0
4	18	19	0	0	0	3	2	4	4
4	1	0	0	0	0	1	8	9	9
>TA0109_EBF1_full_dimer
719	166	20	0	2	0	364	503	13	64	4	925	391	162
74	179	128	997	984	996	253	50	4	5	0	10	380	236
108	216	0	2	3	0	41	135	983	931	982	50	94	52
99	439	852	1	11	4	342	312	0	0	14	14	135	550
>MA0154.1.EBF1
11	0	1	2	11	16	0	2	0	21
9	22	16	20	9	1	0	0	0	0
2	0	1	0	0	5	25	23	25	4
3	3	7	3	5	3	0	0	0	0
>HC_COE1_f2
183	72	2	8	2	381	130	107	433	1	966	422
543	373	1799	1608	1725	5	16	36	0	0	146	737
576	129	3	13	2	88	1248	1660	1324	1804	441	467
503	1231	1	176	76	1331	411	2	48	0	252	179
>MA0154.2.EBF1
4513	0	0	886	0	9191	21366	1085	8427	0	22124
7097	10267	33855	22776	33781	22317	0	0	0	0	2891
12581	2643	0	0	0	0	0	32770	25294	33855	7215
9664	20945	0	10193	74	2347	12489	0	134	0	1625
>HC_COT2_f1
12	47	46	59	0	1	1	1	70	37
49	9	6	0	0	0	0	71	4	8
7	9	22	16	77	64	1	2	3	22
9	12	3	2	0	12	75	3	0	10
>HC_COT2_f2
32	44	7	5	8	0	72	43	43	14	12	7	5	45	33
17	1	2	1	10	72	4	7	3	1	5	9	49	11	19
23	21	63	56	16	5	0	21	22	59	52	17	9	16	15
7	13	7	17	45	2	3	8	11	5	10	46	16	7	12
>BU0049.Nr2f2_primary
253	263	143	247	857	797	808	3	2	0	0	926	307	239	282	212
182	382	243	337	37	13	1	1	0	4	957	1	327	246	235	213
273	154	243	176	49	176	190	989	973	19	5	72	79	384	226	364
292	202	371	239	57	13	1	8	25	977	38	1	287	132	257	212
>HC_NFYB_f1
158	63	59	13	48	1131	1	1	2	2	101	30	288
510	233	755	340	384	7	3	0	7	5	653	412	184
122	338	194	53	656	5	9	7	1138	1140	54	46	531
358	514	140	742	60	5	1135	1140	1	1	340	660	145
>MA0502.1.NFYB
2965	2816	2821	655	674	2832	3509	0	0	7020	7003	0	413	5454	725
1580	1759	1760	2228	2076	1091	139	7020	7020	0	0	0	4780	97	943
1984	1078	1176	1089	2707	2978	2921	0	0	0	17	0	1709	1457	5136
491	1367	1263	3048	1563	119	451	0	0	0	0	7020	118	12	216
>MA0138.2.REST
211	58	76	1452	34	122	1575	3	35	913	219	39	20	1406	13	1574	42	205	366	213	179
174	269	1366	30	44	978	7	1586	1481	201	375	7	5	112	1280	9	13	1007	31	933	1114
366	146	50	94	1516	323	12	12	20	162	124	1551	1577	34	233	7	1530	183	688	319	37
840	1124	105	26	10	182	12	5	70	329	886	7	2	51	74	10	9	198	507	125	260
>MA0138.1.REST
1	7	1	0	0	1	0	0	0	11	5	2	0	1	0	0	0	1	15
2	9	3	22	1	4	0	19	21	3	1	0	1	0	3	21	1	1	1
15	1	15	0	0	17	2	1	0	5	3	20	21	1	16	0	0	20	5
4	5	3	0	21	0	20	2	1	3	13	0	0	20	3	1	21	0	1
>HC_REST_f1
1683	1204	786	2462	1089	152	149	341	298	51	50	4181	1679	375	87	103	772	64	170	528	5996	4667
1215	261	1738	3900	1027	7789	146	1157	280	8152	8120	786	1158	141	156	98	1349	8068	428	250	838	1887
3263	5992	5043	214	5304	277	69	6847	659	60	50	2286	1038	7817	8202	86	5695	187	173	7350	1393	833
2331	1035	925	1916	1072	274	8128	147	7255	229	272	1239	4617	159	47	8205	676	173	7721	364	265	1105
>TA0714_NR2F6_full_dimer
347	552	29	32	14	18	954	828	924	6	12	4	1	886
155	28	20	23	41	860	13	21	4	6	3	22	883	14
372	404	891	876	58	30	17	82	72	973	937	34	30	87
126	15	60	69	887	92	17	68	0	15	48	939	85	14
>TA0722_Nr2f6_DBD_dimer
347	826	0	5	0	0	941	953	519	1000	0	0	5	0	980
56	0	0	0	0	928	57	9	0	0	0	0	0	996	0
597	165	1000	995	3	1	0	16	296	0	1000	969	0	0	20
0	9	0	0	997	71	2	21	186	0	0	31	995	4	0
>TA0723_Nr2f6_DBD_dimer
383	745	2	0	0	20	996	980	987	0	0	0	0	921
25	0	0	0	6	867	0	1	0	0	0	4	923	2
502	254	968	974	1	0	0	5	13	996	977	3	16	72
90	0	30	26	993	114	4	15	0	4	23	993	61	5
>TA0712_NR2F6_DBD_dimer
439	562	1	1	0	0	988	807	711	957	1	1	0	1	924
62	2	0	0	1	976	1	35	9	0	0	0	1	972	0
454	435	995	993	3	2	8	35	139	43	999	992	9	4	74
45	1	5	5	996	22	4	123	141	0	0	7	990	24	1
>HC_NR2F6_f1
5	2	1	5	2	11	10	8	0	2	2	2	10	3	2	2	3	6
1	0	3	0	8	0	0	0	0	1	2	7	0	3	3	0	1	2
3	9	7	2	1	0	1	3	11	3	2	2	1	2	2	4	5	3
2	0	0	4	0	0	0	0	0	5	5	0	0	3	4	5	2	0
>TA0713_NR2F6_DBD_dimer
375	688	1	1	0	4	997	944	963	0	3	0	0	902
94	3	0	0	4	938	0	3	0	0	0	4	959	6
454	309	990	986	7	7	3	34	36	998	974	7	9	90
76	0	9	12	989	51	0	20	0	1	23	989	32	2
>HC_GABP1+GABP2_f1
6	9	1	0	35	34	8	4	6	13
21	27	0	0	0	0	0	4	5	9
8	0	35	36	1	0	28	8	19	12
1	0	0	0	0	2	0	20	6	2
>HOMEO0104_Meis1_2335.1
43	51	23	9	95	3	2	0	1	3	0	99	70	36	45	20
11	6	28	29	1	44	96	2	0	0	99	0	2	9	20	39
13	21	28	36	3	51	1	0	99	0	0	0	1	9	18	17
33	22	21	26	1	2	1	98	0	97	1	1	27	46	17	24
>HC_MEIS1_f2
0	1	36	1	36	0	3	0	0	12	24	11	9
0	0	0	36	1	6	11	1	3	3	8	12	4
0	38	1	0	1	31	10	0	9	1	4	4	21
39	0	2	2	1	2	15	38	27	23	3	12	5
>MA0498.1.Meis1
1341	171	121	0	0	85	0	2458	261	334	175	1059	515	472	529
122	759	2411	0	0	50	2607	0	1115	537	1472	547	802	1007	736
499	1414	3	0	2607	0	0	0	1075	263	494	145	696	536	480
645	263	72	2607	0	2472	0	149	156	1473	466	856	594	592	862
>TA0192_MEIS1_DBD_monomer
23727	8690	0	77159	0	77159	17224
18797	5575	1249	2903	77159	0	14864
9714	3174	77159	672	0	9263	29965
24921	77159	0	0	1155	3861	15106
>HC_MAZ_f1
7	3	7	3	7	9	7	5	0	22	0	0	8	15	7	1	4
5	4	1	3	5	0	7	1	2	1	1	2	3	1	1	2	5
13	22	20	24	13	18	17	24	29	5	30	27	20	12	19	27	20
6	2	3	1	6	4	0	1	0	3	0	2	0	3	4	1	2
>MA0079.3.SP1
857	0	99	0	0	1359	0	0	0	1054	652
1786	6215	6703	8734	8661	0	8734	8734	6679	6357	4969
4271	642	0	0	0	4624	0	0	0	0	734
1820	1877	1932	0	73	2751	0	0	2055	1323	2379
>MA0079.2.SP1
0	0	0	4	2	0	1	0	6	3
32	30	35	27	5	28	31	24	25	26
1	1	0	0	15	1	0	3	0	3
2	4	0	4	13	6	3	8	4	3
>TA0059_SP1_DBD_monomer
463	193	66	471	6	301	0	2	1	390	177
22	707	754	477	990	9	997	996	830	476	517
432	34	19	50	2	488	0	1	0	16	105
83	66	161	2	2	202	3	2	169	119	201
>HC_SP1_f1
683	300	591	7	91	809	121	14	558	264	519
443	104	43	45	19	2247	42	36	90	255	1875
2076	2614	2845	3433	3374	62	3242	3332	2695	2797	655
287	471	10	4	5	371	84	107	146	173	440
>HC_SP1_f2
532	645	482	762	1050	626	316	476	9	19	536	51	44	482	249	432	279	790	607
554	511	412	587	522	370	64	14	14	34	1900	28	44	147	207	1610	1269	461	660
1559	1380	1742	1304	935	1709	2141	2425	2899	2877	62	2757	2724	2184	2341	561	768	1089	1392
288	397	297	280	426	228	412	18	11	3	435	97	121	120	136	330	617	593	274
>HOMEO0078_Hoxd11_3873.1
20	38	43	32	8	0	1	17	0	84	98	98	63	28	23	25	18
30	24	15	19	6	2	98	0	0	0	0	1	16	19	35	30	16
7	12	23	33	86	0	0	82	0	0	0	0	2	12	15	17	20
43	26	19	16	0	98	1	1	100	16	2	1	19	41	27	28	46
>TA0575_HOXD11_DBD_monomer
311	0	59	228	34	758	987	954	642	381
131	0	855	0	0	0	0	17	81	221
558	0	0	772	0	0	0	0	78	100
0	1000	86	0	966	242	13	29	198	299
>TA0576_HOXD11_DBD_monomer
324	266	74	520	772	65	686	913	890	640
57	175	385	396	59	56	39	9	25	134
419	459	66	54	110	32	26	52	42	128
200	100	475	30	59	847	248	26	42	98
>TA0351_HEY1_DBD_dimer
131	411	0	950	0	0	0	9	100	142
228	197	994	9	1000	5	124	6	528	651
536	359	1	35	0	995	3	979	114	112
105	33	4	6	0	0	873	6	259	95
>HOMEO0172_Tgif2_3451.1
52	61	19	11	91	7	2	0	1	2	0	99	78	38	46	22
14	8	33	30	1	16	97	2	0	0	99	0	6	9	29	44
11	14	25	22	5	69	0	0	99	0	0	0	4	9	15	22
23	17	23	37	3	8	1	98	0	98	1	1	12	44	10	12
>TA0206_TGIF2_DBD_dimer
477	97	11801	127	11801	324	1501	71	150	601	70	11801
421	48	34	11801	25	262	7459	410	77	621	11801	172
153	11801	396	51	270	11801	4341	57	11801	123	136	395
11801	52	155	156	41	2690	91	11801	83	11801	113	420
>TA0587_Hoxd13_DBD_monomer
78	43	677	952	0	859	980	965	644	346
543	533	168	0	0	5	0	24	178	304
316	0	0	3	2	22	0	1	50	87
62	424	154	45	998	113	20	10	128	263
>TA0588_Hoxd13_DBD_monomer
184	82	24	273	399	0	787	977	959	616	281
228	731	129	594	0	1	3	1	4	159	351
325	170	12	11	594	1	6	0	11	70	101
263	18	834	121	7	999	204	22	26	155	267
>HOMEO0080_Hoxd13_2356.1
28	30	33	5	2	68	94	0	90	97	98	90	25	19	25	25
32	18	20	54	65	12	0	1	0	0	0	4	29	30	34	25
19	19	17	8	0	0	3	0	1	0	0	2	7	11	19	18
21	33	30	33	33	20	3	99	9	3	2	4	39	40	22	32
>TA0579_HOXD13_DBD_monomer
46	17	609	925	0	862	990	999	807	353
633	572	307	0	1	0	4	1	88	301
270	6	0	36	0	0	0	0	40	106
51	405	83	39	999	138	6	0	66	240
>HC_HXD13_f1
3	0	1	10	1	1	8	0	6	0	8
2	0	0	0	3	0	1	1	0	0	2
2	1	2	1	0	3	2	8	6	11	1
6	12	10	2	9	9	2	4	1	2	2
>TA0580_HOXD13_DBD_monomer
58	29	7	23	179	6	902	993	998	752	295
216	902	2	869	0	2	1	0	0	120	325
548	69	9	1	821	0	8	0	2	38	69
178	0	983	106	0	992	89	7	0	90	311
>TA0565_HOXC10_DBD_monomer
162	11	531	852	66	626	947	849	588	385
202	479	371	64	0	12	4	72	134	213
571	3	83	72	0	18	8	25	132	146
66	507	15	12	934	344	41	54	146	257
>TA0586_Hoxc10_DBD_monomer
162	19	659	939	30	738	989	940	762	474
113	469	226	29	0	3	0	13	74	206
661	5	68	25	7	13	0	15	65	104
63	507	47	7	962	246	11	31	100	216
>HOMEO0067_Hoxc10_2779.2
24	39	43	34	8	0	2	30	0	85	99	98	50	22	21	14
24	12	16	14	6	4	98	0	0	0	0	1	13	33	26	15
13	24	18	29	86	0	0	70	0	0	0	0	15	15	29	30
39	25	23	23	0	96	0	0	100	15	1	1	22	30	24	41
>TA0564_HOXC10_DBD_monomer
230	229	295	964	30	632	967	909	657	419
384	478	563	6	7	22	0	51	153	265
286	62	21	26	0	0	1	17	66	77
100	231	121	4	963	346	32	23	124	240
>TA0566_HOXC10_DBD_monomer
259	7	85	449	8	672	967	902	599	308
181	70	870	1	0	2	1	21	103	211
557	0	3	546	0	1	2	24	99	141
3	922	41	4	992	325	31	53	199	340
>TA0585_Hoxc10_DBD_monomer
238	7	84	501	0	718	973	940	713	471
133	35	846	0	0	12	0	32	90	203
629	0	13	499	1	5	0	0	54	63
0	957	57	0	999	264	27	27	142	263
>BU0040.Lef1_primary
282	326	290	69	70	7	16	6	25	7	966	82	30	199	345	278	252
214	151	146	405	621	908	18	6	1	25	1	1	677	119	170	151	340
278	299	243	142	143	38	1	2	1	952	3	1	275	57	217	174	220
226	224	320	384	166	47	965	987	973	15	30	915	17	625	268	397	189
>TA0165_LEF1_DBD_monomer
550	689	927	4	974	10	14	994	994	977	29	145	268	412	381
127	27	9	186	0	3	932	0	0	0	21	136	142	71	99
197	218	45	808	6	0	49	0	6	18	949	628	485	99	80
126	66	19	2	21	987	5	6	0	5	0	91	105	418	440
>HC_LEF1_f1
1	1	0	0	0	35	24
64	1	0	0	0	4	2
2	0	0	0	67	0	3
0	65	67	67	0	28	38
>TA0096_CUX1_DBD_monomer
111	492	982	3	2	368	986	6	516	318
126	63	4	11	973	10	2	4	189	297
65	298	7	3	2	617	3	1	152	154
697	146	6	983	23	5	9	989	142	230
>TA0095_CUX1_DBD_dimer
915	16	23	289	962	73	369	419	250	238	209	365	925	13	15	407	946	72
8	24	896	11	8	29	296	257	309	317	158	68	10	22	943	16	12	18
23	11	16	692	12	9	102	158	272	254	194	382	28	11	11	565	16	9
54	949	64	7	18	889	233	166	169	191	438	186	37	954	31	12	26	901
>HOMEO0016_Cutl1_3494.1
59	11	16	23	29	13	8	29	96	2	6	80	31	13	35	13	41
6	54	51	15	19	16	7	1	1	1	61	6	35	48	8	29	10
27	22	12	52	42	9	1	67	2	1	2	1	11	30	15	31	30
8	13	21	10	10	62	84	3	1	96	31	13	23	9	42	27	19
>HC_CUX1_f1
45	12	30	19	15	26	92	1	0	13	67	1	7	12
14	20	14	24	28	7	1	2	66	4	0	2	25	18
31	36	50	44	31	34	3	0	4	74	26	0	49	38
7	29	3	10	23	30	1	94	27	6	4	94	16	29
>HOMEO0017_Cutl1_3494.2
23	51	42	3	14	87	4	34	94	5	14	69	26	15	49
8	19	14	18	5	5	1	6	1	3	66	9	41	7	13
21	17	32	9	66	3	1	51	1	5	5	18	15	12	19
48	13	12	70	15	5	94	9	4	87	15	4	18	66	19
>TA0094_CUX1_DBD_dimer
911	17	22	314	961	76	420	386	228	184	349	918	13	18	408	953	69
11	28	910	14	10	27	255	282	328	178	76	11	18	951	16	10	20
32	13	15	660	11	9	118	182	263	195	369	32	10	12	565	13	8
47	943	53	12	17	887	207	151	180	444	206	39	960	19	10	25	902
>BU0098.Zfp410_primary
303	379	185	309	818	19	9	6	6	951	6	146	3	406	257	388	341
133	186	144	40	109	8	2	3	4	12	5	3	45	376	160	142	274
250	251	263	236	33	13	974	985	977	23	6	841	542	134	271	215	206
314	184	408	416	40	960	14	7	13	14	984	10	411	84	312	255	179
>TA0077_ZNF410_DBD_monomer
166	430	0	998	12	17	3	0	998	0	998	998	1	979	268	42	198
176	469	908	1	8	982	997	1000	1	2	2	1	2	4	322	202	651
238	100	0	0	31	0	0	0	0	0	0	1	0	11	155	194	23
421	1	92	1	949	1	0	0	1	998	0	0	997	6	255	561	129
>HOMEO0163_Six1_0935.2
32	48	21	39	22	4	20	0	96	0	1	91	18	23	33	16	18
13	21	9	14	5	5	1	0	0	0	97	2	27	16	16	27	7
40	9	21	40	69	87	79	5	3	0	0	4	12	30	12	28	23
15	22	49	7	4	4	0	95	1	100	2	3	43	31	39	29	52
>TA0136_ETV5_DBD_monomer
496	130	85	0	0	972	549	206	70	284
97	563	901	0	0	5	40	104	297	197
236	196	12	996	990	4	20	661	104	303
170	111	2	4	10	18	391	29	529	216
>ETS0018.h-ETV5
60	6	8	0	0	99	64	27	7	34
15	76	91	0	0	0	3	8	24	15
15	14	1	100	100	0	1	62	6	28
10	4	0	0	0	0	32	4	63	22
>HC_ETV5_f1
3	7	2	10	2	0	13	9	1	4	9	10	1
3	4	9	4	0	1	2	2	3	2	2	2	7
8	0	4	0	13	14	0	2	10	2	0	1	1
1	4	0	1	0	0	0	2	1	7	4	2	6
>HC_SMAD1_si
5	0	1	2	1	1	0	0	1	0	1	3
1	6	9	9	1	3	1	10	0	0	8	7
4	6	0	1	0	7	0	2	0	11	1	0
2	0	2	0	10	1	11	0	11	1	2	2
>MA0095.1.YY1
6	0	0	17	0	3
1	16	17	0	0	8
7	0	0	0	0	3
3	1	0	0	17	3
>HC_TYY1_f2
355	1454	1437	452	1590	3	2	46	205	163	215	217
873	40	59	264	5	0	0	1	1218	313	187	1044
229	61	42	752	0	1	1598	1523	21	934	998	163
143	45	62	132	5	1596	0	30	156	190	200	176
>TA0063_YY1_full_monomer
267	222	135	209	30	4	976	12	125	456	234
185	478	623	26	952	989	12	16	167	84	292
285	176	191	653	5	0	6	5	155	240	93
264	123	51	113	14	7	6	967	553	220	381
>MA0095.2.YY1
1126	6975	6741	2506	7171	0	11	13	812	867	899	1332
4583	0	99	1117	0	12	0	0	5637	1681	875	4568
801	181	268	3282	0	0	7160	7158	38	2765	4655	391
661	15	63	266	0	7159	0	0	684	1858	742	880
>BU0020.Gabpa_primary
348	292	445	287	777	20	45	5	3	989	899	220	22	197	246	323	279
363	289	202	160	31	935	947	2	3	2	4	21	134	177	265	203	250
123	243	118	155	139	41	7	991	992	2	1	755	14	362	197	196	250
167	176	235	398	53	3	1	2	2	7	96	5	829	263	292	278	220
>HC_GABPA_f1
615	996	1107	144	363	0	0	2748	2727	202	173	398	764
697	805	508	2086	2369	0	0	2	1	29	521	424	675
1261	694	1030	518	17	2750	2750	0	1	2519	106	1706	1067
177	255	105	2	1	0	0	0	21	0	1950	222	244
>TA0146_GABPA_full_monomer
594	31	37	0	0	995	783	155	13	405
148	921	960	0	5	5	2	34	137	70
212	41	0	1000	985	0	28	811	40	343
46	7	2	0	10	0	187	0	811	182
>MA0062.2.GABPA
32	70	0	0	991	989	94	56	154	264	233
768	914	0	0	1	2	32	261	137	262	357
188	4	990	991	1	0	866	37	603	415	224
1	1	1	0	0	2	0	637	96	49	176
>ETS0023.h-GABPA
47	17	11	0	0	96	59	49	7	33
10	60	86	0	0	0	8	9	29	19
32	19	2	100	100	2	1	37	10	29
11	4	1	0	0	2	31	6	54	19
>MA0115.1.NR1H2::RXRA
17	17	20	0	0	0	0	25	24	25	0	0	0	0	25	20	0
5	1	0	0	0	0	25	0	0	0	0	0	0	25	0	1	15
0	5	5	25	24	0	0	0	0	0	25	25	0	0	0	2	6
3	2	0	0	1	25	0	0	1	0	0	0	25	0	0	2	4
>HC_NR1H2_f1
1	13	13	15	0	0	0	0	19	19	19	0	0	0	0	19	15	0	0
1	4	0	0	0	0	0	19	0	0	0	0	0	0	19	0	0	12	1
1	0	4	4	19	18	0	0	0	0	0	19	19	0	0	0	2	5	12
16	2	2	0	0	1	19	0	0	0	0	0	0	19	0	0	2	2	6
>MA0116.1.Zfp423
7	0	16	17	0	0	1	24	13	0	0	0	0	0	11
4	16	17	16	33	33	17	0	0	0	0	0	0	8	22
22	17	0	0	0	0	0	0	16	33	33	17	16	16	0
0	0	0	0	0	0	15	9	4	0	0	16	17	9	0
>HC_ZN423_f1
0	9	0	22	0	0	0	12	21	0	0	0	0	0	4
0	0	22	0	22	22	22	0	0	0	0	0	0	0	18
22	13	0	0	0	0	0	0	0	22	22	22	0	22	0
0	0	0	0	0	0	0	10	1	0	0	0	22	0	0
>MA0150.2.Nfe2l2
166	401	118	203	488	0	0	726	20	84	65	577	10	4	623
338	78	239	247	28	0	0	0	533	20	549	3	11	699	26
109	159	275	152	205	0	711	0	118	16	46	90	698	19	31
113	88	94	124	5	726	15	0	55	606	66	56	7	4	46
>NRF2_NAR
278	0	0	410	14	52	26	329	3	3	346
23	2	0	0	287	11	315	2	3	398	13
103	0	400	0	74	11	30	47	404	6	15
6	408	10	0	35	336	39	32	0	3	36
>MA0150.1.NFE2L2
10	0	0	20	0	6	5	16	0	0	15
1	0	0	0	17	2	10	0	0	20	2
9	0	19	0	1	1	1	2	20	0	2
0	20	1	0	2	11	4	2	0	0	1
>HC_NF2L2_si
5	6	1	5	11	53	13	6	4	77	2	12
6	3	83	17	5	6	11	1	78	8	37	23
10	78	4	4	56	10	62	1	8	1	13	35
71	5	4	66	20	23	6	84	2	6	40	22
>HC_FOXM1_f1
2	0	3	2	6	0	0	2	4	0	0	4	1
3	2	0	1	0	2	1	1	1	0	1	2	6
4	2	1	9	0	4	0	10	1	1	2	1	1
4	9	9	1	7	7	12	0	7	12	10	6	5
>BU0097.Zfp281_primary
202	136	263	142	45	246	123	18	35	20	15	29	300	159	158
165	443	555	738	884	591	591	945	954	954	964	936	517	513	647
201	179	68	46	45	23	33	10	4	6	7	12	30	52	133
432	241	114	74	26	140	253	27	7	20	14	24	153	276	62
>TA0293_TBX15_DBD_monomer
10502	458	19	61	0	140	44	10502
74	101	7	175	8	435	454	71
664	10502	10502	245	10502	324	10502	306
112	103	0	10502	0	10502	937	96
>TA0292_TBX15_DBD_dimer
3013	49	0	14	1	210	49	3033	2868	2412	139	1	146	2951	1	2996	7	4	99
1	112	7	117	0	142	217	0	62	5	15	0	2496	18	2593	6	2524	2523	158
150	4299	4230	58	4633	18	4195	6	5	464	185	5	141	92	2	4	0	0	8
158	158	6	3788	0	3887	628	0	453	378	3896	3919	110	5	0	0	0	20	3900
>TA0733_RARG_full_dimer
76	880	0	0	5	0	998	933	994	961	0	0	0	0	977	33
36	0	0	6	1	975	0	0	4	1	2	0	21	979	8	650
858	119	999	993	12	8	2	19	1	38	996	834	3	1	13	120
30	1	1	1	982	17	0	48	1	0	1	166	976	20	2	198
>TA0725_RARA_DBD_dimer
326	934	0	1	0	3	992	735	929	983	0	0	5	0	998	686	4	0
1	2	0	0	9	962	0	0	0	9	0	0	0	997	0	46	0	208
668	64	1000	974	2	35	8	39	5	8	999	882	0	0	2	38	409	409
5	0	0	25	989	0	0	226	65	0	1	118	995	3	0	230	588	383
>TA0747_Rara_DBD_dimer
884	8	4	4	0	997	284	140	216	738	769	900	0	0	0	3	983
0	8	12	4	986	0	484	275	385	50	11	11	5	4	4	990	0
112	975	802	27	6	0	60	272	65	60	206	89	995	862	0	0	17
4	8	183	966	8	3	172	313	335	153	14	0	0	134	996	8	0
>TA0730_RARG_DBD_dimer
151	571	1	0	1	0	994	941	852	950	1	0	4	0	995	276	549
224	62	0	0	4	976	0	12	3	3	0	0	3	980	0	479	104
605	366	998	909	15	14	6	8	55	47	999	785	7	10	4	177	175
20	2	1	91	980	10	0	39	90	0	0	215	985	10	1	68	172
>TA0748_Rara_DBD_dimer
566	839	0	1	4	0	996	974	920	936	1	0	1	1	998
40	7	0	0	4	992	0	3	1	2	0	1	3	987	0
371	154	998	920	6	6	3	5	47	61	999	852	15	6	0
23	0	2	79	986	3	1	19	32	1	0	148	981	6	2
>TA0724_RARA_DBD_dimer
609	686	828	0	0	8	8	970	247	107	269	423	574	2	0	17	7	959
90	22	8	3	4	10	972	1	111	170	137	129	21	2	3	4	970	7
184	258	163	997	930	34	4	25	43	255	48	424	404	997	857	17	15	32
117	34	2	0	65	948	16	3	599	467	546	24	1	0	140	961	8	3
>HC_RARA_f1
11	58	0	0	0	0	58
20	0	0	0	0	58	0
22	0	58	58	0	0	0
5	0	0	0	58	0	0
>TA0734_RARG_full_dimer
515	918	0	0	5	3	974	785	42	24	713	580	728	6	0	5	15	951
18	15	0	5	0	997	0	28	274	434	62	26	32	11	11	23	932	3
441	60	979	958	5	0	22	154	500	137	56	377	237	977	730	14	5	28
26	7	21	37	990	0	4	33	184	406	168	17	4	6	259	958	48	17
>TA0735_RARG_full_dimer
496	770	25	8	42	39	922	462	66	435	375	679	26	15	37	52	900
119	33	23	8	26	894	6	246	374	128	171	65	151	15	51	818	37
348	196	942	855	74	28	66	55	311	158	412	243	798	793	55	89	52
38	0	10	130	858	40	6	237	249	279	42	13	26	178	857	41	11
>TA0746_Rara_DBD_dimer
729	744	866	4	0	0	0	975	354	112	392	341	783	5	5	5	0	994
141	17	11	0	0	0	985	5	271	282	179	14	6	0	0	0	976	6
45	222	124	996	962	15	0	15	63	398	349	620	211	995	940	21	19	0
85	17	0	0	38	985	15	5	313	209	80	24	0	0	56	974	5	0
>MA0159.1.RXR::RAR_DR5
12	0	1	0	0	22	4	5	5	13	5	17	1	0	2	1	21
0	0	0	0	18	0	7	8	4	1	6	3	1	1	1	17	0
11	23	13	1	3	1	5	9	11	7	12	3	20	16	3	3	1
0	0	9	22	2	0	7	1	3	2	0	0	1	6	17	2	1
>TA0726_RARA_DBD_dimer
764	0	0	5	5	980	221	147	99	641	732	797	1	1	7	2	975
17	0	1	9	980	11	291	298	457	78	12	11	0	5	9	974	2
219	999	952	14	4	8	62	402	106	131	251	191	996	971	11	13	16
0	1	47	971	10	1	426	154	339	150	5	1	3	24	972	11	7
>TA0752_Rarg_DBD_dimer
468	691	0	0	2	0	998	956	900	959	0	0	1	0	991	462
62	14	0	0	3	991	0	5	1	0	0	0	4	986	0	202
421	294	1000	867	6	3	2	12	63	41	1000	780	5	6	9	103
49	0	0	132	988	6	0	27	36	0	0	220	990	9	0	233
>BU0053.Rara_primary
222	276	106	244	852	814	905	3	1	3	0	964	181	184	230	218
177	360	268	407	51	13	6	1	1	2	976	1	518	385	229	170
266	118	234	147	40	166	88	988	898	9	5	34	77	308	224	367
334	245	391	202	57	7	1	8	100	987	19	1	224	123	317	245
>TA0727_RARA_full_dimer
746	460	1	2	47	2	974	893	851	862	1	0	7	0	999
62	9	0	0	9	981	0	5	6	1	0	1	4	972	1
142	530	999	863	16	5	25	18	5	137	999	759	5	1	0
51	0	0	136	929	12	0	83	139	0	0	241	984	27	0
>TA0729_RARA_full_dimer
848	0	0	4	1	990	603	166	139	722	525	847	0	0	4	9	993
7	1	0	4	986	1	110	351	264	58	20	5	0	2	12	985	1
144	998	896	11	10	9	87	347	230	64	445	148	999	982	6	2	5
1	1	103	981	3	0	200	136	367	156	9	0	0	16	977	4	0
>TA0728_RARA_full_dimer
592	533	608	0	0	0	2	993	315	90	153	312	729	0	0	5	1	974
134	142	8	0	0	10	994	2	228	290	265	23	18	0	1	4	995	2
87	313	383	998	985	5	2	6	41	553	125	636	254	998	973	19	1	23
187	11	0	1	15	985	3	0	416	67	457	29	0	1	26	972	4	0
>TA0732_RARG_DBD_dimer
469	732	1	0	4	3	990	300	193	493	425	760	1	0	5	4	978
62	11	1	1	7	994	1	389	375	172	52	16	0	1	6	977	10
390	257	998	944	5	1	8	109	226	160	490	223	997	846	9	6	10
79	0	1	55	984	2	0	202	207	175	33	1	2	153	980	12	1
>HC_RARA_f2
67	0	6	6	1	106	27	21	34	54	30	72	9	12	17	12	88
2	0	4	1	88	0	37	46	23	12	30	16	14	7	13	84	10
47	119	77	10	22	13	26	40	48	39	52	22	93	73	18	16	14
5	2	34	104	10	2	31	14	16	16	9	11	5	29	73	9	9
>TA0731_RARG_DBD_dimer
537	797	1	0	1	1	992	364	214	194	624	484	798	0	0	4	1	994
57	26	0	0	4	992	2	289	458	339	91	128	30	0	0	4	990	1
348	176	998	950	11	4	6	76	231	82	70	354	171	998	900	6	4	6
58	1	2	50	984	3	0	270	96	384	215	34	1	1	100	985	5	0
>HC_ARNT_f1
28	13	146	0	0	0	0	50
66	139	0	268	0	0	0	148
63	16	122	0	268	0	268	15
111	100	0	0	0	268	0	55
>MA0006.1.Arnt::Ahr
3	0	0	0	0	0
8	0	23	0	0	0
2	23	0	23	0	24
11	1	1	1	24	0
>MA0004.1.Arnt
4	19	0	0	0	0
16	0	20	0	0	0
0	1	0	20	0	20
0	0	0	0	20	0
>HC_CREB1_f1
69	0	1	283	0	5	14	79	165
57	1	0	1	252	2	74	149	36
133	1	281	2	19	275	6	40	44
27	284	4	0	15	4	192	18	41
>MA0018.1.CREB1
0	3	0	2	5	0	0	16	0	0	1	5
7	5	3	3	1	0	0	0	16	0	5	6
5	4	6	11	7	0	15	0	0	16	0	3
4	4	7	0	3	16	1	0	0	0	10	2
>MA0018.2.CREB1
0	0	11	0	1	0	2	8
1	1	0	9	0	3	7	0
1	10	0	2	10	0	1	1
9	0	0	0	0	8	1	2
>BU0004.Atf1_primary
381	140	158	473	9	14	963	3	45	21	108	957	50	226	265	352
135	420	98	97	29	14	5	949	3	12	863	5	358	448	98	180
245	196	410	388	5	863	12	3	949	5	14	29	145	142	493	237
239	245	333	42	957	108	21	45	3	963	14	9	448	183	145	231
>HC_ATF1_si
10	0	0	34	0	1	1	3	25	7
11	0	0	0	33	0	2	19	5	13
11	0	34	0	1	33	0	9	2	10
2	34	0	0	0	0	31	3	2	4
>HC_MSX2_f1
0	10	10	0	2	2	2
0	0	0	0	0	2	1
1	1	1	0	0	4	3
10	0	0	11	9	3	5
>TA0625_MSX2_DBD_dimer
102	33	896	954	0	61	946	627	619	479	505	144	72	824	937	1	9	912
219	741	42	29	1	61	5	71	142	80	68	413	686	41	54	1	29	5
505	12	30	14	0	2	27	116	121	115	147	372	13	128	8	0	1	53
174	214	33	3	999	876	21	187	119	325	280	71	229	7	1	998	960	31
>TA0626_MSX2_DBD_monomer
152	30	916	992	0	14	976	352
496	731	43	8	0	46	18	233
246	12	18	0	0	19	0	262
106	227	23	0	1000	921	6	152
>HOMEO0109_Msx2_3449.1
28	38	44	14	70	2	1	99	99	1	1	96	15	11	16	25	9
26	28	12	23	8	80	56	0	1	0	1	0	5	42	10	36	21
31	18	24	54	13	11	0	0	0	0	0	4	56	8	47	11	11
15	16	20	9	9	7	43	1	0	99	98	0	24	39	27	28	59
>TA0032_CTCF_full_monomer
455	174	0	5	62	5	508	8	0	3	764	7	14	0	40	152	364
46	25	941	0	932	995	453	641	1000	3	21	131	388	0	11	282	311
146	759	0	988	1	0	18	0	0	2	117	799	0	986	731	8	212
353	42	59	7	4	0	21	351	0	992	98	62	598	14	218	558	113
>MA0139.1.CTCF
87	167	281	56	8	744	40	107	851	5	333	54	12	56	104	372	82	117	402
291	145	49	800	903	13	528	433	11	0	3	12	0	8	733	13	482	322	181
76	414	449	21	0	65	334	48	32	903	566	504	890	775	5	507	307	73	266
459	187	134	36	2	91	11	324	18	3	9	341	8	71	67	17	37	396	59
>HC_CTCF_f2
281	465	688	171	24	1923	116	355	2387	8	967	158	39	118	296	1290	178	399	1132
890	464	231	2434	2748	93	1677	1303	177	11	16	108	1	63	2357	42	1446	1002	693
420	1268	1529	115	35	538	1025	385	143	2802	1866	1625	2787	2511	41	1475	1130	312	889
1270	664	413	141	54	307	43	818	154	40	12	970	34	169	167	54	107	1148	147
>MA0597.1.THAP1
18	15	20	7	3	58	47	30	116
93	47	0	182	195	136	17	71	34
27	12	137	0	0	1	77	41	17
61	125	42	10	1	4	58	57	32
>HC_ARI5B_f1
3	2	0	0	5	3	0	13	0	0	2	2	4
2	4	4	2	1	1	0	0	2	1	4	1	2
5	6	3	5	5	10	0	2	0	1	8	4	6
5	3	8	8	4	1	15	0	13	13	1	8	3
>HC_GLI3_si
2	0	0	0	0	0	0	0	1	1	2
5	1	0	1	0	0	0	0	0	10	5
4	0	14	13	15	0	15	13	1	1	3
4	14	1	1	0	15	0	2	13	3	5
>MA0462.1.BATF::JUN
3082	4782	4519	8258	0	0	10522	586	0	1291	10264
481	553	170	1478	0	0	0	5026	0	8590	0
5136	2889	2219	0	0	10374	0	4910	0	641	0
1823	2298	3614	786	10522	148	0	0	10522	0	258
>MA0488.1.JUN
8141	7116	6496	16526	0	0	20967	0	0	938	6904	20968	203
2792	2938	1903	729	0	0	0	3438	608	3531	14064	0	3704
4894	4985	9682	3713	0	20849	0	4512	20360	0	0	0	1016
5141	5929	2887	0	20968	119	1	13018	0	16499	0	0	16045
>HC_JUN_f1
866	59	70	1975	299	50	71	2187	101
575	58	67	128	1	20	2123	18	817
520	97	1940	24	1925	16	23	8	438
265	2012	149	99	1	2140	9	13	870
>MA0099.1.JUN::FOS
5	0	0	18	1	1	6	18
2	0	1	1	6	1	13	0
12	0	18	0	9	0	0	0
0	19	0	0	3	17	0	1
>MA0099.2.JUN::FOS
0	0	16	5	3	0	16
1	0	2	12	0	15	0
0	15	0	1	1	3	1
17	3	0	0	14	0	1
>HC_TF65_f2
124	24	6	1281	1042	0	10	17	41	60	568
228	1	14	19	588	44	89	518	2005	1992	995
1457	2039	2049	770	268	28	62	33	8	10	289
310	55	50	49	221	2047	1958	1551	65	57	267
>MA0107.1.RELA
0	0	0	11	10	2	0	0	0	0
4	0	0	0	3	0	0	2	18	18
11	17	18	7	4	0	0	0	0	0
3	1	0	0	1	16	18	16	0	0
>TA0396_CREB3_full_dimer
158	248	475	0	0	991	0	0	0	0	974	8	80	500
351	221	42	0	8	0	991	0	9	991	9	438	826	254
175	336	475	0	966	0	0	991	0	9	9	50	36	175
316	195	8	1000	25	9	9	9	991	0	9	504	58	70
>TA0397_CREB3_full_dimer
252	68	37	287	26	997	0	7	3	37	938	23	176	384
248	166	0	645	889	0	1000	0	3	918	6	370	569	161
341	160	724	6	59	0	0	989	0	30	38	90	95	316
159	606	239	62	26	3	0	4	995	15	19	518	160	139
>TA0362_Mlx_DBD_dimer
552	71	0	1000	0	0	0	0	749	81
26	77	1000	0	1000	0	0	0	118	312
301	168	0	0	0	1000	1	1000	65	14
122	685	0	0	0	0	999	0	68	592
>TA0359_MLX_full_dimer
533	0	11	975	0	2	6	4	800	66
12	43	962	0	1000	0	3	0	30	241
331	153	11	25	0	996	3	988	117	17
123	805	15	0	0	2	987	9	53	675
>TA0121_ELK3_DBD_monomer
605	96	50	0	1	995	850	164	50	348
79	797	940	0	2	3	16	81	160	142
193	79	6	1000	964	1	0	736	55	290
123	27	3	0	34	0	134	19	735	220
>HC_ELK3_f1
2	2	1	3	0	0	7	5	3	0	0	1
3	3	6	2	0	0	0	1	0	1	3	5
2	1	0	0	7	7	0	0	4	0	4	1
0	1	0	2	0	0	0	1	0	6	0	0
>TA0140_Elk3_DBD_monomer
759	40	17	0	0	998	924	115	33	355
36	914	981	1	0	1	7	33	108	111
135	30	2	999	992	0	2	847	27	320
70	16	0	0	8	1	68	5	832	213
>ETS0008.h-Elk3
63	8	4	0	0	100	71	31	6	29
9	76	96	0	0	0	4	7	21	14
21	11	0	101	100	1	1	60	6	28
7	5	0	0	0	0	25	2	67	29
>TA0582_Hoxa11_DBD_monomer
253	235	1	39	260	19	679	955	910	598	254	197
153	203	37	914	2	1	4	0	35	135	233	156
436	560	21	0	731	4	18	3	4	99	213	159
158	2	940	47	7	975	299	42	52	167	300	487
>HOMEO0049_Hoxa11_2218.1
25	49	54	43	10	0	2	26	0	83	98	98	60	21	29	15
21	12	15	10	5	2	97	0	0	0	0	1	9	40	22	15
14	20	14	27	85	0	0	74	0	0	0	0	9	11	25	31
40	19	17	20	0	98	1	0	100	17	2	1	22	28	24	39
>TA0583_Hoxa11_DBD_monomer
252	174	0	436	723	69	584	946	918	569	282
186	234	523	450	166	0	33	0	70	193	252
396	450	10	81	109	0	10	0	9	107	178
166	143	467	32	2	931	373	54	2	131	287
>MA0108.1.TBP
61	16	352	3	354	268	360	222	155	56	83	82	82	68	77
145	46	0	10	0	0	3	2	44	135	147	127	118	107	101
152	18	2	2	5	0	10	44	157	150	128	128	128	139	140
31	309	35	374	30	121	6	121	33	48	31	52	61	75	71
>MA0108.2.TBP
61	16	352	3	354	268	360	222	155	56	83	82	82	68	77
145	46	0	10	0	0	3	2	44	135	147	127	118	107	101
152	18	2	2	5	0	20	44	157	150	128	128	128	139	140
31	309	35	374	30	121	6	121	33	48	31	52	61	75	71
>BMC_TATA_box
224	228	186	146	213	67	756	0	865	670	770	444	282	131	182	164	185	184	141	179	165
226	203	239	229	310	84	0	5	0	0	0	15	99	274	272	273	273	264	286	283	304
301	291	333	302	225	71	0	8	2	0	119	224	437	394	301	337	275	303	328	276	275
146	175	139	220	149	675	141	884	30	201	8	214	79	98	142	123	164	146	142	159	153
>HC_TBP_f1
33	31	9	76	11	94	65	87	41	32	20
16	22	9	5	2	1	1	1	3	11	42
42	46	17	1	9	6	2	9	10	25	29
10	2	66	19	79	0	33	4	47	33	10
>BU0080.Tbp_primary
221	124	292	381	275	652	83	768	228	906	336	667	469	369	196	348
270	399	233	98	39	5	7	2	2	4	7	20	109	290	133	220
216	122	123	106	20	7	4	2	2	7	5	39	98	105	220	228
293	354	353	415	667	336	906	228	768	83	652	275	324	236	451	204
>HC_CXXC1_si
5	0	4	0	5	3	9
43	0	6	0	1	1	31
1	55	17	9	36	28	2
9	3	31	49	16	26	16
>HC_E2F6_f1
412	376	275	47	216	108	16	19	1506	1086	484	347
314	120	220	53	1599	54	121	19	6	97	318	415
553	858	1341	1752	4	1657	1712	1807	348	669	968	901
585	510	28	12	45	45	15	19	4	12	94	201
>MA0471.1.E2F6
812	442	0	672	7	0	20	2757	1686	988	771
80	406	0	1954	0	0	29	0	0	454	706
1406	1909	2757	0	2750	2757	2708	0	1071	1135	909
459	0	0	131	0	0	0	0	0	180	371
>HC_IRF3_f1
6	10	39	43	40	7	6	4	43	43	42	9	1	13	19	22	22
6	2	1	0	0	11	16	1	0	0	2	21	15	3	7	4	7
29	30	4	0	2	25	9	38	1	0	0	11	12	20	15	13	7
3	2	0	1	2	1	13	1	0	1	0	3	16	8	3	5	8
>BU0033.Irf3_primary
176	502	443	761	805	307	46	53	791	849	888	50	100	289
242	99	24	24	32	319	483	15	98	24	51	777	396	151
341	238	492	88	23	105	430	925	97	11	7	124	90	414
240	160	41	127	140	269	41	7	15	116	55	49	414	146
>TA0177_IRF3_full_trimer
4596	3597	8451	12887	18311	19157	14210	288	154	19385	19350	19428	423	711	394	19322	19386	19410	569	4482	8274
6118	7115	700	17	83	214	14600	7338	14	15	15	22	18363	18316	8	137	51	84	17758	12661	2072
7839	9273	14773	9047	3484	193	5575	26852	27999	55	59	43	1150	3396	27995	83	36	56	3274	4797	10606
4120	2952	2099	629	2153	377	6865	3058	19	10	54	324	864	2348	8	26	486	787	516	20225	2389
>HC_SUH_f1
8	15	3	2	4	3	59	60	33
36	6	2	1	1	1	1	0	18
5	41	1	61	55	61	3	5	2
16	3	59	1	5	0	2	0	12
>HC_CEBPZ_si
8	0	1	0	26	0	0	0	0	1	1
1	18	6	9	0	0	0	0	0	20	3
9	6	0	15	0	0	0	26	26	0	1
8	2	19	2	0	26	26	0	0	5	21
>HC_SMAD4_si
11	0	0	0	0	13	8	20	10
10	6	2	78	0	0	17	44	33
8	71	0	0	0	65	31	9	10
49	1	76	0	78	0	22	5	25
>MA0098.2.Ets1
431	145	263	1179	0	329	0	0	0	0	0	65	146	306	265
668	1160	993	117	1507	0	0	1868	1868	0	329	579	678	542	629
420	244	187	451	4	0	0	0	0	156	1422	62	437	309	472
349	319	425	121	357	1539	1868	0	0	1712	117	1162	607	711	502
>TA0128_ETS1_DBD_monomer
711	57	136	0	0	1000	739	406	31	299
56	843	861	8	0	0	2	8	246	149
170	93	2	992	996	0	9	582	43	404
64	7	0	0	4	0	250	4	680	148
>MA0098.1.ETS1
4	17	0	0	0	5
16	0	1	39	39	3
4	0	0	1	0	17
16	23	39	0	1	15
>TA0130_ETS1_full_monomer
655	78	116	0	0	995	681	462	45	290
91	841	869	0	3	2	38	34	361	211
144	73	16	1000	996	3	2	501	38	342
110	7	0	0	1	0	279	3	557	157
>TA0131_ETS1_full_dimer
60	39	132	2	0	985	421	136	3	611	1	133	2	1	1	7	17	192
34	940	867	0	0	0	3	1	208	266	928	1	0	999	997	21	155	327
881	21	2	998	1000	5	0	857	107	123	2	0	0	0	1	905	684	133
25	0	0	0	0	10	575	6	681	0	69	866	997	0	1	68	144	348
>ETS0012.h-ETS1
64	11	23	0	0	99	59	30	4	25
11	68	74	0	0	0	3	2	26	20
16	18	3	100	100	0	1	66	6	31
9	3	0	0	0	1	37	2	64	24
>TA0129_ETS1_DBD_dimer
661	121	239	0	0	993	605	306	10	567	9	507	33	6	3	4	33	150
95	707	749	0	1	3	46	17	365	35	717	8	6	986	992	20	244	224
185	161	11	999	999	3	3	672	40	388	29	33	10	5	3	769	581	99
59	10	0	0	0	2	346	4	585	10	245	453	951	3	2	207	141	527
>HC_ETS1_si
73	22	81	0	0	147	101	34	21
18	90	57	0	1	0	3	10	32
28	34	5	147	146	0	5	98	7
28	1	4	0	0	0	38	5	87
>MA0147.2.Myc
1181	0	5335	0	0	0	0	49	848	82
3650	5335	0	2295	0	0	0	2297	1087	1877
504	0	0	0	5335	0	5335	2081	556	801
0	0	0	3040	0	5335	0	908	2844	2575
>HC_MYC_f1
55	172	35	11	321	1	17	9	1	10	40
46	83	113	328	6	317	4	32	1	25	162
170	47	172	2	14	8	317	2	334	260	28
70	39	21	0	0	15	3	298	5	46	111
>MA0147.1.Myc
67	34	8	217	0	19	9	0	0	45
96	53	219	4	212	2	44	2	17	107
36	130	0	5	3	204	0	216	183	24
28	10	0	1	12	2	174	9	27	51
>MA0059.1.MYC::MAX
7	15	2	1	21	0	1	0	0	1	3
1	1	9	20	0	20	0	1	0	1	5
9	4	9	0	0	0	20	0	21	18	0
4	1	1	0	0	1	0	20	0	1	13
>TA0193_MEIS2_DBD_dimer
986	2	2	1494	0	1474	0	0	0	4	19	0	1395	1615
0	0	0	0	1619	3	0	490	0	6	3	1631	0	690
63	1	2113	0	0	1	2270	287	0	2120	0	0	103	0
1162	1595	3	0	5	0	0	8	1610	0	1605	1	0	90
>HOMEO0106_Mrg1_2246.2
38	51	28	7	92	2	2	0	1	4	0	99	72	33	47	21
15	9	23	34	1	55	96	2	0	0	99	0	4	8	20	33
10	18	28	36	4	42	1	0	98	0	0	1	2	10	15	21
37	22	21	23	3	1	1	98	1	96	1	0	22	49	18	25
>HC_MEIS2_do
92	0	0	402	0	461	10	40	1	5	10	24	209
62	0	0	0	461	0	57	190	7	5	9	257	156
55	0	461	1	0	0	365	123	0	313	70	79	50
252	461	0	58	0	0	29	108	453	138	372	101	46
>TA0197_Meis2_DBD_monomer
3191	1106	0	11413	0	11413	2014
2302	563	0	0	11413	33	1878
1764	260	11413	0	0	874	5578
4156	11413	0	0	21	458	1943
>TA0194_MEIS2_DBD_monomer
408	31	0	1351	9	1351	83	157
264	3	0	3	1351	7	98	701
314	40	1351	25	0	4	1351	650
1351	1351	0	62	5	0	67	88
>TA0198_Meis2_DBD_dimer
225	74	1747	61	1868	116	167	48	120	422	96	1816
168	111	30	1957	11	43	601	122	98	212	1857	180
99	2155	126	33	73	2027	1079	36	2261	102	388	255
2059	54	157	79	11	489	52	2072	93	1770	119	292
>TA0392_CEBPG_full_dimer
572	4	3	423	13	45	30	990	999	3
131	3	0	0	935	18	919	9	0	389
279	0	56	548	8	927	0	0	1	18
18	994	941	28	44	11	51	1	1	590
>HC_CEBPG_si
13	0	0	4	3	0	3	22	22	0	3	2	2
4	0	1	0	4	4	14	0	0	4	11	2	5
3	0	6	9	5	18	0	0	0	1	5	5	8
2	22	15	9	10	0	5	0	0	17	3	13	7
>TA0391_CEBPG_DBD_dimer
616	9	2	409	5	61	24	997	997	7
118	5	1	0	972	8	924	0	0	418
253	10	42	577	1	914	2	2	1	16
14	977	955	14	21	17	50	1	2	558
>TA0377_TFAP4_DBD_dimer
748	496	1	997	3	24	0	1	626	58
105	89	999	1	18	954	1	0	27	211
109	31	0	0	964	22	0	996	56	96
37	384	0	2	15	1	999	2	291	636
>HC_TFAP4_si
4	3	0	14	0	0	0	0	0	3	0
2	7	14	0	0	14	0	0	7	2	2
7	0	0	0	14	0	1	14	1	7	12
1	4	0	0	0	0	13	0	6	2	0
>TA0378_TFAP4_full_dimer
763	536	0	999	1	6	0	0	468	62
111	135	1000	1	24	978	0	0	29	141
75	15	0	0	971	14	0	1000	86	90
51	314	0	0	4	2	999	0	417	708
>TA0313_TBX4_DBD_dimer
7083	2230	41	30	15	1673	542	7293	3270	5725	3782	2627	855	2207	7258	17	7642	99	891	1242
435	1609	298	1521	7	2025	1557	331	1618	493	764	1692	2137	3675	366	8099	30	7992	7030	1665
1498	9621	11051	113	11099	388	6194	1668	1772	750	656	2275	522	2363	1505	20	1094	233	1756	487
967	806	103	10976	10	10138	2044	491	2439	2644	5371	2775	10221	525	1051	18	15	29	1724	10341
>TA0312_TBX4_DBD_monomer
18646	3082	38	0	0	1551	1355	18646
437	2328	189	1644	0	2859	5396	588
2353	18646	18646	191	18646	304	18646	1733
1283	1162	33	18646	0	18646	8384	965
>HOMEO0142_Pknox1_2364.2
44	43	32	5	92	4	2	0	1	2	0	99	68	33	29	20
9	6	28	29	1	58	97	3	0	1	99	0	8	11	42	47
17	36	21	52	4	34	1	0	99	0	0	0	4	7	19	17
30	15	19	14	3	4	0	97	0	97	1	1	20	49	10	16
>TA0201_PKNOX1_DBD_dimer
94	23	17458	11	17768	22	810	5	352	191	19	17625
234	95	6	18108	3	7	6611	35	13	101	17957	57
73	22060	146	0	38	21059	7095	16	22141	9	69	193
19207	13	22	8	7	1185	19	19248	6	18745	13	421
>HC_PITX2_si
1	2	2	0	14	0	0	12	7	6
4	1	0	0	3	0	0	1	5	3
3	8	14	17	0	0	1	0	4	3
9	6	1	0	0	17	16	4	1	5
>HOMEO0140_Pitx2_2274.3
24	24	39	46	29	11	1	95	0	1	90	70	9	26	38	28	19
23	8	13	17	10	0	0	5	1	1	0	4	16	32	13	17	43
26	41	22	27	56	89	98	0	0	0	0	19	9	11	25	21	10
27	27	26	10	5	0	1	0	99	98	10	7	66	31	24	34	28
>BU0093.Zfp105_primary
363	420	164	716	884	559	267	940	897	306	881	710	247	430	340
183	134	418	118	27	151	403	14	10	516	28	52	125	182	97
145	223	52	65	33	33	27	35	36	55	48	40	319	177	355
309	224	365	102	57	257	303	12	57	123	43	197	310	212	208
>ETS0003.h-ELF2
24	5	14	0	0	99	70	40	9	30
50	76	84	0	0	0	4	3	35	20
9	16	2	100	100	1	0	54	9	26
17	3	1	0	0	0	26	3	47	24
>MA0060.1.NFYA
34	16	7	58	51	0	2	112	116	0	14	66	13	39	36	25
37	33	51	14	4	116	113	0	0	1	65	6	20	43	9	35
27	26	25	41	56	0	1	1	0	0	33	42	73	22	47	29
18	41	33	3	5	0	0	3	0	115	4	2	10	12	24	27
>HC_PEBB_f1
1	1	1	0	0	2	1	0	1	9	1
6	10	0	3	6	0	0	0	10	1	7
4	3	1	19	0	21	22	5	1	4	8
12	9	21	1	17	0	0	18	11	9	7
>HC_NFYA_f1
193	91	91	20	65	1278	4	12	1	4	89	51	359
528	244	837	402	388	11	6	4	4	17	665	512	270
86	439	230	70	743	8	6	6	1295	1287	73	114	555
502	535	151	817	113	12	1293	1287	9	1	482	632	125
>MA0060.2.NFYA
4708	1187	3548	1203	1826	192	237	16	222	8555	5	10	29	12	377	460	1537	4261
1515	987	2256	2973	2344	834	7384	993	1018	2	52	5	10	70	2677	3943	4176	1136
983	4580	2168	3978	313	4788	481	242	7181	150	8	5	8720	8683	15	1873	2227	2707
1562	2014	796	614	4285	2954	666	7517	347	61	8703	8748	9	3	5699	2492	828	664
>HC_STAT3_si
86	8	6	79	4	0	39	21	574	618	201
246	9	11	561	558	1	3	10	64	20	106
101	10	72	6	13	272	608	590	11	10	240
224	630	568	11	82	384	7	36	8	9	110
>MA0144.1.Stat3
20	13	38	6	321	8	6	585	606	191
19	10	552	541	21	0	2	21	1	15
25	129	9	1	148	605	592	7	5	393
549	461	14	65	123	0	13	0	1	14
>MA0144.2.STAT3
1936	708	250	1006	840	3692	1574	2532	21620	21620	9311
8571	0	346	19585	7780	0	0	0	0	0	962
3801	0	5850	0	0	11456	20046	18686	0	0	6579
7312	20912	15174	1029	13000	6472	0	402	0	0	4768
>HC_PBX3_f2
202	136	114	115	11	1802	0	1	0	690	241	336	333	425
701	406	721	330	395	0	58	1	2	0	953	293	174	331
315	513	331	41	1339	9	154	14	1826	1155	46	358	957	791
628	791	680	1360	101	35	1634	1830	18	1	606	859	382	299
>HC_HSF2_si
355	70	780	720	126	317	100	67	46	71	605	18	754	573
272	87	71	64	240	198	38	51	827	143	185	124	64	169
321	797	122	115	291	432	82	96	125	168	182	842	119	144
92	86	67	141	383	93	820	826	42	658	68	56	103	154
>TA0172_HSF2_DBD_trimer
173	23	16	1	3187	2	3187	3187	170	999	142	45	89
37	2	3187	710	565	0	49	1	1406	468	68	89	3187
91	47	2	293	792	3187	4	23	630	1209	88	43	117
3187	3187	0	3187	0	1	28	108	981	511	3187	3187	364
>TA0108_E2F7_DBD_dimer
211	40	0	0	0	0	0	2	0	0	995	989	950	673
68	7	3	1	998	990	1000	1	1000	982	0	1	2	2
173	19	0	0	2	10	0	997	0	17	0	3	0	2
548	934	997	999	0	0	0	0	0	1	5	6	48	323
>HC_HSF1_f2
900	146	1751	1698	609	594	291	282	163	209	1286	118	1544	1566
247	68	100	157	446	480	203	222	1619	670	189	68	224	100
721	1805	72	144	530	707	256	224	223	353	505	1847	187	292
213	62	158	82	496	300	1331	1353	76	849	101	48	126	123
>MA0486.1.HSF1
25	8	3	1	4	128	0	187	186	44	39	13	8	0	6
82	26	11	222	71	7	0	24	6	63	62	16	5	218	88
56	12	8	2	6	89	225	3	15	73	67	9	4	2	18
62	179	203	0	144	1	0	11	18	45	57	187	208	5	113
>TA0171_HSF1_full_trimer
64	11	9	4	1455	0	1455	1455	70	490	25	6	3
18	4	1455	361	424	0	8	4	713	190	5	2	1455
25	17	9	238	384	1455	2	4	159	592	0	4	3
1455	1455	5	1455	3	0	7	27	515	183	1455	1455	4
>TA0170_HSF1_DBD_trimer
764	331	58	80	3716	1	3716	3716	392	1062	533	371	248
263	74	3716	1617	1592	7	226	115	1621	665	208	205	3716
348	373	71	1446	1617	3716	30	103	617	1421	237	288	252
3716	3716	12	3716	50	3	195	350	1086	568	3716	3716	208
>HC_PLAL1_si
2	4	0	2	1	0	0	0	1	1
7	0	0	0	0	0	0	11	10	7
2	7	10	10	11	12	12	0	0	2
1	1	2	0	0	0	0	1	1	2
>BU0052.Plagl1_primary
120	236	204	188	47	132	4	3	2	29	15	73	194	211	376	230
242	277	152	114	41	4	7	652	343	961	849	838	544	234	192	257
300	192	467	514	838	849	961	343	652	7	4	41	63	259	261	300
339	294	177	184	73	15	29	2	3	4	132	47	199	297	171	214
>MA0500.1.Myog
7838	11572	0	19356	0	67	0	0	2832	5343	4069
2870	331	19356	0	0	16261	0	0	8524	3764	4770
8648	7453	0	0	19356	3028	0	19356	5881	5168	7519
0	0	0	0	0	0	19356	0	2119	5081	2998
>HC_MYOG_f1
3	8	15	1	27	1	0	1	0	2	9	1	4
7	4	3	25	0	3	26	0	0	15	1	4	15
3	14	5	0	0	23	1	0	27	6	2	21	5
14	1	4	1	0	0	0	26	0	4	15	1	3
>HC_NFIA+NFIB+NFIC+NFIX_si
66	15	2	3	8	14	118
104	46	1	1	3	235	34
43	2	14	255	253	12	37
52	202	248	6	1	4	76
>TA0222_NFIB_full_dimer
1368	9	20	25	2397	70826	25255	24910	21147	12953	37	23	10	85119	39249
3203	20	7	10	86272	6211	31902	24137	12519	8963	20	82448	82515	891	236
172	875	107243	106838	19	10194	14272	22417	38533	5553	113186	23	12	33	46497
91533	96590	12	13	46	13225	19050	20478	23213	77802	4469	21	15	25	867
>HC_NFIA+NFIB+NFIC+NFIX_f2
34	8	11	15	26	97	50	86	54	70	18	14	13	182	102
50	7	2	7	168	58	76	0	51	30	16	189	195	15	21
25	16	204	199	27	29	49	147	80	25	171	15	13	16	83
124	202	16	12	12	49	58	0	48	108	28	15	12	20	27
>TA0556_HOXA13_full_monomer
277	54	0	0	134	41	932	1000	1000	752	413
140	896	60	836	17	9	3	0	0	25	260
183	51	0	0	836	0	0	0	0	78	107
400	0	940	164	14	949	65	0	0	145	220
>HOMEO0050_Hoxa13_3126.1
35	32	37	15	2	0	1	20	0	93	97	98	62	30	18	23
17	19	20	30	93	3	94	0	1	0	0	1	12	13	23	13
16	20	18	30	5	0	0	80	0	0	0	0	5	9	23	22
32	29	25	25	0	97	5	0	99	7	3	1	21	48	36	42
>HC_HXA13_f1
3	6	0	5	1	4	17	0	2	0	2
3	1	0	0	0	0	0	3	1	1	3
9	6	3	2	0	0	0	0	4	13	11
2	4	14	10	16	13	0	14	10	3	1
>TA0555_HOXA13_full_monomer
161	3	669	888	0	895	939	988	642	421
643	648	190	0	0	33	0	12	156	291
185	21	24	0	0	18	0	0	114	93
10	328	117	112	1000	54	61	0	88	194
>TA0554_HOXA13_DBD_monomer
130	31	6	25	201	0	814	965	959	606	319
326	878	41	862	10	5	8	0	13	159	327
355	79	27	4	790	0	3	0	16	63	132
189	12	925	110	0	995	175	35	12	172	222
>TA0553_HOXA13_DBD_monomer
121	63	552	950	0	822	921	921	588	315
580	710	277	0	36	29	9	50	200	368
197	15	14	4	0	6	16	0	76	83
101	212	156	46	964	143	54	29	136	234
>HC_NFIL3_si
14	3	1	50	0	8	0	51	50	1	7	8	21	8
10	0	0	0	21	0	2	0	0	16	8	18	19	10
24	1	5	0	2	43	0	0	0	11	21	9	7	13
3	47	45	1	28	0	49	0	1	23	15	16	4	20
>MA0025.1.NFIL3
1	0	22	0	2	0	23	22	0	7	5
0	0	0	8	0	0	0	0	11	5	5
0	2	0	0	21	0	0	1	4	7	3
22	21	1	15	0	23	0	0	8	4	10
>TA0423_NFIL3_DBD_dimer
221	534	10	4	779	21	523	11	761	990	44	345
281	165	6	5	2	889	21	184	235	3	436	289
210	273	0	215	208	19	445	0	1	3	118	174
289	28	984	777	11	71	11	805	2	5	403	192
>TA0602_LHX2_DBD_monomer
331	56	10	874	999	0	5	848	397	158
219	722	244	110	0	0	21	0	141	350
321	96	1	5	1	0	54	143	316	247
129	126	745	11	0	1000	920	9	145	245
>HOMEO0094_Lhx2_0953.2
31	44	45	66	5	1	93	96	0	0	81	27	11	14	38	27	23
7	24	24	13	67	18	6	0	4	0	0	1	35	11	28	26	28
12	21	12	14	1	0	0	4	0	6	18	67	15	39	17	22	26
50	11	19	7	27	81	1	0	96	94	1	5	39	36	17	25	23
>TA0603_LHX2_DBD_dimer
19	773	930	19	27	817	329	242	65	52	936	975	10	29	582
398	150	10	16	35	11	337	228	712	56	28	6	21	19	5
20	43	41	26	21	139	161	449	92	9	22	12	8	163	394
563	34	19	939	917	33	172	82	131	883	14	7	961	789	18
>HC_MEF2A_f1
49	42	19	1	1	138	9	33	26	77	8	139	17	52
16	10	9	105	1	2	3	0	1	0	1	0	1	65
53	44	55	10	1	1	0	0	0	0	0	4	119	11
25	47	60	27	140	2	131	110	116	66	134	0	6	15
>MA0052.1.MEF2A
1	0	57	2	9	6	37	2	56	6
50	0	1	1	0	0	0	0	0	0
0	0	0	0	0	0	0	0	2	50
7	58	0	55	49	52	21	56	0	2
>MA0052.2.MEF2A
481	169	116	0	1272	1008	1383	1352	1390	6	1472	231	587	530	345
148	149	1179	473	68	0	0	5	0	0	0	49	632	409	449
379	625	32	0	14	119	39	0	0	0	0	1160	112	110	203
465	530	146	1000	119	346	51	116	83	1467	1	33	142	424	476
>TA0186_MEF2A_DBD_dimer
166	51	0	971	517	971	971	971	0	971	165	603
86	971	9	3	0	2	0	4	2	2	5	368
475	3	0	0	2	0	0	0	0	0	971	41
496	51	971	4	454	155	51	39	971	1	12	95
>MA0528.1.ZNF263
2366	4596	11118	453	1011	13919	1569	1552	8113	5132	3096	6598	4175	4106	7943	3823	3132	8305	5226	4067	7264
293	0	0	0	1738	551	844	1427	968	1543	1069	590	620	1618	950	1	0	0	219	650	907
11078	10639	2802	13819	12444	43	11252	11451	5513	7042	9471	6730	8903	9042	4780	9659	11444	5892	8923	9819	6141
1498	0	1315	963	42	722	1570	805	641	1518	1599	1317	1537	469	1562	1752	659	1038	867	699	923
>HC_NF2L1_f1
35	86	3	9	111	3	27
33	7	1	0	1	80	9
25	18	2	100	0	5	28
19	1	106	3	0	24	48
>TA0212_MYBL2_DBD_dimer
1746	135	223	36	6	6	2069	1194	1664	2039	145	157	85	3	12	2036
64	1750	1713	9	10	7	20	451	8	78	1843	1837	3	27	29	86
907	52	354	3302	127	5	330	945	639	281	56	224	3232	226	3	338
291	4	26	3	2627	2622	92	179	34	184	34	85	1	2605	2629	187
>TA0213_MYBL2_DBD_monomer
6649	5775	17329	17329	841	601	1	411	175	11455	6970
2694	3262	248	527	17329	17329	9	967	1479	663	4272
2932	2294	7613	4589	517	0	17329	197	39	2131	2517
5054	5997	692	2060	167	468	0	17329	17329	3080	3569
>TA0211_MYBL2_DBD_dimer
481	481	15	17	4	68	0	481	481	0	82	65	116	43
9	14	481	481	1	47	13	0	72	481	449	72	126	164
72	40	3	573	481	11	0	15	42	3	481	481	16	8
8	62	1	83	3	481	481	2	38	15	136	131	223	266
>TA0214_MYBL2_DBD_dimer
785	1232	87	107	5	9	0	1232	1232	1232	14	57	82	228	40
34	122	1232	1232	0	6	9	74	31	38	1232	418	123	466	655
447	722	85	190	1232	24	0	77	16	28	6	467	1232	95	18
41	464	39	30	1	1232	1232	561	4	79	4	289	95	766	577
>HC_SRBP1_f2
428	502	46	143	606	146	84	213	7	1720	74
462	462	121	539	7	591	682	177	52	61	505
989	1168	54	1374	1440	1243	1398	108	2096	113	933
291	38	1949	114	117	190	6	1672	15	276	658
>TA0373_Srebf1_DBD_dimer
634	101	3	979	0	5	9	1	939	11
71	26	997	0	959	118	43	4	12	489
286	7	0	15	30	877	3	995	4	33
9	866	0	6	11	0	945	0	45	467
>MA0595.1.SREBF1
28	0	0	58	0	6	0	2	58	0
14	0	58	0	51	38	44	45	0	26
16	0	0	0	7	13	0	11	0	7
0	58	0	0	0	1	14	0	0	25
>HOMEO0077_Hoxd10_2368.2
41	40	5	24	3	71	83	1	81	95	93	85	19	27	34	41	28
29	10	19	23	55	23	1	3	0	0	1	6	24	8	13	12	24
22	33	34	32	1	2	2	1	0	0	1	7	5	24	19	19	16
8	17	42	21	41	4	14	95	19	5	5	2	52	41	34	28	32
>TA0757_Rxrb_DBD_dimer
159	263	0	0	0	3	1000	962	951	0	0	0	0	948
61	0	0	0	0	889	0	0	0	0	0	0	906	0
736	737	1000	960	4	12	0	21	49	1000	972	2	29	52
44	0	0	40	996	97	0	17	0	0	28	998	65	0
>HC_RXRB_f1
4	3	22	1	0	1	0	25	2	10
2	10	2	0	2	0	23	1	13	4
4	13	2	23	22	1	2	0	8	8
16	0	0	2	2	24	1	0	3	4
>TA0742_RXRB_DBD_dimer
278	307	4	0	0	5	998	974	963	0	0	0	2	948
66	1	0	0	0	934	0	1	0	0	0	0	959	2
613	691	994	881	2	15	2	20	37	998	923	4	14	49
43	1	3	119	997	46	0	5	0	2	77	995	25	0
>BU0099.Zfp691_primary
100	246	313	442	122	939	4	7	14	5	1	2	516	119	306	388	308
442	145	261	200	674	9	2	2	1	990	8	992	399	390	166	129	152
195	334	162	212	79	49	986	2	981	1	2	3	58	146	132	288	161
263	275	264	146	125	3	8	990	4	5	989	3	27	345	395	194	379
>TA0080_ZNF740_DBD_monomer
274	78	62	9	9	4	23	45	680	125
463	854	914	972	971	973	950	902	186	619
178	11	3	4	5	10	17	10	36	53
86	58	21	15	15	14	10	44	98	204
>BU0100.Zfp740_primary
137	186	171	146	138	223	25	10	10	26	196	491	305	253	157	180
397	418	342	591	660	751	963	980	977	957	756	365	398	233	298	293
135	215	173	146	114	8	2	1	1	2	11	26	72	213	145	319
331	182	314	117	88	19	10	10	12	15	37	118	225	301	400	208
>TA0081_ZNF740_full_monomer
198	23	11	14	50	6	9	16	727	75
571	960	962	964	891	980	978	917	70	678
161	4	10	11	29	8	1	12	71	34
71	14	16	12	30	6	12	55	132	213
>TA0086_Zfp740_DBD_monomer
303	186	170	47	38	63	75	114	671	163
342	707	775	919	927	876	843	774	105	534
222	28	7	8	3	14	38	31	70	71
133	79	48	26	32	47	44	81	154	233
>TA0399_Creb3l2_DBD_dimer
10	1	30	0	999	1	5	0	8	986	5	9	871
102	0	966	997	1	998	1	0	988	2	206	968	18
15	992	3	0	0	0	995	0	4	9	110	10	88
873	6	1	2	0	1	0	999	1	3	679	13	23
>TA0400_Creb3l2_DBD_dimer
35	20	80	0	995	0	0	10	10	83	137	650
81	24	815	862	0	1000	0	0	111	0	824	274
96	895	10	113	5	0	1000	5	870	854	3	76
788	60	96	25	0	0	0	985	8	63	36	0
>BU0062.Sox12_primary
125	417	845	11	22	48	24	36	228	158	291	566	421	273
228	237	5	12	3	12	4	64	424	110	259	110	149	281
114	25	10	10	7	926	6	23	175	70	203	105	92	197
534	321	141	967	968	14	966	878	173	661	248	219	337	249
>TA0537_GSC_full_monomer
205	157	0	948	1000	0	54	38	137	180
314	474	9	11	0	4	786	731	394	361
335	91	0	27	0	23	58	99	285	102
145	278	991	14	0	973	102	132	183	357
>HOMEO0037_Gsc_2327.3
47	34	40	26	28	7	3	99	99	0	1	0	3	8	22	26	31
16	22	13	46	11	40	0	0	0	0	97	95	44	36	12	23	31
13	24	5	10	52	1	0	1	0	1	0	0	40	8	24	12	26
24	20	42	18	9	52	97	0	1	99	2	5	13	48	42	39	12
>HC_ZN148_si
5	3	8	4	6	1	3	0	2	0	16	7	1	7	4
4	7	7	3	6	3	0	0	0	0	7	0	1	0	3
16	20	15	20	9	29	31	34	30	34	5	26	32	26	25
9	4	4	7	13	1	0	0	2	0	6	1	0	1	2
>HC_USF2_f1
17	7	0	109	1	12	0	0	36	10	16
16	21	115	2	81	7	0	0	4	37	52
71	31	1	3	21	97	0	116	65	42	25
15	60	3	5	16	3	119	3	14	30	26
>MA0526.1.USF2
3976	1495	0	13819	0	0	0	0	10453	0	2184
2073	4490	13819	0	4863	0	0	0	745	9929	6633
7125	1909	0	0	1370	13819	0	13819	2568	729	455
645	5925	0	0	7586	0	13819	0	53	3161	4547
>BU0086.Tcfap2b_primary
242	170	38	8	3	5	22	590	343	28	6	17	665	315
134	349	228	928	966	626	291	137	26	3	59	718	75	175
196	64	718	59	3	26	272	247	626	966	928	228	151	172
428	417	17	6	28	343	414	26	5	3	8	38	109	338
>TA0326_TFAP2B_DBD_dimer
392	8	0	0	4	127	765	49	1	10	401
310	132	999	966	265	467	134	1	2	920	82
51	854	1	0	135	329	98	950	996	65	253
246	7	0	34	597	77	3	0	0	5	265
>TA0327_TFAP2B_DBD_dimer
234	0	0	0	5	27	116	490	245	0	0	0	560
117	236	1000	1000	826	390	272	168	44	0	0	846	91
73	764	0	0	23	110	309	308	702	1000	1000	154	154
575	0	0	0	145	474	303	34	9	0	0	0	195
>HC_AP2B_f1
1	0	0	3	2	9	2	0	5	6
0	18	27	16	1	9	1	0	3	12
22	7	0	0	25	10	24	28	19	7
5	3	1	9	0	0	1	0	1	3
>TA0325_TFAP2B_DBD_dimer
225	136	7	0	3	66	408	401	25	10	23	579
240	203	912	989	646	377	256	67	5	114	796	59
57	641	75	0	48	214	279	532	970	872	121	211
478	21	7	11	303	344	56	0	0	3	60	151
>TA0221_NFIA_full_dimer
470	0	4	5	650	19181	6352	6807	6465	4112	11	10	8	24858	13049
1267	16	0	1	27932	1725	10039	6909	4267	3042	8	27483	27680	158	59
128	180	29751	29676	2	2732	4852	7148	10806	2058	29809	5	2	10	11224
30043	31058	5	5	12	3817	6378	6727	6373	21894	837	9	4	5	244
>TA0858_NFIA_full_monomer
250	222	0	0	0	0	1000	1000	257	305
243	153	0	0	1000	1000	0	0	236	159
265	377	0	1000	0	0	0	0	318	182
242	247	1000	0	0	0	0	0	188	353
>BU0095.Zfp161_primary
143	221	290	110	112	16	89	5	36	15	325	63	214	129	269	362
111	81	42	560	23	942	4	903	6	851	49	605	388	373	98	156
284	499	605	215	851	6	903	4	942	23	520	42	126	92	484	189
462	198	63	115	15	36	5	89	16	112	106	290	272	406	149	293
>TA0450_FOXJ3_DBD_monomer
453	130	910	922	900	234	994	706
0	49	36	10	0	551	0	91
547	116	31	22	46	144	6	76
0	705	23	47	53	71	0	128
>TA0452_FOXJ3_DBD_dimer
222	37	932	914	959	8	974	163	758	894	920	11	968
2	80	5	0	28	800	0	29	189	84	7	918	0
775	29	7	20	0	12	0	29	20	19	73	31	32
2	854	57	66	14	180	26	779	33	2	0	40	0
[truncated: 2,115 more rows]
[truncated: 2 more columns]
