# Supplementary material for: Limb-Enhancer Genie: An accessible resource of accurate enhancer predictions in the developing limb
Source: PLoS Comput Biol. 2017 Aug 21;13(8):e1005720. doi: 10.1371/journal.pcbi.1005720 (PMC5578682; doi:10.1371/journal.pcbi.1005720)
Supplement: S5 Table — The mean, median and standard deviation of the AUROC (Area Under the Receiver Operating characteristic Curve) as well as AUPRC (Area Under the Precision Recall Curve) values (as estimated on the ten leave-one-out test sets) are reported for each model. (XLSX) [file pcbi.1005720.s015.xlsx]

## Sheet: S5
Feature Type	Model	AUROC (mean)	AUROC (median)	AUROC (sd)	AUPRC (mean)	AUPRC (median)	AUPRC (sd)
Chromatin+Sequence	Combined (Ridge)	0.864979	0.875097	0.0447055	0.568452	0.582384	0.0778575
Chromatin+Sequence	Combined (SOR)	0.867601	0.87329	0.043303	0.564106	0.557206	0.0948651
Chromatin	SVM (radial)	0.867062	0.876959	0.0387529	0.540041	0.544831	0.0630857
Chromatin	Combined (SOR)	0.86457	0.874917	0.0426274	0.542926	0.539987	0.0808816
Chromatin	SVM (linear)	0.864653	0.872765	0.0396549	0.524435	0.539622	0.0781977
Chromatin	Combined (Ridge)	0.861779	0.873538	0.0439029	0.541039	0.539518	0.0721618
Chromatin	LASSO	0.861282	0.870448	0.0427129	0.530947	0.531109	0.0719687
Chromatin	Random Forest	0.850435	0.859178	0.0484157	0.514441	0.498629	0.0781755
Sequence	Random Forest	0.66652	0.674922	0.0541131	0.219218	0.228456	0.0443197
Sequence	Combined (SOR)	0.68195	0.683679	0.0675054	0.229908	0.217742	0.0770062
Sequence	Combined (Ridge)	0.677871	0.685169	0.0701658	0.218339	0.214982	0.0614662
Sequence	SVM (linear)	0.666838	0.671375	0.0583017	0.210999	0.189144	0.0709369
Sequence	LASSO	0.660056	0.672478	0.0781291	0.19619	0.182365	0.0691404
