# Supplementary material for: Limb-Enhancer Genie: An accessible resource of accurate enhancer predictions in the developing limb
Source: PLoS Comput Biol. 2017 Aug 21;13(8):e1005720. doi: 10.1371/journal.pcbi.1005720 (PMC5578682; doi:10.1371/journal.pcbi.1005720)
Supplement: S6 Table — For each one of the 2,201 VISTA elements considered, the predicted values are shown. These are in the 0–1 range for all the models except for the SOR, and they were calculated on the same ten leave-one-out test set. The mouse coordinates (mm10), the corresponding VISTA identifier and whether the element is a validated limb-enhancer (positive) or a negative element is indicated. (XLSX) [file pcbi.1005720.s016.xlsx]

## Sheet: S6
					Chromatin						Sequence					Combined
Chrom (mm10)	Start (mm10)	End (mm10)	VISTA identifier	Class	LASSO	SVM Linear	SVM Radial	RF	Ridge	SOR	LASSO	SVM Linear	RF	Ridge	SOR	Ridge	SOR
chr1	5021600	5024300	mm912	negative	0.0512664	0.00997949	0.00725162	0.204	0.251943	138	0.345806	0.0563144	0.356	0.428597	109.5	0.242641	170.85
chr1	6729233	6730318	hs698	negative	0.0451312	0.00766748	0.00792339	0.1	0.236373	72	0.592931	0.142511	0.469	0.547969	532.5	0.297362	231.75
chr1	11026040	11028544	mm663	negative	0.527038	0.119767	0.12788	0.651	0.527113	680	0.409825	0.0701184	0.311	0.431613	192	0.468623	737.6
chr1	12614812	12617322	mm664	negative	0.539608	0.123826	0.12301	0.429	0.474634	681	0.590894	0.139028	0.558	0.606662	595	0.54238	859.5
chr1	13003747	13006556	mm1342	negative	0.134744	0.0191923	0.0187973	0.103	0.249974	217	0.358622	0.0619369	0.367	0.434487	155	0.24186	263.5
chr1	18388786	18390258	hs942	negative	0.213078	0.0403748	0.0463254	0.258	0.292911	462.5	0.463716	0.0601142	0.412	0.464431	301.5	0.310825	552.95
chr1	18955282	18957504	hs787	negative	0.0907217	0.0163607	0.0150905	0.106	0.260489	189.5	0.568604	0.189935	0.475	0.562285	551.5	0.312203	354.95
chr1	19106734	19107712	hs865	negative	0.283435	0.052772	0.0261208	0.166	0.316712	455.5	0.340823	0.101591	0.374	0.45064	316	0.299928	550.3
chr1	19557948	19558842	hs216	negative	0.183478	0.0242826	0.0231642	0.252	0.29477	373.5	0.297238	0.0826365	0.299	0.411227	126	0.266724	411.3
chr1	19699458	19700530	hs217	negative	0.541682	0.11262	0.121928	0.312	0.437945	652	0.580748	0.260981	0.541	0.649857	623	0.530252	838.9
chr1	20106392	20107514	hs538	negative	0.519789	0.115112	0.106268	0.208	0.396641	604	0.554901	0.125714	0.483	0.537841	519	0.432815	759.7
chr1	20919958	20922635	hs2064	negative	0.15399	0.0273161	0.0264334	0.153	0.274452	386.5	0.471512	0.139685	0.348	0.486676	366	0.295722	496.3
chr1	31101599	31104444	mm1357	negative	0.174226	0.032547	0.0373609	0.143	0.256232	415	0.395269	0.0699635	0.323	0.423706	219	0.221629	480.7
chr1	33989736	33992240	mm665	negative	0.0992847	0.0216644	0.0154959	0.062	0.199923	212.5	0.374001	0.0731503	0.296	0.397902	172	0.19089	264.1
chr1	38196744	38201861	mm1306	negative	0.144705	0.0248638	0.0194955	0.028	0.258538	147	0.477183	0.0920029	0.521	0.523861	422	0.308695	273.6
chr1	39441763	39444709	hs1933	negative	0.088878	0.0139833	0.014447	0.081	0.243239	160	0.426925	0.0532107	0.219	0.404328	127	0.224723	198.1
chr1	39945610	39950472	mm1333	negative	0.272773	0.0495421	0.0545789	0.256	0.311799	496.5	0.489675	0.0573803	0.497	0.505747	358	0.333769	603.9
chr1	40942806	40944270	hs1212	negative	0.0637303	0.0112781	0.00751011	0.083	0.211803	106.5	0.525228	0.084583	0.442	0.503846	432	0.225104	236.1
chr1	40954286	40955586	hs1125	negative	0.197116	0.0341621	0.0273556	0.178	0.269917	418.5	0.491285	0.161293	0.482	0.540013	539	0.335463	580.2
chr1	40967280	40968275	hs810	negative	0.505707	0.116109	0.110155	0.254	0.413064	642	0.51933	0.134751	0.412	0.513884	457	0.429508	779.1
chr1	41143600	41146576	hs1581	negative	0.16599	0.0300707	0.0238638	0.062	0.25898	316.5	0.465977	0.0970682	0.302	0.454152	282	0.263961	401.1
chr1	41165839	41167312	hs1093	negative	0.231539	0.037105	0.026382	0.042	0.279574	335	0.434885	0.0985442	0.387	0.473701	373	0.278535	446.9
chr1	41274880	41276860	hs1112	positive	0.746206	0.218805	0.255127	0.628	0.625632	757	0.440028	0.0621058	0.412	0.468797	240.5	0.584669	829.15
chr1	41388600	41391399	hs1555	negative	0.638081	0.181728	0.18859	0.334	0.505148	672	0.709237	0.125237	0.448	0.562953	503	0.547376	822.9
chr1	41426651	41428589	hs958	negative	0.119032	0.0152386	0.0111052	0.043	0.218617	136	0.425152	0.116032	0.434	0.489053	403.5	0.259665	257.05
chr1	41429480	41432117	hs977	negative	0.0611539	0.00941115	0.00730192	0.174	0.223707	113	0.549031	0.197155	0.46	0.575634	566	0.297419	282.8
chr1	41558535	41559896	hs1147	negative	0.0431159	0.0095466	0.00786666	0.084	0.202236	54	0.47306	0.177721	0.416	0.521479	438.5	0.220774	185.55
chr1	41603695	41607210	hs1526	negative	0.329529	0.0679393	0.0579013	0.081	0.28865	444	0.38537	0.174198	0.5	0.538802	441	0.344593	576.3
chr1	41810882	41811922	hs1126	negative	0.137751	0.0217472	0.0222871	0.192	0.249893	284	0.593146	0.125418	0.431	0.540648	517	0.306068	439.1
chr1	41812941	41815356	hs1529	negative	0.120452	0.0146445	0.0138153	0.127	0.235967	212.5	0.442424	0.110386	0.467	0.501467	449	0.283255	347.2
chr1	41896304	41898180	hs1140	negative	0.165387	0.0205148	0.0151091	0.156	0.249446	320	0.330038	0.0836484	0.47	0.468405	337	0.251585	421.1
chr1	41917498	41920605	hs1303	negative	0.50932	0.117823	0.0908044	0.314	0.417054	647	0.522793	0.140423	0.448	0.534957	485	0.447262	792.5
chr1	41935262	41937041	hs1554	negative	0.176704	0.0373975	0.0310085	0.276	0.289182	468	0.35405	0.0685963	0.438	0.452778	262.5	0.300832	546.75
chr1	41981433	41982259	hs401	negative	0.0769133	0.0136855	0.0106832	0.123	0.259808	93	0.511128	0.0711883	0.316	0.456201	224	0.267331	160.2
chr1	42242415	42244647	hs1131	negative	0.442176	0.085108	0.101978	0.403	0.426227	676	0.521508	0.122615	0.499	0.534841	501	0.461176	826.3
chr1	42255267	42258543	hs1534	negative	0.181005	0.0310127	0.0356075	0.073	0.242086	359	0.473014	0.129609	0.458	0.518187	475.5	0.264917	501.65
chr1	42258657	42259850	hs960	negative	0.271882	0.0503915	0.051378	0.201	0.313047	453	0.501791	0.114235	0.414	0.501839	398.5	0.336223	572.55
chr1	42365768	42366767	hs702	negative	0.34152	0.0557194	0.042674	0.153	0.322921	515.5	0.497608	0.16694	0.418	0.524189	459	0.361605	653.2
chr1	42423142	42424011	hs938	negative	0.11853	0.0232038	0.0254053	0.158	0.267469	349.5	0.44419	0.0912057	0.376	0.46966	304.5	0.282428	440.85
chr1	42471587	42473853	hs584	negative	0.468809	0.0868571	0.0832822	0.381	0.417711	630	0.571866	0.221437	0.485	0.575173	572	0.477001	801.6
chr1	42521380	42523862	hs1177	negative	0.0479232	0.00748966	0.0077632	0.102	0.23717	73	0.464473	0.11234	0.288	0.455965	298	0.245939	162.4
chr1	42538720	42541030	hs969	negative	0.933205	0.540986	0.57878	0.889	0.874949	842	0.448029	0.0667925	0.416	0.477367	273.5	0.860122	924.05
chr1	42678245	42679419	hs1121	negative	0.139827	0.0252167	0.0188682	0.112	0.253973	247	0.422844	0.0746412	0.338	0.444634	227	0.248818	315.1
chr1	42690175	42692711	hs1553	negative	0.0516934	0.0117674	0.00873807	0.109	0.196004	140.5	0.580921	0.111948	0.521	0.568522	536	0.269357	301.3
chr1	42740655	42742396	hs990	negative	0.075495	0.0147203	0.0144066	0.045	0.208848	137	0.2955	0.0729055	0.435	0.442778	262	0.199279	215.6
chr1	42888323	42889246	hs868	negative	0.0588723	0.0110735	0.0116478	0.143	0.240401	128	0.405477	0.0717068	0.385	0.454284	231	0.24451	197.3
chr1	52079533	52080137	mm1	negative	0.651014	0.17266	0.228335	0.78	0.625044	770	0.367588	0.0573901	0.112	0.364462	60	0.502072	788
chr1	54904981	54908576	mm711	negative	0.763682	0.277251	0.246301	0.759	0.682163	774	0.434064	0.0835927	0.505	0.503101	385	0.665533	889.5
chr1	55947134	55948986	hs1253	negative	0.154576	0.0278792	0.0229518	0.201	0.25717	320	0.398857	0.0534128	0.386	0.430778	204	0.265217	381.2
chr1	56286330	56287543	mm613	negative	0.125637	0.0213292	0.0224801	0.096	0.226336	245.5	0.334504	0.041672	0.345	0.426955	70	0.197721	266.5
chr1	56403047	56404314	hs950	negative	0.0899849	0.0151018	0.0121664	0.063	0.251852	74	0.396795	0.0763854	0.39	0.458283	209.5	0.265095	136.85
chr1	58952904	58956413	mm88	negative	0.18696	0.0285732	0.0316557	0.185	0.263238	355	0.385433	0.0799091	0.341	0.417876	215	0.260703	419.5
chr1	59340862	59342046	mm489	negative	0.327354	0.0509308	0.051076	0.356	0.362297	510	0.563237	0.0681531	0.344	0.475075	297	0.358821	599.1
chr1	67365819	67367727	hs1541	negative	0.164744	0.0224991	0.0194243	0.117	0.266988	321	0.402996	0.171529	0.407	0.504254	366	0.301589	430.8
chr1	68045929	68048127	hs1578	negative	0.0527348	0.0104511	0.0113037	0.05	0.185326	100.5	0.606595	0.116306	0.444	0.543688	490.5	0.241303	247.65
chr1	68779329	68782031	mm1358	negative	0.2266	0.0299777	0.0294675	0.107	0.29179	286.5	0.372697	0.0868739	0.133	0.376334	119	0.247813	322.2
chr1	68864846	68866697	hs1207	negative	0.351332	0.0760689	0.0418378	0.128	0.33366	430.5	0.379458	0.0934865	0.382	0.458823	226.5	0.333859	498.45
chr1	74030234	74032407	hs1764	negative	0.649025	0.194337	0.187502	0.68	0.597274	762	0.338476	0.0891106	0.428	0.462751	250.5	0.562948	837.15
chr1	75288287	75291172	mm1372	negative	0.0893477	0.00963936	0.00835632	0.099	0.2222	111.5	0.331435	0.0504338	0.318	0.401896	139	0.215781	153.2
chr1	75347166	75347630	hs504	negative	0.0961415	0.0198676	0.0186598	0.13	0.267178	249	0.476792	0.0756696	0.252	0.43547	264	0.240273	328.2
chr1	75405255	75409484	mm1355	negative	0.140265	0.0217377	0.0206142	0.048	0.223976	248.5	0.450356	0.0791752	0.386	0.463402	333.5	0.215034	348.55
chr1	75769003	75773592	hs1507	positive	0.817666	0.331784	0.32715	0.846	0.742428	801	0.375883	0.0857184	0.488	0.485607	327	0.709446	899.1
chr1	75832718	75835169	hs1635	positive	0.936461	0.573993	0.646425	0.917	0.900469	858	0.537295	0.15671	0.47	0.556113	531.5	0.880027	1017.45
chr1	78114828	78115847	hs493	negative	0.297206	0.0400091	0.0294719	0.09	0.268279	373.5	0.608444	0.204676	0.52	0.586038	600	0.334992	553.5
chr1	78184099	78185294	hs1730	negative	0.116992	0.0254536	0.0171353	0.146	0.256055	255	0.327644	0.0520873	0.061	0.333461	34	0.184496	265.2
chr1	78966374	78968073	hs2034	negative	0.0795289	0.00981165	6.73e-06	0.441	0.291622	224	0.262972	0.0898818	0.356	0.414062	207.5	0.277224	286.25
chr1	81520227	81522255	hs1376	negative	0.0632743	0.0106304	0.010009	0.155	0.245599	117	0.414047	0.0979836	0.418	0.478944	328	0.262974	215.4
chr1	84548810	84551347	mm666	negative	0.764477	0.275863	0.299973	0.688	0.674202	800	0.49285	0.0933067	0.415	0.492659	369	0.647894	910.7
chr1	86487834	86492772	hs1886	negative	0.170123	0.0325565	0.0235812	0.329	0.280033	453	0.393152	0.0910796	0.431	0.469744	327.5	0.2978	551.25
chr1	89713750	89714911	hs521	positive	0.518577	0.13097	0.136277	0.602	0.526618	690	0.391023	0.0710971	0.287	0.430484	158.5	0.461227	737.55
chr1	89847708	89849945	hs921	positive	0.582865	0.167528	0.185584	0.545	0.539712	733	0.339806	0.198688	0.454	0.515196	393.5	0.544626	851.05
chr1	89925517	89926000	hs249	negative	0.139003	0.0293501	0.0187189	0.163	0.27227	368	0.349656	0.0810171	0.305	0.426009	145	0.26232	411.5
chr1	90006776	90007806	hs1243	negative	0.0977177	0.0197954	0.0134611	0.112	0.222183	173	0.393037	0.0804274	0.343	0.421144	230	0.22898	242
chr1	90246249	90247693	mm275	negative	0.217447	0.0389016	0.0379494	0.14	0.282312	370	0.328279	0.0546993	0.126	0.35299	48	0.214907	384.4
chr1	90288936	90290388	mm315	negative	0.242822	0.0705351	0.0422128	0.249	0.293348	518	0.359608	0.0751418	0.119	0.323375	133	0.218426	557.9
chr1	90753352	90755909	hs1951	negative	0.148686	0.0232306	0.0230147	0.108	0.255354	253.5	0.334438	0.0515308	0.155	0.361477	44	0.200874	266.7
chr1	90976559	90981159	hs1945	negative	0.0614402	0.0101464	0.00652224	0.034	0.219317	45	0.329336	0.0492356	0.163	0.361903	36	0.175262	55.8
chr1	91208179	91212307	hs1968	negative	0.105718	0.0168722	0.018616	0.132	0.232675	263	0.323492	0.0585288	0.277	0.386268	123	0.183302	299.9
chr1	91962928	91965960	mm901	negative	0.740201	0.236721	0.277745	0.655	0.673603	755	0.365787	0.0907248	0.458	0.483295	308	0.665299	847.4
chr1	92718794	92721273	hs1750	negative	0.0733509	0.013979	0.0133681	0.083	0.252645	129	0.324428	0.0546832	0.236	0.391083	134	0.207846	169.2
chr1	92785989	92787910	hs1937	positive	0.229795	0.0388328	0.0443958	0.283	0.319671	502	0.462111	0.0951247	0.466	0.503195	396	0.34498	620.8
chr1	97538497	97542741	mm1317	negative	0.0764515	0.0144218	0.011545	0.09	0.242148	137	0.436927	0.0747581	0.483	0.493621	348.5	0.276826	241.55
chr1	98187843	98193254	hs1649	positive	0.144221	0.0266185	0.0322071	0.062	0.230981	309	0.397864	0.119382	0.486	0.506366	441	0.252196	441.3
chr1	109514248	109514854	hs947	negative	0.113746	0.0113489	0.0112042	0.323	0.275294	264.5	0.348377	0.0942115	0.403	0.451148	301	0.28655	354.8
chr1	118776527	118778050	hs522	negative	0.657923	0.174883	0.182784	0.397	0.522418	732	0.171171	0.0721336	0.289	0.378842	80	0.436334	756
chr1	118988412	118994613	hs1790	negative	0.146538	0.0291145	0.0170554	0.073	0.214003	278	0.532449	0.135181	0.456	0.538508	490	0.268543	425
chr1	127530776	127531768	hs1728	negative	0.426651	0.0908125	0.102771	0.474	0.432613	682	0.408825	0.088061	0.374	0.453459	321.5	0.40263	778.45
chr1	127754802	127759066	mm1363	negative	0.049314	0.0124618	0.0118012	0.038	0.19589	66.5	0.47394	0.13754	0.593	0.559722	524	0.2528	223.7
chr1	129954812	129956885	hs1729	negative	0.123418	0.0224839	0.0194942	0.096	0.26634	248.5	0.305074	0.0543911	0.127	0.357402	113	0.198195	282.4
chr1	133079894	133080923	hs1368	negative	0.00630422	1.37e-05	1.17e-05	0.176	0.20984	93	0.381935	0.0604126	0.336	0.439436	130	0.187071	132
chr1	133549313	133550886	mm112	negative	0.130472	0.0202501	0.0220173	0.175	0.282431	324	0.39746	0.065975	0.292	0.42629	231.5	0.251761	393.45
chr1	133744227	133745595	hs2404	negative	0.279151	0.0564199	0.0552829	0.199	0.301235	491	0.40951	0.0647461	0.408	0.44954	261	0.310576	569.3
chr1	138405489	138407331	hs1443	negative	0.57327	0.121645	0.14752	0.508	0.50031	720	0.510692	0.154434	0.453	0.530258	502	0.521995	870.6
chr1	138499160	138501332	hs1322	negative	0.298327	0.0401374	0.0466173	0.346	0.336794	521	0.492118	0.14542	0.452	0.531933	500.5	0.379431	671.15
chr1	148482151	148483266	hs1780	negative	0.0796425	0.0128673	0.0197748	0.275	0.259549	273	0.328018	0.091003	0.21	0.38452	185.5	0.230457	328.65
chr1	154033856	154034857	mm153	negative	0.0923555	0.0185918	0.0241942	0.166	0.238566	296	0.261333	0.0485738	0.115	0.314796	47	0.148917	310.1
chr1	155038429	155040658	hs1862	negative	0.0904477	0.0158691	0.0168583	0.089	0.202568	217	0.439133	0.0795905	0.41	0.467104	320	0.226347	313
chr1	158265467	158268046	mm1369	negative	0.228837	0.043572	0.0395997	0.191	0.284841	480	0.481455	0.0890116	0.281	0.442015	288.5	0.282052	566.55
chr1	162074031	162077560	mm712	positive	0.925098	0.647297	0.5	0.879	0.864709	835	0.606691	0.140372	0.529	0.579666	569	0.88393	1005.7
chr1	162830457	162833967	mm713	positive	0.550413	0.184246	0.27002	0.699	0.621477	742.5	0.336532	0.0852206	0.38	0.429912	215	0.560031	807
chr1	163897222	163899818	hs1442	positive	0.915283	0.5	0.545718	0.906	0.832532	858	0.768359	0.154782	0.534	0.611269	619	0.845018	1043.7
chr1	165934235	165936308	hs1331	negative	0.0730453	0.00768084	0.00612164	0.081	0.207242	46	0.386301	0.0716192	0.422	0.453032	264	0.233735	125.2
chr1	168168620	168170074	hs1191	negative	0.145526	0.0220801	0.0203756	0.095	0.230648	222	0.416332	0.0633088	0.322	0.409749	199	0.23033	281.7
chr1	168268573	168269857	hs1136	negative	0.434865	0.0735578	0.0753254	0.292	0.370368	597	0.35966	0.0718326	0.403	0.439594	218	0.355418	662.4
chr1	168294792	168296738	hs970	negative	0.373051	0.0675133	0.0711851	0.423	0.392512	613	0.492578	0.0620221	0.319	0.428606	249	0.365703	687.7
chr1	168299765	168300981	hs1144	negative	0.272268	0.0534977	0.0455668	0.27	0.328327	472.5	0.375649	0.0566567	0.258	0.402718	100.5	0.28289	502.65
chr1	168327072	168328498	hs203	negative	0.341575	0.0474584	0.0395293	0.161	0.318271	468	0.0630673	0.0370305	0.342	0.360307	53	0.263861	483.9
chr1	168341598	168342834	hs1235	negative	0.22982	0.0343637	0.0331171	0.191	0.276338	403.5	0.424047	0.058918	0.43	0.461495	277.5	0.296964	486.75
chr1	168357094	168358536	hs1202	negative	0.501001	0.0973054	0.0773543	0.343	0.413038	633	0.420617	0.12573	0.436	0.495742	391	0.422301	750.3
chr1	168760969	168763111	hs1230	negative	0.425767	0.116181	0.118225	0.245	0.403118	584	0.532581	0.11342	0.412	0.50858	423.5	0.42131	711.05
chr1	168908406	168909388	hs202	negative	0.18455	0.0283988	0.0274843	0.101	0.280836	323.5	0.186057	0.0723342	0.318	0.391222	154.5	0.236124	369.85
chr1	168991095	168992057	hs201	negative	0.405199	0.0783604	0.0948251	0.321	0.401007	578	0.389352	0.104494	0.328	0.447811	220.5	0.380514	644.15
chr1	169343700	169345192	hs1185	positive	0.813357	0.282934	0.283221	0.577	0.694675	778	0.422021	0.147818	0.416	0.49785	395.5	0.66104	896.65
chr1	169385395	169386298	hs762	negative	0.117238	0.0245041	0.0214801	0.105	0.248649	234	0.41773	0.0924749	0.388	0.466209	287.5	0.257798	320.25
chr1	169476673	169478008	hs1156	negative	0.276887	0.0651191	0.0613139	0.141	0.294282	532	0.421281	0.0881953	0.371	0.45592	303	0.302527	622.9
chr1	177150037	177151455	hs545	negative	0.385777	0.0439477	0.0417106	0.218	0.318045	508	0.459796	0.0716409	0.443	0.483282	350	0.336132	613
chr1	177171230	177171899	hs214	negative	0.190527	0.0276442	0.021429	0.21	0.267085	361.5	0.268714	0.0625646	0.357	0.425922	98	0.234776	390.9
chr1	177447324	177448425	hs476	negative	0.303994	0.0562826	0.0665524	0.353	0.352273	623	0.80699	0.46557	0.469	0.726024	617	0.534331	808.1
chr1	179385809	179386339	hs2070	negative	0.144366	0.0256273	0.0292908	0.197	0.258296	394.5	0.307262	0.0497049	0.173	0.343545	79	0.17749	418.2
chr1	180208458	180212549	hs2132	negative	0.114678	0.0176859	0.0183833	0.034	0.240757	195	0.380037	0.0792138	0.391	0.456699	225	0.254109	262.5
chr1	180268494	180269405	hs2131	negative	0.120204	0.0158432	0.0109001	0.261	0.27707	248.5	0.360813	0.0662142	0.264	0.405034	122	0.243832	285.1
chr1	181255937	181259663	mm24	negative	0.251663	0.0472555	0.0587559	0.362	0.333795	536	0.40545	0.0963605	0.392	0.455438	327	0.337775	634.1
chr1	182109962	182112053	hs2374	negative	0.204138	0.0370949	0.0351157	0.172	0.287749	413	0.518393	0.124809	0.402	0.506514	425	0.313098	540.5
chr1	184041273	184042782	hs1663	negative	0.631205	0.181144	0.200683	0.449	0.548383	721	0.344329	0.052876	0.179	0.322127	48.5	0.419577	735.55
chr1	186908317	186910078	hs1255	negative	0.189028	0.034865	0.0243727	0.076	0.278554	239	0.477268	0.15447	0.453	0.52656	462	0.32544	377.6
chr1	186922311	186923506	hs1257	negative	0.0825962	0.0113949	0.0100186	0.165	0.248894	160	0.388933	0.0544025	0.271	0.408658	112.5	0.223654	193.75
chr1	187248278	187249479	hs734	negative	0.160574	0.0196571	0.0165806	0.164	0.253526	310	0.417451	0.049813	0.394	0.445984	250.5	0.265528	385.15
chr1	188118947	188119938	hs175	negative	0.176029	0.0286338	0.0225144	0.086	0.276397	208.5	0.507273	0.183579	0.358	0.513553	407.5	0.312226	330.75
chr1	188883844	188885252	hs366	negative	0.214846	0.0338054	0.0327398	0.149	0.263001	364.5	0.701545	0.070438	0.493	0.574937	471	0.340016	505.8
chr1	190061319	190062349	hs2357	negative	0.277983	0.0416591	0.0386728	0.069	0.267606	409.5	0.504748	0.105114	0.386	0.488223	397.5	0.298479	528.75
chr1	190653741	190655122	hs204	negative	0.12312	0.0183367	0.0157625	0.25	0.244346	332	0.33067	0.0348993	0.352	0.393124	89	0.229263	358.7
chr1	190727304	190730174	hs1324	negative	0.0511053	0.00817006	0.00739728	0.021	0.197572	48	0.34398	0.0865114	0.481	0.476983	367	0.20597	158.1
chr1	191239014	191241717	hs2089	negative	0.0913121	0.0145912	0.0122136	0.095	0.257767	91.5	0.354672	0.0613886	0.275	0.407077	65	0.241722	111
chr1	192784315	192784989	mm617	negative	0.370696	0.0624909	0.0540373	0.397	0.37934	576	0.395938	0.0801164	0.194	0.407545	163	0.299024	624.9
chr1	192789593	192791084	mm430	negative	0.850129	0.456869	0.471556	0.762	0.814157	823.5	0.547261	0.126832	0.362	0.494921	440	0.760848	955.5
chr1	192798093	192800700	mm646	positive	0.920382	0.559374	0.592397	0.915	0.836797	851	0.538442	0.343355	0.451	0.611857	530.5	0.838177	1010.15
chr1	192806324	192807093	mm618	negative	0.538107	0.148636	0.145949	0.452	0.485581	719	0.332835	0.0639916	0.194	0.384557	158	0.396651	766.4
chr1	192822580	192825953	hs1617	negative	0.758294	0.292255	0.284464	0.705	0.676661	801	0.546708	0.136465	0.454	0.533673	511.5	0.674161	954.45
chr1	192851640	192852457	mm433	negative	0.0735521	0.00839423	0.00731339	0.35	0.267867	221	0.368623	0.0597895	0.248	0.38663	142	0.208835	263.6
chr1	193141049	193141723	hs932	positive	0.712345	0.240912	0.27831	0.614	0.631527	775.5	0.633789	0.135203	0.394	0.532335	466.5	0.629444	915.45
chr1	193449329	193450185	mm935	negative	0.472777	0.0928363	0.120106	0.436	0.453006	631	0.528729	0.123453	0.347	0.490619	376	0.448724	743.8
chr1	193989015	193991785	hs1694	negative	0.185042	0.035526	0.0315591	0.087	0.270196	368.5	0.602894	0.106249	0.472	0.535852	501.5	0.322544	518.95
chr10	8968318	8968915	mm482	negative	0.291062	0.0437191	0.0401424	0.208	0.303327	514.5	0.509662	0.107813	0.278	0.455851	335	0.303542	615
chr10	17228736	17232667	hs1644	negative	0.2686	0.038354	0.0514812	0.188	0.294893	505.5	0.389961	0.11168	0.443	0.481534	388	0.321338	621.9
chr10	19077704	19080447	hs1832	negative	0.073114	0.0125591	0.0112346	0.257	0.283955	211	0.527888	0.113965	0.29	0.471652	363	0.27495	319.9
chr10	20484902	20488767	mm140	negative	0.112335	0.0173567	0.0152183	0.092	0.221056	165	0.389754	0.0633845	0.439	0.458359	262	0.249226	243.6
chr10	21081771	21084133	hs1351	negative	0.0611293	0.0108888	0.0113672	0.125	0.257111	125	0.643849	0.109442	0.432	0.536429	480	0.29124	269
chr10	24493263	24494942	mm46	negative	0.160965	0.02696	0.0324046	0.171	0.260159	391	0.527411	0.10968	0.451	0.516659	470	0.311824	532
chr10	30997657	30998999	mm766	negative	0.054822	0.00862502	0.00734776	0.063	0.200755	36.5	0.548934	0.0820607	0.428	0.506442	428.5	0.247762	165.05
chr10	31027819	31028728	mm767	negative	0.170134	0.0380776	0.0330266	0.112	0.284342	284	0.452196	0.119066	0.358	0.476386	331.5	0.300336	383.45
chr10	31034051	31035579	mm764	negative	0.0786377	0.0125065	0.0128166	0.062	0.207001	87	0.387598	0.062263	0.324	0.402422	164.5	0.208949	136.35
chr10	31053081	31054088	mm763	negative	0.143031	0.0265923	0.0283172	0.212	0.258043	361	0.368903	0.0605471	0.326	0.434201	111	0.225983	394.3
chr10	31228891	31229864	mm762	negative	0.0560897	0.0192844	0.0185695	0.038	0.199698	129.5	0.353275	0.0756254	0.207	0.402184	108	0.153121	161.9
chr10	31272653	31273675	mm765	negative	0.0315121	0.00382548	1.32e-05	0.208	0.229657	125.5	0.477216	0.0726336	0.414	0.476596	326.5	0.262241	223.45
chr10	36483581	36486087	mm693	positive	0.851657	0.395698	0.457847	0.561	0.743052	817	0.456298	0.091751	0.376	0.467508	343.5	0.677251	920.05
chr10	38552270	38556079	hs1302	negative	0.391822	0.0647819	0.0640089	0.337	0.372107	649	0.203719	0.0233698	0.461	0.405199	184.5	0.339417	704.35
chr10	39657715	39661924	hs1690	negative	0.442748	0.0998031	0.11525	0.377	0.419839	703	0.863757	0.135373	0.567	0.642838	604.5	0.535918	884.35
chr10	42250904	42252282	hs2394	negative	0.505226	0.108403	0.084969	0.473	0.45974	621	0.385194	0.071142	0.345	0.437135	192	0.417086	678.6
chr10	42634081	42635173	hs1189	negative	0.11768	0.0166303	0.0131282	0.178	0.246182	248.5	0.106105	0.025857	0.325	0.34299	59	0.206929	266.2
chr10	42635864	42636982	hs1033	negative	0.0844731	0.0134955	0.0114248	0.214	0.23865	185	0.532828	0.136042	0.466	0.545691	529	0.300826	343.7
chr10	43722436	43724832	hs1483	negative	0.949282	0.758359	0.533275	0.759	0.871573	836	0.417914	0.0905329	0.417	0.472439	367.5	0.854508	946.25
chr10	43746138	43746678	mm228	negative	0.20051	0.0337923	0.030982	0.113	0.28904	287.5	0.39436	0.0667191	0.148	0.377677	94	0.24693	315.7
chr10	45139830	45141705	hs1501	negative	0.947302	0.645261	0.688839	0.886	0.901205	858	0.341137	0.0590536	0.253	0.407538	59	0.857318	875.7
chr10	45228613	45231786	mm87	positive	0.63879	0.1767	0.234583	0.702	0.603571	739.5	0.420004	0.069216	0.405	0.465151	229.5	0.563362	808.35
chr10	45893126	45894695	hs1452	positive	0.97199	0.794453	0.761414	0.946	0.900231	872	0.583783	0.126195	0.531	0.557974	550	0.882185	1037
chr10	49984350	49985954	hs1738	positive	0.18912	0.0302641	0.0224118	0.27	0.314126	425	0.388534	0.0747077	0.333	0.439262	263.5	0.288565	504.05
chr10	50833720	50834474	hs292	negative	0.115012	0.0226046	0.0237587	0.181	0.265894	286.5	0.479203	0.156409	0.4	0.510313	426.5	0.294922	414.45
chr10	50901664	50902602	hs2319	negative	0.12991	0.0179371	0.0126366	0.165	0.278046	257	0.450896	0.149367	0.451	0.514744	479	0.302896	400.7
chr10	51257067	51258555	hs576	negative	0.0260994	0.00488339	0.00465018	0.117	0.226928	54	0.57693	0.10174	0.447	0.523992	449.5	0.271032	188.85
chr10	52741812	52745154	mm782	negative	0.119995	0.0267382	0.0286739	0.112	0.271359	313	0.328506	0.0738278	0.433	0.454656	306.5	0.26501	404.95
chr10	53343658	53344819	hs2189	negative	0.198666	0.033615	0.0347164	0.25	0.316894	374	0.434192	0.0995169	0.398	0.477845	311.5	0.330675	467.45
chr10	56979108	56981816	mm74	negative	0.846749	0.42948	0.535605	0.895	0.82646	850	0.35211	0.0874467	0.376	0.440559	256.5	0.74466	926.95
chr10	58382775	58383620	hs2372	negative	0.591256	0.202162	0.197336	0.569	0.579014	724	0.340945	0.049715	0.149	0.320024	61	0.433561	742.3
chr10	59442760	59444333	mm65	negative	0.0898091	0.024725	0.0330943	0.152	0.273995	317	0.296438	0.0539129	0.278	0.396605	119	0.230234	352.7
chr10	59967735	59971225	hs1834	negative	0.169391	0.0374091	0.0473179	0.294	0.290872	465	0.603711	0.127788	0.559	0.569772	572	0.356744	636.6
chr10	61532677	61537653	mm1303	negative	0.12645	0.0252648	0.0253143	0.212	0.275306	340	0.40964	0.0890759	0.43	0.478274	313.5	0.290228	434.05
chr10	62128053	62130842	hs1699	negative	0.113778	0.0263467	0.0179647	0.132	0.255576	242	0.64225	0.320767	0.472	0.630375	597	0.351866	421.1
chr10	69642709	69646964	mm1382	negative	0.114183	0.0195416	0.0167572	0.051	0.255514	197	0.394086	0.0802235	0.456	0.477948	382	0.26288	311.6
chr10	70733385	70734388	hs727	negative	0.168198	0.0301172	0.0272979	0.052	0.228696	289.5	0.435933	0.119184	0.393	0.486967	363	0.22943	398.4
chr10	79839861	79842369	mm758	negative	0.524552	0.123244	0.109285	0.517	0.485532	699	0.398639	0.0842691	0.439	0.476908	300	0.473734	789
chr10	80773811	80774999	mm200	negative	0.173407	0.0393931	0.0497451	0.418	0.312221	518.5	0.410976	0.0656489	0.25	0.384415	170	0.26966	569.5
chr10	86294227	86297417	mm52	negative	0.693147	0.203116	0.206549	0.751	0.665363	754	0.494452	0.0637534	0.52	0.522634	399	0.657957	873.7
chr10	87292837	87293886	hs1723	negative	0.231843	0.0302148	0.0164635	0.131	0.263763	348.5	0.194471	0.0472792	0.282	0.35832	63.5	0.224112	367.55
chr10	87324268	87326930	hs1575	negative	0.115837	0.0198059	0.0150302	0.109	0.246901	205.5	0.649994	0.125256	0.512	0.569766	543	0.320057	368.4
chr10	87388707	87389894	hs967	negative	0.125406	0.0184006	0.0129533	0.115	0.256935	234.5	0.614584	0.148319	0.421	0.540218	507	0.31018	386.6
chr10	87445159	87449773	hs1540	negative	0.483233	0.0969497	0.117844	0.326	0.43011	612.5	0.542343	0.131452	0.49	0.543048	521	0.468459	768.8
chr10	87473282	87474591	hs1114	negative	0.049185	0.00696342	0.00561397	0.078	0.22442	44	0.345998	0.122374	0.422	0.472848	293	0.241087	131.9
chr10	87500259	87501668	hs1122	negative	0.106792	0.022099	0.010568	0.168	0.222201	270.5	0.497254	0.135087	0.554	0.572042	531	0.301037	429.8
chr10	87868234	87870738	mm694	positive	0.952613	0.671564	0.663587	0.851	0.864761	851	0.45073	0.107721	0.454	0.501276	398	0.827495	970.4
chr10	91186361	91188450	hs2152	negative	0.325297	0.108755	0.10477	0.395	0.405784	651	0.252986	0.0518685	0.399	0.420622	177	0.364581	704.1
chr10	92555687	92557809	hs1341	negative	0.694535	0.234697	0.233592	0.611	0.643157	759	0.456872	0.103408	0.458	0.504334	419.5	0.62405	884.85
chr10	96708320	96708857	mm313	negative	0.0735023	0.0122262	0.0113807	0.194	0.272113	185	0.274379	0.047124	0.116	0.345894	72.5	0.197035	206.75
chr10	98683082	98685589	mm696	negative	0.594322	0.175973	0.156865	0.357	0.489662	716	0.429284	0.0770505	0.528	0.506639	375	0.499611	828.5
chr10	108587858	108589363	hs943	negative	0.19522	0.0385465	0.0347146	0.087	0.268767	361	0.42456	0.0810824	0.334	0.447763	219	0.263936	426.7
chr10	119760180	119762864	hs1498	negative	0.781433	0.232074	0.299443	0.81	0.691409	802	0.404721	0.0975504	0.415	0.476296	306	0.6475	893.8
chr10	120551958	120553597	mm569	negative	0.773183	0.22227	0.152345	0.381	0.572529	728	0.483582	0.119347	0.444	0.512819	439.5	0.565068	859.85
chr10	122768032	122770538	mm697	negative	0.811787	0.35115	0.387391	0.932	0.746774	819	0.28827	0.0626545	0.219	0.381733	120	0.654465	855
chr10	125809055	125811062	hs1427	positive	0.967174	0.791192	0.794372	0.959	0.933241	871	0.625225	0.265754	0.504	0.646883	621	0.922293	1057.3
chr10	125921038	125928971	hs1468	positive	0.74769	0.284758	0.29577	0.683	0.66251	771	0.591807	0.131079	0.545	0.570808	574	0.679363	943.2
chr11	7054211	7057799	mm1025	negative	0.100772	0.0155401	0.0114204	0.204	0.279484	229	0.504557	0.105172	0.525	0.531395	511	0.317976	382.3
chr11	11527967	11528770	hs877	negative	0.0692193	0.0126391	0.0134097	0.055	0.246793	102.5	0.278368	0.089712	0.327	0.419452	228	0.220749	170.9
chr11	11675621	11677027	hs961	negative	0.0785778	0.0143676	0.0120286	0.059	0.211479	138	0.266022	0.0398576	0.359	0.394182	111	0.176293	171.3
chr11	11699170	11700205	hs972	negative	0.0897185	0.015618	0.011941	0.081	0.238073	107	0.300966	0.0459753	0.264	0.387169	45	0.208725	120.5
chr11	11753227	11753958	hs635	negative	0.162528	0.0270876	0.0218241	0.03	0.221163	248	0.376889	0.0692322	0.281	0.425543	133	0.185521	287.9
chr11	11836360	11837998	hs2059	negative	0.400298	0.0800161	0.0797	0.403	0.406634	651	0.408738	0.0691887	0.189	0.394823	135.5	0.341259	691.65
chr11	11956742	11957743	mm154	negative	0.346623	0.0555159	0.0611232	0.172	0.312941	500	0.349515	0.0668699	0.083	0.289309	74	0.224819	522.2
chr11	11961856	11962621	mm178	negative	0.243141	0.0369923	0.0341795	0.221	0.287489	430	0.353093	0.0666665	0.123	0.306353	84	0.218099	455.2
chr11	18161775	18165395	hs1565	negative	0.125396	0.0231329	0.0168119	0.08	0.209607	264	0.371882	0.0336515	0.433	0.43782	193	0.223661	321.9
chr11	18170844	18172953	hs1584	negative	0.0883763	0.0130379	0.0129681	0.215	0.279442	148.5	0.42801	0.0863763	0.339	0.452275	231	0.28333	217.8
chr11	18356947	18358283	hs831	negative	0.464944	0.160767	0.066218	0.153	0.361111	557	0.523767	0.0390268	0.453	0.488951	333.5	0.377317	657.05
chr11	18604267	18605269	hs1244	negative	0.0789947	0.0161533	0.00775375	0.068	0.194319	130.5	0.439139	0.0710905	0.346	0.435089	243	0.202541	203.4
chr11	18749399	18750623	hs1197	negative	0.326644	0.0868551	0.0828881	0.242	0.352897	587.5	0.390667	0.0797517	0.343	0.443034	189	0.333949	644.2
chr11	18916165	18918731	hs1210	negative	0.754818	0.320625	0.350754	0.723	0.732853	796	0.414093	0.065224	0.398	0.446222	263	0.667216	874.9
chr11	18929401	18930771	hs1206	negative	0.469056	0.104267	0.108383	0.186	0.382284	537	0.432135	0.12029	0.421	0.490912	357	0.390806	644.1
chr11	19159806	19161022	hs1110	negative	0.185737	0.0254825	0.0281782	0.085	0.242678	342.5	0.557476	0.129427	0.353	0.499058	414.5	0.244023	466.85
chr11	19264923	19266022	hs1229	negative	0.632669	0.187201	0.155237	0.312	0.486161	714	0.415339	0.114652	0.515	0.518941	465	0.512831	853.5
chr11	19349983	19351626	hs205	negative	0.674446	0.222255	0.267859	0.481	0.588666	753	0.56663	0.134429	0.477	0.549004	522.5	0.62042	909.75
chr11	22002481	22003825	hs1066	negative	0.336183	0.0515823	0.10159	0.372	0.373709	649.5	0.616996	0.15273	0.475	0.564361	561.5	0.43911	817.95
chr11	22010038	22011280	hs725	negative	0.243792	0.0479719	0.0419697	0.174	0.281116	440	0.527143	0.122849	0.365	0.488853	428.5	0.305475	568.55
chr11	22068164	22068902	hs1874	negative	0.0397145	0.00710479	0.0072844	0.137	0.236635	75.5	0.493445	0.0782967	0.348	0.46545	273.5	0.244666	157.55
chr11	22078417	22079452	hs690	negative	0.129337	0.0190252	0.0171356	0.071	0.262045	127.5	0.426708	0.147001	0.416	0.500962	385	0.295926	243
chr11	24015167	24017101	hs1142	negative	0.247316	0.0547367	0.055351	0.108	0.271525	417	0.369525	0.0414717	0.402	0.424827	170.5	0.275995	468.15
chr11	24062087	24063577	hs1176	negative	0.348457	0.0657196	0.0751514	0.526	0.423038	649	0.617402	0.148349	0.463	0.55404	533	0.465241	808.9
chr11	24095055	24096666	hs957	negative	0.198807	0.0226494	0.0268404	0.293	0.27717	435	0.171976	0.0404892	0.441	0.393263	157.5	0.263543	482.25
chr11	24312333	24314281	hs1111	negative	0.31763	0.0472937	0.0414305	0.415	0.362838	605	0.575876	0.18201	0.532	0.584884	597	0.446937	784.1
chr11	24329868	24333909	hs1535	negative	0.196117	0.0319947	0.0308837	0.058	0.241136	351	0.754672	0.247607	0.55	0.665101	637	0.35201	542.1
chr11	24370836	24371856	hs399	negative	0.845185	0.36484	0.42136	0.834	0.79959	802	0.500226	0.117529	0.499	0.529687	499.5	0.811122	951.85
chr11	24427205	24428275	hs779	negative	0.283331	0.0531786	0.0523631	0.259	0.344616	467	0.646734	0.131484	0.497	0.566978	570	0.408825	638
chr11	24474194	24474926	hs946	negative	0.327303	0.0620279	0.0604725	0.228	0.338465	547	0.341389	0.055821	0.14	0.361779	45	0.267304	560.5
chr11	24484734	24486203	hs397	negative	0.128211	0.0195054	0.0168178	0.268	0.282315	295.5	0.521249	0.0968364	0.469	0.516534	432.5	0.320493	425.25
chr11	24618260	24619579	hs1120	negative	0.420648	0.0763436	0.0716332	0.246	0.381327	534	0.477936	0.0738264	0.388	0.473597	264.5	0.381348	613.35
chr11	24708579	24710422	hs396	negative	0.0633908	0.0116322	0.00947595	0.146	0.224349	159.5	0.51998	0.171061	0.427	0.536582	495	0.252358	308
chr11	24763883	24765510	hs822	negative	0.426987	0.0709782	0.0804114	0.247	0.359523	612	0.404995	0.234415	0.483	0.559245	491	0.412252	759.3
chr11	24783038	24784369	hs1072	negative	0.751372	0.285302	0.28722	0.59	0.647964	786	0.320222	0.0575057	0.39	0.434431	118.5	0.590311	821.55
chr11	24839673	24841741	hs1164	negative	0.0801422	0.0155745	0.0175641	0.277	0.291011	284	0.695934	0.202382	0.498	0.600393	595.5	0.366972	462.65
chr11	24848029	24849347	hs1021	negative	0.0451834	0.00850221	0.00836432	0.126	0.233476	83.5	0.436456	0.10119	0.388	0.473854	320.5	0.248168	179.65
chr11	24927450	24928490	hs395	negative	0.268473	0.0327295	0.0275439	0.136	0.30394	411.5	0.063801	0.0288312	0.293	0.344533	45	0.230853	425
chr11	24976121	24978365	hs1209	negative	0.643869	0.0993781	0.14933	0.543	0.527358	681	0.491475	0.112452	0.512	0.53203	475	0.543913	823.5
chr11	24981421	24984197	hs1057	negative	0.155302	0.0238942	0.0290418	0.272	0.308202	413	0.21006	0.0502799	0.473	0.431869	223.5	0.28966	480.05
chr11	25099105	25101616	mm698	negative	0.221785	0.0378798	0.0364438	0.292	0.331679	416	0.362147	0.0737795	0.196	0.388682	75	0.286951	438.5
chr11	25113308	25113940	hs394	negative	0.122688	0.0313623	0.0254415	0.123	0.234125	307	0.509436	0.0916377	0.374	0.484984	348	0.230899	411.4
chr11	25287255	25288543	hs836	negative	0.265977	0.0488372	0.0517297	0.249	0.307856	530	0.266628	0.086018	0.423	0.437715	275	0.287088	612.5
chr11	25356346	25357683	hs1119	negative	0.184123	0.0227978	0.0263867	0.284	0.283388	391.5	0.399298	0.106435	0.481	0.501886	398.5	0.302312	511.05
chr11	25529956	25531890	hs975	negative	0.248938	0.0299035	0.0290604	0.17	0.27904	425	0.228929	0.0357852	0.367	0.387163	106.5	0.253985	456.95
chr11	25639788	25641407	hs1154	negative	0.338841	0.0651293	0.0393264	0.092	0.32061	387.5	0.396429	0.114889	0.391	0.473745	305.5	0.331304	479.15
chr11	25644061	25645643	hs393	negative	0.39099	0.0875615	0.0547169	0.167	0.320692	533.5	0.460303	0.19014	0.55	0.586508	547	0.401547	697.6
chr11	25663687	25664864	hs1181	negative	0.190276	0.0272621	0.0236998	0.101	0.265922	302	0.526503	0.0990521	0.403	0.498207	387.5	0.289119	418.25
chr11	25674202	25676633	hs1196	negative	0.163881	0.0212109	0.0167117	0.114	0.275973	269	0.335144	0.127315	0.489	0.492228	440	0.292124	401
chr11	25703629	25705174	hs392	negative	0.338213	0.0611239	0.0513297	0.133	0.314609	431	0.567128	0.116585	0.439	0.525226	451	0.353232	566.3
chr11	25732273	25732989	hs391	negative	0.394627	0.0638609	0.056268	0.309	0.375445	604.5	0.423619	0.0412818	0.374	0.444483	182	0.358347	659.1
chr11	25736857	25738024	hs1199	negative	0.394134	0.0702679	0.0745044	0.227	0.344429	591	0.621201	0.117056	0.426	0.535053	482.5	0.369084	735.75
chr11	25872525	25873791	hs1067	positive	0.0969523	0.0152979	0.0174794	0.135	0.255707	240	0.403299	0.0710402	0.373	0.452473	210	0.263971	303
chr11	25901726	25903092	hs1113	negative	0.240504	0.0591318	0.0315109	0.195	0.308601	502	0.525454	0.0465023	0.407	0.476345	294	0.321628	590.2
chr11	25978214	25979694	hs1232	negative	0.0321337	0.00674589	0.00587726	0.086	0.186233	63	0.433136	0.0727209	0.364	0.442129	256.5	0.199506	139.95
chr11	26005544	26007098	hs1152	positive	0.526542	0.0817652	0.0752157	0.14	0.361525	535	0.448577	0.0972768	0.452	0.499034	392.5	0.371412	652.75
chr11	26007937	26009347	hs1063	negative	0.184706	0.0263009	0.0241109	0.155	0.280233	389.5	0.290696	0.0422938	0.36	0.415228	87	0.266045	415.6
chr11	26061993	26063811	hs1018	negative	0.244808	0.0267945	0.0226298	0.12	0.264811	370.5	0.511633	0.154829	0.507	0.550159	550	0.337949	535.5
chr11	26072120	26072976	hs1071	negative	0.335246	0.0882413	0.0821867	0.183	0.325874	587	0.735835	0.147975	0.42	0.573158	519	0.370529	742.7
chr11	26099722	26100690	hs1012	negative	0.125954	0.0145985	0.0111707	0.159	0.243086	224	0.65864	0.201615	0.475	0.594728	595.5	0.341985	402.65
chr11	26120372	26122139	hs1174	negative	0.574962	0.128702	0.129641	0.374	0.468989	696	0.567439	0.15126	0.517	0.563758	574.5	0.515793	868.35
chr11	26163484	26164975	hs1076	negative	0.059813	0.0106501	0.0104223	0.091	0.207535	94	0.430106	0.0752605	0.374	0.46464	246	0.198263	167.8
chr11	26489088	26491733	mm57	positive	0.850602	0.376228	0.463664	0.863	0.76949	821	0.543276	0.109391	0.445	0.519949	453	0.74114	956.9
chr11	26773589	26774876	hs937	negative	0.26863	0.0332033	0.0375347	0.379	0.336681	539	0.306938	0.0436403	0.386	0.414512	165.5	0.313202	588.65
chr11	26975529	26976372	hs390	negative	0.0769351	0.013472	0.00948328	0.238	0.280846	201	0.418612	0.0765668	0.245	0.421351	244	0.245161	274.2
chr11	32245270	32246411	mm101	negative	0.109211	0.0252999	0.0225886	0.255	0.245244	377	0.337953	0.0672433	0.103	0.309056	86	0.179562	402.8
chr11	32250452	32252344	mm95	negative	0.155327	0.0214973	0.0327445	0.238	0.272607	408	0.29023	0.0770454	0.189	0.363943	121	0.22865	444.3
chr11	33191799	33193113	hs596	negative	0.0776215	0.025799	0.0165314	0.107	0.243506	191	0.331028	0.132833	0.451	0.485992	351	0.266438	296.3
chr11	33299599	33301608	hs278	negative	0.285125	0.0345253	0.0372311	0.192	0.323262	381	0.648419	0.0474082	0.492	0.532686	405	0.369339	502.5
chr11	33342867	33343783	hs829	negative	0.51553	0.0823839	0.0940492	0.388	0.431923	700	0.255395	0.0590672	0.352	0.398245	128.5	0.372821	738.55
chr11	33392413	33393559	hs693	negative	0.165049	0.0343367	0.0297817	0.242	0.292424	411.5	0.246191	0.0688433	0.378	0.41991	117	0.274086	446.6
chr11	33399829	33401077	hs608	negative	0.168207	0.0257553	0.0228693	0.222	0.29019	406.5	0.52668	0.139666	0.439	0.524887	484.5	0.333909	551.85
chr11	33429907	33431025	hs275	negative	0.263487	0.0364995	0.0471697	0.142	0.278168	464.5	0.270634	0.0365335	0.368	0.396925	117	0.234007	499.6
chr11	36349885	36351181	hs274	negative	0.280477	0.0436746	0.0358789	0.106	0.271515	388	0.563541	0.0605558	0.4	0.4868	352	0.30059	493.6
chr11	44625595	44626698	hs1123	negative	0.103403	0.0150874	0.0116154	0.06	0.253475	135	0.729689	0.168187	0.452	0.582268	556.5	0.313297	301.95
chr11	44634333	44635610	hs1117	negative	0.211816	0.0354662	0.0341174	0.077	0.266349	317.5	0.448433	0.0796418	0.392	0.469173	296	0.275126	406.3
chr11	44656476	44657870	hs1022	negative	0.219691	0.0363125	0.0358018	0.166	0.287322	387.5	0.585078	0.144271	0.486	0.554929	528	0.348899	545.9
chr11	44799728	44801438	hs230	negative	0.383877	0.0622586	0.0797901	0.346	0.394374	553	0.298164	0.0326895	0.438	0.436069	153.5	0.374043	599.05
chr11	44903241	44904999	hs1137	negative	0.840938	0.335581	0.369687	0.821	0.780259	792	0.485724	0.113384	0.522	0.532383	497	0.796961	941.1
chr11	44987162	44988463	hs813	negative	0.304576	0.0607789	0.0504256	0.26	0.347694	573.5	0.115055	0.0302157	0.365	0.374565	85	0.286057	599
chr11	45136391	45137668	hs1208	positive	0.94105	0.6399	0.694096	0.947	0.866352	866	0.488806	0.116323	0.47	0.519383	448	0.83451	1000.4
chr11	45388289	45390405	hs1735	negative	0.941037	0.693098	0.654757	0.917	0.892714	881	0.55835	0.126091	0.471	0.537632	520	0.858309	1037
chr11	45549893	45551316	hs1130	positive	0.96621	0.782646	0.814701	0.938	0.924564	867	0.52653	0.238151	0.532	0.605911	587	0.939366	1043.1
chr11	45805317	45806045	mm224	negative	0.217219	0.0405957	0.0410688	0.06	0.269554	369.5	0.380821	0.0723178	0.268	0.414658	137	0.245728	410.6
chr11	46201358	46203267	mm102	negative	0.372028	0.0773822	0.0796564	0.202	0.34921	509	0.434841	0.0700108	0.314	0.437992	213.5	0.323519	573.05
chr11	47283316	47285733	hs1813	negative	0.173782	0.0344671	0.0340882	0.18	0.296715	430.5	0.303518	0.0552532	0.134	0.359254	115	0.222485	465
chr11	51940537	51946109	hs2054	negative	0.160797	0.0230745	0.0215501	0.094	0.273773	185.5	0.554167	0.0828798	0.522	0.536695	455.5	0.329122	322.15
chr11	54056663	54059415	mm51	negative	0.730276	0.324541	0.310647	0.707	0.714058	767.5	0.419733	0.0610606	0.38	0.45949	208.5	0.680584	830.05
chr11	54060073	54061369	hs1449	negative	0.748313	0.271029	0.320929	0.699	0.715152	784.5	0.374378	0.089633	0.312	0.412415	216	0.628161	849.3
chr11	54879186	54884157	mm1343	negative	0.150301	0.0288081	0.0209121	0.114	0.276607	207	0.482843	0.184841	0.554	0.572149	541	0.353451	369.3
chr11	57650678	57652744	mm133	negative	0.226536	0.0436389	0.0435695	0.194	0.300464	471	0.353874	0.0653111	0.244	0.399092	88	0.262206	497.4
chr11	57847462	57847793	hs514	negative	0.099258	0.0155582	0.0157176	0.031	0.248553	85	0.38704	0.0956209	0.164	0.392011	154	0.223474	131.2
chr11	57927590	57931336	mm849	negative	0.229484	0.0335869	0.0301212	0.094	0.25898	370.5	0.508079	0.236268	0.555	0.59869	589	0.364863	547.2
chr11	57962140	57963143	mm201	negative	0.188384	0.0352121	0.0390556	0.277	0.311631	491	0.425149	0.0526284	0.391	0.454516	210	0.312624	554
chr11	59992983	59996757	hs1917	negative	0.0268463	0.00564317	0.00434867	0.095	0.186369	59	0.393493	0.0823664	0.378	0.442473	260.5	0.200912	137.15
chr11	62983404	62986950	mm62	negative	0.526196	0.0970118	0.105223	0.291	0.417234	636	0.384698	0.0604443	0.334	0.43936	132	0.371633	675.6
chr11	64898597	64900939	hs1497	negative	0.730345	0.211279	0.214142	0.563	0.602639	730	0.507933	0.11735	0.485	0.526797	471.5	0.609229	871.45
chr11	65208855	65210457	mm67	negative	0.104415	0.0186845	0.011602	0.095	0.206179	220	0.435748	0.126894	0.438	0.501172	407	0.244875	342.1
chr11	65435466	65436247	hs845	negative	0.470715	0.113653	0.114429	0.343	0.423778	642.5	0.486206	0.111402	0.398	0.494905	394	0.420204	760.7
chr11	65648906	65651643	mm85	negative	0.114785	0.0219296	0.0189815	0.113	0.256468	281	0.372522	0.0674341	0.27	0.414597	116	0.242415	315.8
chr11	68623475	68624174	mm213	negative	0.37998	0.0776019	0.108549	0.484	0.420657	640	0.447846	0.0880939	0.357	0.450179	306.5	0.397641	731.95
chr11	68637700	68640745	hs1451	negative	0.936045	0.698931	0.679891	0.811	0.887833	841	0.573874	0.190999	0.567	0.608141	596	0.911943	1019.8
chr11	75046157	75048337	hs924	negative	0.569278	0.172928	0.174071	0.489	0.521767	701	0.516945	0.204799	0.526	0.578	557	0.568655	868.1
chr11	75049028	75050436	hs1445	positive	0.865411	0.40491	0.387249	0.799	0.797842	826	0.762279	0.35746	0.565	0.740945	656	0.840379	1022.8
chr11	77422484	77424457	hs1675	negative	0.20382	0.0363779	0.0267083	0.147	0.295977	304	0.384847	0.0735873	0.285	0.421086	112	0.279143	337.6
chr11	77924762	77927516	mm1349	negative	0.189892	0.0337089	0.0351356	0.251	0.281411	431	0.561775	0.316918	0.506	0.61224	590	0.36362	608
chr11	79050758	79055494	hs2072	negative	0.414662	0.0595316	0.0662748	0.268	0.358075	561	0.371669	0.0874344	0.265	0.426296	168	0.300893	611.4
chr11	81612791	81613808	hs1725	negative	0.0213719	0.00362474	0.00474826	0.22	0.228381	137	0.296953	0.0465121	0.392	0.415761	164	0.201981	186.2
chr11	84376006	84377110	hs819	negative	0.0346136	0.00681371	0.0075363	0.18	0.260986	126.5	0.230253	0.0628906	0.381	0.414713	182.5	0.234001	181.25
chr11	84395731	84396774	hs177	negative	0.12594	0.0202932	0.0203716	0.267	0.263056	307	0.374126	0.0743758	0.227	0.35972	150	0.229566	352
chr11	84481127	84482245	hs364	negative	0.0959701	0.0106206	0.0174201	0.208	0.244772	254	0.205509	0.0357079	0.344	0.373851	69.5	0.195148	274.85
chr11	84496289	84496921	hs363	negative	0.0888825	0.0145029	0.0159402	0.077	0.217614	185	0.203433	0.0584327	0.298	0.367284	88	0.167277	211.4
chr11	84725828	84726603	hs849	negative	0.0971239	0.0139624	0.0113522	0.05	0.208302	94	0.475444	0.170271	0.432	0.529219	485	0.261773	239.5
chr11	84766074	84766770	hs362	positive	0.143337	0.0194213	0.0187246	0.127	0.239563	294.5	0.506987	0.114481	0.39	0.49412	418	0.243314	419.9
chr11	85712703	85714068	hs922	negative	0.874215	0.42818	0.475408	0.94	0.7875	843	0.821491	0.270661	0.524	0.656824	634	0.839218	1033.2
chr11	86167093	86168104	hs778	negative	0.25093	0.0490366	0.0490659	0.294	0.303621	523	0.413495	0.068827	0.325	0.418338	204	0.284204	584.2
chr11	86570111	86571720	hs1619	negative	0.907248	0.550827	0.558249	0.871	0.877493	841	0.282281	0.0434767	0.235	0.33726	45	0.770939	854.5
chr11	86586196	86587829	mm127	negative	0.269839	0.0392799	0.0499795	0.215	0.328844	412.5	0.502492	0.164339	0.432	0.528943	463.5	0.37041	551.55
chr11	86623484	86625584	hs2068	negative	0.157699	0.0290473	0.0361148	0.127	0.248394	382.5	0.412829	0.0715064	0.41	0.460034	308	0.239153	474.9
chr11	87422350	87423713	mm264	negative	0.82436	0.394241	0.308587	0.671	0.716449	790	0.31698	0.0520663	0.241	0.383353	44	0.606586	803.2
chr11	88180548	88181652	mm438	negative	0.730979	0.263224	0.232319	0.614	0.629726	774.5	0.48874	0.0944631	0.396	0.486202	341	0.602751	876.8
chr11	88274079	88276075	mm439	negative	0.144549	0.0237778	0.0313557	0.25	0.292604	426	0.680651	0.200393	0.638	0.636722	638	0.412055	617.4
chr11	88467417	88468721	hs2371	negative	0.0830242	0.0140558	0.0124359	0.107	0.216828	124	0.394209	0.0669698	0.258	0.375759	162	0.203008	172.6
chr11	88527850	88529479	mm440	negative	0.436782	0.0890118	0.0874711	0.384	0.410729	652	0.650781	0.201546	0.489	0.618693	608	0.487598	834.4
chr11	88554791	88555816	mm441	negative	0.779436	0.283831	0.222826	0.839	0.710762	811	0.385288	0.0669004	0.281	0.409849	174.5	0.604504	863.35
chr11	89717799	89719511	hs923	negative	0.57987	0.152332	0.164455	0.376	0.486838	716	0.310346	0.0760579	0.436	0.455304	231.5	0.461484	785.45
chr11	94880928	94883811	mm568	negative	0.860795	0.442245	0.279021	0.482	0.71262	786	0.567716	0.120665	0.553	0.589751	569.5	0.723303	956.85
chr11	95339209	95341128	hs1666	negative	0.278736	0.0401177	0.0558886	0.334	0.345335	544.5	0.531623	0.115122	0.478	0.529614	496.5	0.38312	693.45
chr11	95355809	95358196	mm142	negative	0.124447	0.0264546	0.0230674	0.113	0.260021	314	0.575515	0.194432	0.441	0.557572	535	0.324045	474.5
chr11	96292066	96292580	hs933	negative	0.170154	0.0434746	0.0382495	0.319	0.314034	485	0.470454	0.108077	0.469	0.511097	429.5	0.3444	613.85
chr11	96741476	96742609	hs697	negative	0.209274	0.0259172	0.0219111	0.149	0.263151	369.5	0.449675	0.197868	0.474	0.543036	526.5	0.330462	527.45
chr11	96826222	96827190	hs2066	negative	0.100776	0.012693	0.0155136	0.203	0.268677	260	0.390901	0.0626232	0.33	0.433832	148.5	0.263925	304.55
chr11	96872256	96874454	mm1299	negative	0.364754	0.0689072	0.0690225	0.387	0.380007	609	0.496255	0.231643	0.449	0.571765	526	0.432847	766.8
chr11	96883318	96887851	mm876	negative	0.107667	0.0197539	0.0213013	0.085	0.261453	228	0.865944	0.263396	0.644	0.69349	651	0.406002	423.3
chr11	98157859	98158466	hs479	negative	0.0349287	0.00793264	0.00643961	0.219	0.232033	161	0.528868	0.128555	0.347	0.4898	398	0.230073	280.4
chr11	98339002	98339485	hs627	negative	0.11675	0.0199874	0.0190414	0.23	0.290426	222	0.499605	0.181572	0.488	0.553218	516.5	0.352533	376.95
chr11	98377499	98380382	hs2162	negative	0.0757255	0.0127049	0.0128369	0.199	0.26251	214	0.461497	0.0496419	0.392	0.460657	235.5	0.274135	284.65
chr11	98391902	98395006	hs1769	negative	0.150543	0.0298151	0.0297691	0.184	0.276437	364.5	0.473187	0.0875416	0.471	0.504076	390.5	0.306444	481.65
chr11	98747152	98751430	hs2218	negative	0.268104	0.0563246	0.0600213	0.26	0.315041	552.5	0.726852	0.357019	0.507	0.689335	613	0.449777	736.4
chr11	98901653	98906641	mm1323	negative	0.383978	0.0875057	0.0931453	0.285	0.369298	595.5	0.578634	0.119461	0.494	0.543206	530.5	0.410987	754.65
chr11	101801412	101802123	hs730	negative	0.361016	0.0562055	0.0727237	0.279	0.371168	515	0.590368	0.113031	0.542	0.562515	549	0.43201	679.7
chr11	101829827	101831016	hs729	negative	0.4797	0.147176	0.130166	0.521	0.48452	715	0.691626	0.216616	0.557	0.641323	621	0.591107	901.3
chr11	101867302	101868287	hs731	negative	0.292322	0.0545824	0.0519326	0.166	0.313032	486.5	0.559237	0.131148	0.409	0.519861	464.5	0.343307	625.85
chr11	102363033	102364797	hs1855	negative	0.0650962	0.0133104	0.0137448	0.068	0.23632	117	0.403818	0.0874549	0.141	0.39109	164	0.210853	166.2
chr11	102592757	102596210	hs1693	negative	0.673648	0.218609	0.171612	0.662	0.604425	731	0.465172	0.140223	0.428	0.508478	405	0.595059	852.5
chr11	103049822	103053302	mm1384	negative	0.087146	0.0191465	0.0120633	0.246	0.286217	183	0.521413	0.111746	0.476	0.526356	465.5	0.333185	322.65
chr11	104642398	104643585	hs2033	negative	0.107513	0.0185011	0.0151238	0.071	0.257453	192	0.310382	0.0566521	0.116	0.356312	120.5	0.190499	228.15
chr11	106134085	106135839	hs1856	negative	0.0951863	0.0164299	0.0171842	0.237	0.234734	307.5	0.462738	0.206754	0.445	0.54944	490	0.292905	454.5
chr11	107762173	107764184	mm1348	negative	0.277583	0.0457792	0.0513159	0.285	0.332613	479	0.379008	0.0652057	0.318	0.425104	151	0.302496	524.3
chr11	109269058	109271055	hs1517	negative	0.937857	0.631802	0.595755	0.854	0.859174	855	0.3465	0.0499125	0.247	0.390584	64	0.772844	874.2
chr11	111563100	111564002	mm627	positive	0.869878	0.46121	0.5	0.892	0.810459	840.5	0.309901	0.0607433	0.321	0.412096	78	0.736866	863.9
chr11	111568522	111569439	mm628	negative	0.546775	0.138142	0.120904	0.623	0.536572	709	0.6113	0.210744	0.46	0.598801	590	0.575984	886
chr11	111627111	111628109	mm629	negative	0.462355	0.104171	0.103104	0.128	0.352649	593	0.384925	0.0790993	0.257	0.401852	208	0.286385	655.4
chr11	111647327	111648996	mm630	negative	0.725912	0.253296	0.267179	0.691	0.657211	762	0.401668	0.0772703	0.438	0.472257	285	0.620109	847.5
chr11	111666051	111667477	mm631	negative	0.71964	0.168409	0.185674	0.512	0.554743	754	0.321477	0.0757425	0.304	0.417045	214	0.489518	818.2
chr11	111781021	111781954	mm632	negative	0.486507	0.0917207	0.0824159	0.26	0.396431	622	0.263785	0.0739956	0.28	0.395293	89	0.339777	648.7
chr11	111827913	111829224	hs1467	positive	0.931302	0.613267	0.688502	0.942	0.87843	857	0.35965	0.111022	0.427	0.472925	294	0.838218	945.2
chr11	111961102	111962964	mm633	negative	0.844491	0.403816	0.448775	0.905	0.789986	833	0.457461	0.0749811	0.403	0.474068	278.5	0.747921	916.55
chr11	112027527	112029618	hs1489	negative	0.768662	0.319015	0.317992	0.726	0.693957	798	0.535471	0.105796	0.365	0.490259	381	0.654587	912.3
chr11	112411865	112413667	mm634	positive	0.947753	0.628509	0.667393	0.898	0.865031	852	0.506326	0.127937	0.408	0.506703	429	0.827806	980.7
chr11	112449529	112451421	mm1285	negative	0.576542	0.111392	0.135687	0.619	0.529119	682	0.466516	0.116285	0.403	0.492907	375	0.516483	794.5
chr11	112780251	112781039	mm635	negative	0.298069	0.0478293	0.0470318	0.345	0.350991	497	0.331551	0.0564907	0.131	0.355756	55	0.266521	513.5
chr11	113013633	113014961	mm636	positive	0.970159	0.728875	0.735989	0.906	0.887332	861	0.588842	0.103531	0.546	0.554123	529	0.868837	1019.7
chr11	113733041	113734346	hs2375	negative	0.0925824	0.0152865	0.0163359	0.153	0.233547	252	0.299113	0.0492773	0.086	0.313434	67	0.142685	272.1
chr11	113981121	113983291	hs2241	negative	0.0222889	0.00417595	0.00333336	0.103	0.223285	40	0.391628	0.0771791	0.339	0.43907	206	0.220115	101.8
chr11	115670279	115671107	hs2023	negative	0.419248	0.0720046	0.100666	0.557	0.454967	681	0.367912	0.0753704	0.201	0.396848	113	0.385821	714.9
chr11	116319003	116319995	mm339	negative	0.0406443	0.00731342	0.00694083	0.19	0.222202	102	0.359136	0.0615067	0.106	0.298753	72	0.171324	123.6
chr11	117343025	117348116	mm1309	negative	0.431416	0.0689515	0.077137	0.369	0.402497	635	0.504583	0.134697	0.526	0.546988	541.5	0.447993	797.45
chr11	117865410	117867678	mm780	negative	0.0609416	0.0111353	0.00892502	0.118	0.255216	70	0.369911	0.0767417	0.298	0.42337	116.5	0.248065	104.95
chr12	5266438	5269568	mm1338	negative	0.409988	0.101264	0.0972171	0.408	0.411341	669	0.407781	0.0825715	0.391	0.456942	319.5	0.386968	764.85
chr12	8385675	8387404	hs2384	negative	0.332596	0.0684756	0.0593939	0.296	0.355389	517	0.542577	0.101599	0.363	0.489824	362.5	0.363074	625.75
chr12	9337518	9339602	hs1273	positive	0.978332	0.73789	0.765507	0.968	0.927191	879.5	0.525428	0.0960095	0.42	0.503164	404.5	0.921144	1000.85
chr12	9368204	9369316	hs1276	negative	0.832859	0.427744	0.521195	0.828	0.797842	820	0.476055	0.1297	0.364	0.486539	372.5	0.756969	931.75
chr12	9550104	9551456	hs1290	negative	0.269121	0.0711456	0.069485	0.24	0.305633	546.5	0.371886	0.0741768	0.257	0.381453	163	0.263636	595.4
chr12	12179096	12179918	mm103	negative	0.104148	0.0148941	0.0150607	0.215	0.282801	264.5	0.320069	0.0591242	0.086	0.351132	129	0.20556	303.2
chr12	12707412	12712118	mm1310	negative	0.184917	0.0332565	0.0353214	0.042	0.236891	342	0.544952	0.167135	0.509	0.570399	556.5	0.290583	508.95
chr12	25123956	25126085	hs1527	negative	0.449131	0.091167	0.0973995	0.545	0.463314	695	0.453694	0.110088	0.462	0.505251	405.5	0.472663	816.65
chr12	25891577	25892365	hs388	positive	0.51922	0.116933	0.103297	0.548	0.489835	723	0.743904	0.278595	0.451	0.638311	591	0.579465	900.3
chr12	26450825	26452318	hs2015	negative	0.15372	0.0263396	0.0228839	0.056	0.225807	219	0.349142	0.0679696	0.049	0.276221	74	0.162282	241.2
chr12	27563453	27566845	hs1496	negative	0.910567	0.55924	0.566502	0.872	0.859373	832	0.395489	0.114352	0.45	0.490251	405	0.850211	953.5
chr12	28816805	28818905	hs1385	negative	0.217177	0.0341365	0.0340755	0.149	0.282279	365.5	0.381571	0.0656156	0.316	0.425208	152	0.261207	411.1
chr12	31309963	31311477	hs2081	positive	0.117992	0.0211462	0.0246757	0.082	0.227213	271.5	0.378742	0.0512238	0.194	0.366481	124	0.164149	308.7
chr12	33955274	33957221	hs1878	negative	0.547005	0.180606	0.179957	0.393	0.490229	716	0.33893	0.0779417	0.352	0.435206	258	0.445611	793.4
chr12	33964467	33967814	hs1880	negative	0.71177	0.225378	0.237093	0.64	0.632895	766	0.689314	0.23476	0.561	0.649775	625	0.725855	953.5
chr12	34199631	34200877	hs644	positive	0.977048	0.790953	0.789299	0.975	0.905515	874	0.567741	0.168684	0.464	0.552351	533.5	0.884548	1034.05
chr12	34215261	34216362	hs2307	positive	0.905701	0.477152	0.5	0.953	0.860753	835	0.627489	0.41145	0.584	0.675384	636	0.909666	1025.8
chr12	34219670	34221315	hs2306	positive	0.956118	0.656395	0.65604	0.955	0.878478	874	0.476337	0.10355	0.492	0.517848	447.5	0.857459	1008.25
chr12	36793077	36795300	hs1740	negative	0.929224	0.660728	0.756683	0.896	0.897044	878	0.524823	0.175067	0.461	0.547265	539.5	0.865507	1039.85
chr12	38435535	38436645	hs816	negative	0.258004	0.0447761	0.0494152	0.175	0.274633	477	0.502342	0.0883784	0.39	0.479106	367	0.292333	587.1
chr12	39301105	39302162	hs550	negative	0.351578	0.0624337	0.0745269	0.199	0.35345	476.5	0.679394	0.301102	0.495	0.63732	616	0.460441	661.3
chr12	39341790	39342580	hs749	negative	0.108285	0.0189143	0.0170137	0.174	0.237762	232	0.437014	0.092034	0.35	0.441975	310	0.249927	325
chr12	44402519	44405770	mm16	negative	0.087637	0.0142338	0.014269	0.103	0.239193	162	0.349853	0.0590076	0.213	0.384585	85	0.202082	187.5
chr12	46020363	46021772	hs428	negative	0.0369797	0.00594413	0.00479901	0.094	0.245425	48	0.691694	0.159289	0.478	0.578287	570	0.30465	219
chr12	47464984	47466845	hs1127	negative	0.0999816	0.0164504	0.0167566	0.115	0.209907	245	0.338776	0.0548129	0.392	0.421442	149	0.214823	289.7
chr12	48010973	48011714	hs736	negative	0.0561843	0.0118486	0.0119056	0.138	0.203272	183.5	0.445193	0.119128	0.327	0.451073	315.5	0.214608	278.15
chr12	48388113	48389934	hs1075	negative	0.112167	0.0196298	0.0151533	0.113	0.266393	137.5	0.688374	0.0910173	0.494	0.55882	502.5	0.332282	288.25
chr12	48634484	48635346	hs604	negative	0.0516331	0.0145051	0.00925236	0.095	0.193908	140	0.53611	0.120141	0.449	0.529226	472	0.244959	281.6
chr12	49374506	49376068	hs1064	negative	0.0810261	0.0172502	0.0111877	0.126	0.261851	173	0.701744	0.144878	0.548	0.594897	598.5	0.336295	352.55
chr12	49510396	49511504	hs539	negative	0.301959	0.043593	0.0371581	0.251	0.311865	484	0.321991	0.0860805	0.387	0.425154	224.5	0.305882	551.35
chr12	49886734	49888068	hs944	negative	0.165339	0.0241238	0.0169665	0.234	0.252519	379	0.539166	0.0712967	0.391	0.481078	340	0.274174	481
chr12	49944709	49946539	hs566	negative	0.0346167	0.00516424	0.00524064	0.078	0.204057	63	0.392544	0.0400519	0.357	0.421964	180.5	0.178795	117.15
chr12	49973353	49975979	hs1539	negative	0.0225532	0.00359202	0.00304985	0.068	0.216826	18.5	0.464969	0.0951292	0.457	0.499506	384	0.249256	133.7
chr12	49991792	49994219	hs1168	negative	0.120343	0.0219881	0.0135029	0.215	0.236123	325	0.74252	0.392532	0.466	0.708115	610.5	0.375531	508.15
chr12	50119060	50121598	hs1523	negative	0.289402	0.0519486	0.0750954	0.358	0.347593	590	0.803856	0.435153	0.532	0.740464	644	0.526952	783.2
chr12	50157459	50158808	hs1193	negative	0.11597	0.0185057	0.0168968	0.13	0.253843	196	0.350431	0.0678566	0.334	0.427211	112	0.242231	229.6
chr12	50171720	50172961	hs1201	negative	0.177261	0.0307058	0.022099	0.12	0.282482	332	0.412302	0.124353	0.376	0.475214	375	0.281561	444.5
chr12	50190555	50191885	hs598	negative	0.219056	0.0369227	0.0332172	0.225	0.282344	420	0.278025	0.0550269	0.379	0.395291	129	0.270276	458.7
chr12	50260206	50261402	hs1062	negative	0.184149	0.0301525	0.0212942	0.236	0.272038	347	0.444385	0.0607906	0.428	0.467091	297.5	0.295658	436.25
chr12	50294630	50296354	hs555	negative	0.0864353	0.0174014	0.0161808	0.123	0.222175	171	0.617332	0.204613	0.485	0.609303	601	0.312649	351.3
chr12	50970036	50971348	hs343	negative	0.0795555	0.019365	0.0110641	0.076	0.197234	185.5	0.301593	0.0821044	0.428	0.440233	243	0.213639	258.4
chr12	51001401	51003291	hs433	negative	0.436029	0.0665834	0.0779247	0.26	0.366819	574.5	0.583012	0.130127	0.491	0.546889	541	0.409835	736.8
chr12	51274163	51276029	hs791	negative	0.10434	0.0223138	0.0174258	0.18	0.262184	245	0.531944	0.056435	0.425	0.489277	311.5	0.28315	338.45
chr12	52228848	52229426	mm292	negative	0.104662	0.0162447	0.0184766	0.109	0.22771	242.5	0.318087	0.0512559	0.11	0.325747	83	0.144546	267.4
chr12	52833658	52837423	hs1647	negative	0.406356	0.0970562	0.0984176	0.343	0.396083	617.5	0.344547	0.0638803	0.487	0.478465	239	0.400479	689.2
chr12	53623550	53625385	hs527	negative	0.852589	0.362042	0.430656	0.858	0.768204	826	0.473673	0.192936	0.508	0.557191	519	0.761337	981.7
chr12	53663102	53665614	mm701	negative	0.474323	0.118835	0.116781	0.39	0.441731	617	0.59981	0.17596	0.543	0.588159	587.5	0.51587	793.25
chr12	53872242	53873017	hs345	negative	0.42413	0.0687854	0.064217	0.128	0.32362	534	0.257915	0.0929098	0.36	0.416105	231.5	0.282595	603.45
chr12	53874311	53876622	mm1188	negative	0.14851	0.0282409	0.025477	0.107	0.264312	342	0.462737	0.0699494	0.378	0.465089	271	0.277221	423.3
chr12	53926314	53927018	hs346	negative	0.343471	0.05538	0.0557196	0.228	0.32441	513	0.277666	0.0512131	0.287	0.403367	50.5	0.264215	528.15
chr12	54000471	54001518	hs347	negative	0.415102	0.0826664	0.0933912	0.178	0.345497	597	0.379415	0.0630508	0.298	0.408104	187	0.288228	653.1
chr12	54161495	54163193	hs1676	negative	0.394337	0.0700394	0.0863368	0.267	0.353369	593	0.363178	0.0691179	0.318	0.40264	151	0.315409	638.3
chr12	54532609	54534941	mm506	negative	0.0476986	0.00863017	0.00816765	0.059	0.185075	71	0.63756	0.184625	0.553	0.629771	617	0.28722	256.1
chr12	55614270	55615258	hs348	negative	0.0507018	0.0106765	0.00937243	0.122	0.211709	103	0.392375	0.0800484	0.375	0.459748	235	0.200651	173.5
chr12	55643542	55644223	hs349	negative	0.178374	0.0287629	0.0310245	0.294	0.30391	392	0.45533	0.0998551	0.427	0.489797	358	0.321883	499.4
chr12	56114128	56116274	hs350	negative	0.237795	0.0311334	0.0359672	0.105	0.263949	389.5	0.666728	0.262752	0.535	0.639708	633	0.394354	579.4
chr12	56386862	56388474	hs592	negative	0.146406	0.0273701	0.0177616	0.055	0.263925	158	0.296796	0.0294612	0.371	0.413248	86.5	0.253437	183.95
chr12	56440796	56441827	hs879	negative	0.791375	0.331873	0.324259	0.566	0.671564	795	0.474839	0.0841457	0.394	0.478515	303.5	0.636778	886.05
chr12	56454748	56456277	hs984	negative	0.191595	0.034231	0.0217099	0.094	0.230662	337	0.452934	0.208626	0.534	0.58635	539	0.313757	498.7
chr12	56458078	56460488	hs1538	negative	0.241336	0.0424105	0.0420556	0.181	0.280877	432	0.538649	0.0778493	0.449	0.511788	421	0.323709	558.3
chr12	56481967	56483344	hs704	negative	0.204906	0.0327473	0.0248367	0.136	0.291563	377.5	0.362449	0.107649	0.421	0.471143	381	0.290998	491.8
chr12	56520183	56521029	hs1166	negative	0.174508	0.0324229	0.0408151	0.264	0.284018	475	0.243514	0.0797229	0.268	0.374751	141	0.220211	517.3
chr12	57291377	57292384	hs593	negative	0.0902029	0.0180372	0.0170138	0.237	0.24747	250	0.350412	0.0715192	0.351	0.442037	142.5	0.223315	292.75
chr12	71532268	71534767	mm795	negative	0.117309	0.0199878	0.0177072	0.169	0.262168	237	0.315718	0.0705135	0.332	0.420503	104	0.246192	268.2
chr12	73050612	73052572	hs1602	negative	0.684971	0.302582	0.271433	0.597	0.665392	768	0.45525	0.0873226	0.41	0.475027	352	0.624746	873.6
chr12	79505603	79509359	hs1474	negative	0.874863	0.44773	0.468943	0.929	0.787974	845	0.504758	0.211593	0.507	0.565654	555	0.80446	1011.5
chr12	79535235	79536539	hs1392	positive	0.915984	0.538955	0.621961	0.816	0.87003	841	0.376575	0.0492885	0.313	0.3885	115.5	0.782191	875.65
chr12	79731439	79734658	hs1688	negative	0.286747	0.053014	0.0422217	0.181	0.283768	482	0.79396	0.416657	0.581	0.766717	659	0.476963	679.7
chr12	79795794	79798372	mm1393	negative	0.290144	0.0577514	0.053415	0.196	0.324191	539	0.674059	0.223681	0.548	0.619204	631	0.425876	728.3
chr12	79846272	79849070	hs1616	positive	0.925564	0.546078	0.604871	0.948	0.84163	858	0.640722	0.369871	0.578	0.678831	640	0.86716	1050
chr12	79968630	79971892	mm1359	negative	0.389905	0.0748764	0.065358	0.352	0.385944	550	0.413261	0.109533	0.465	0.496246	370	0.400264	661
chr12	83072395	83074413	mm78	negative	0.481554	0.110773	0.120644	0.536	0.480779	644.5	0.382158	0.0621287	0.353	0.435395	163	0.434579	693.4
chr12	83720783	83721675	hs2156	negative	0.599538	0.178434	0.250381	0.583	0.59532	734	0.396857	0.086101	0.366	0.439883	261.5	0.539889	812.45
chr12	84175691	84176743	mm529	negative	0.222122	0.0412829	0.0389214	0.349	0.331961	514	0.305747	0.0758814	0.282	0.405098	104	0.292981	545.2
chr12	85435375	85436988	hs1657	negative	0.126883	0.0235351	0.0216721	0.156	0.226949	324	0.484917	0.0346578	0.414	0.459478	272	0.245354	405.6
chr12	85454385	85456659	hs1481	negative	0.836026	0.582982	0.37804	0.5	0.751648	788	0.620308	0.087008	0.43	0.52262	454	0.752067	924.2
chr12	86800572	86803602	hs1466	positive	0.880352	0.455077	0.36707	0.589	0.731917	813	0.631452	0.235217	0.526	0.61216	617.5	0.763309	998.25
chr12	86810598	86813301	mm336	negative	0.253758	0.0538865	0.0585143	0.372	0.341775	599.5	0.389953	0.10346	0.298	0.431639	276.5	0.321697	682.45
chr12	86815545	86817582	hs1624	negative	0.712923	0.223123	0.200892	0.721	0.658525	762	0.416705	0.0690733	0.398	0.44874	277	0.600469	845.1
chr12	86894665	86899694	hs1903	negative	0.795756	0.291513	0.225077	0.667	0.666193	765	0.76695	0.278547	0.569	0.668812	649	0.750148	959.7
chr12	88983898	88984926	mm296	negative	0.246913	0.0471023	0.0570766	0.3	0.332231	542	0.300327	0.0990153	0.432	0.46	269	0.33144	622.7
chr12	90131977	90133515	hs1369	negative	0.562573	0.175132	0.216843	0.568	0.556267	760	0.370643	0.0966712	0.373	0.447975	291	0.50458	847.3
chr12	91677577	91681083	mm815	negative	0.153871	0.0176535	0.0181157	0.166	0.252466	304	0.42201	0.0876794	0.446	0.479966	367	0.285109	414.1
chr12	99338620	99341271	mm12	negative	0.195934	0.0273428	0.0251847	0.229	0.27351	358	0.476424	0.157591	0.503	0.557857	526.5	0.340691	515.95
chr12	104900833	104902741	hs1486	positive	0.741548	0.316281	0.328146	0.828	0.73159	812	0.565493	0.148423	0.443	0.539935	504	0.709654	963.2
chr12	104939330	104940069	mm6	negative	0.515774	0.144352	0.142887	0.636	0.521971	725	0.790051	0.213067	0.381	0.591352	506.5	0.573385	876.95
chr12	106377315	106378522	hs352	negative	0.240306	0.0388388	0.0263057	0.155	0.303424	421	0.231729	0.0802493	0.382	0.421624	229	0.274046	489.7
chr12	106479344	106480241	hs353	negative	0.250259	0.0344372	0.0423772	0.188	0.28411	479.5	0.119699	0.0373661	0.327	0.350342	60	0.215713	497.5
chr12	107777919	107778911	hs622	negative	0.560121	0.128895	0.119961	0.363	0.458189	694.5	0.289314	0.062691	0.449	0.446647	259.5	0.431221	772.35
chr12	108249507	108252884	hs1931	negative	0.0996236	0.0159871	0.0148582	0.085	0.216115	146.5	0.364899	0.0686211	0.24	0.411313	101	0.17219	176.8
chr12	109507924	109510969	mm799	negative	0.445682	0.101055	0.0992867	0.461	0.438625	656	0.469378	0.149457	0.494	0.545447	506	0.477318	807.8
chr12	111142738	111143613	mm3	negative	0.0822196	0.0164522	0.0139673	0.079	0.242031	159	0.400492	0.108422	0.248	0.430087	213	0.236919	222.9
chr12	117805674	117806847	hs807	negative	0.38979	0.0913838	0.0751676	0.275	0.373486	539.5	0.434342	0.10757	0.484	0.506153	407.5	0.397107	661.75
chr12	117989131	117989690	hs294	negative	0.619512	0.157251	0.200503	0.486	0.537229	698	0.727789	0.238051	0.483	0.621187	593	0.615114	875.9
chr12	118499994	118501066	hs1223	negative	0.258382	0.0479986	0.0552586	0.144	0.285424	496	0.378279	0.0818288	0.4	0.452112	292	0.295007	583.6
chr12	118647248	118648362	hs701	negative	0.0682368	0.010343	0.00799014	0.058	0.225213	67.5	0.288318	0.0786865	0.334	0.415537	149	0.210546	112.2
chr12	118650489	118651733	hs1226	negative	0.11511	0.0116169	0.0118585	0.117	0.228932	194.5	0.417263	0.0793225	0.353	0.44379	282.5	0.208862	279.25
chr12	118702748	118704294	hs1148	positive	0.564815	0.161686	0.219123	0.395	0.505304	749	0.714373	0.11873	0.503	0.582046	565	0.559133	918.5
chr12	118719669	118721136	hs110	negative	0.146515	0.0216932	0.0206608	0.197	0.290398	225	0.580481	0.177971	0.484	0.567277	557.5	0.359694	392.25
chr12	118725450	118726904	hs1007	negative	0.146955	0.0305927	0.0259827	0.052	0.224106	275.5	0.444498	0.0744516	0.454	0.490745	333	0.233987	375.4
chr12	118834481	118836077	hs1019	negative	0.113282	0.019067	0.00958803	0.108	0.244957	169.5	0.396575	0.0451434	0.355	0.432493	140	0.23615	211.5
chr12	118840045	118841445	hs844	negative	0.152452	0.0223353	0.023124	0.14	0.269865	347.5	0.520094	0.17337	0.507	0.557852	543	0.337087	510.4
chr12	118843463	118844557	hs239	negative	0.555324	0.119391	0.151086	0.294	0.443034	701	0.334753	0.0997287	0.34	0.430189	255	0.401011	777.5
chr13	3726204	3727216	hs2420	negative	0.156304	0.0412207	0.040806	0.302	0.276212	477	0.325711	0.0465285	0.2	0.334985	53	0.218101	492.9
chr13	3741069	3744545	mm41	negative	0.685633	0.236468	0.236533	0.638	0.642846	759	0.366582	0.0699388	0.299	0.388592	140.5	0.547174	801.15
chr13	5840306	5842325	hs1837	positive	0.0846988	0.0116408	0.0106722	0.143	0.245155	145	0.367835	0.0944705	0.362	0.447813	232.5	0.244035	214.75
chr13	12113964	12115326	hs2139	negative	0.0627348	0.0122177	0.0111845	0.116	0.255984	116.5	0.300525	0.0603999	0.255	0.393396	140	0.212719	158.5
chr13	12124820	12128580	hs2138	negative	0.0744448	0.0129061	0.010626	0.078	0.233945	81	0.497413	0.0806647	0.397	0.482813	317	0.252667	176.1
chr13	12131485	12133920	hs2137	negative	0.0650659	0.0111761	0.0153167	0.081	0.213237	140.5	0.342009	0.0749508	0.279	0.398235	174.5	0.172314	192.85
chr13	12365828	12370427	hs2134	negative	0.0783811	0.012646	0.0104808	0.036	0.223879	90	0.416838	0.0663485	0.323	0.435382	193	0.218145	147.9
chr13	12502078	12504879	mm1376	negative	0.32054	0.0535838	0.066923	0.162	0.308171	551.5	0.495282	0.126025	0.429	0.50879	450.5	0.346963	686.65
chr13	15154945	15158128	hs2079	negative	0.143483	0.0232345	0.022785	0.077	0.233998	278.5	0.303769	0.0747693	0.217	0.374512	128	0.207445	316.9
chr13	15301054	15302136	hs1132	negative	0.107903	0.0197909	0.0247763	0.189	0.263467	275	0.404037	0.0933901	0.431	0.477026	303	0.27901	365.9
chr13	15342707	15344222	mm1179	positive	0.937086	0.481994	0.605731	0.848	0.876401	840	0.582924	0.158787	0.539	0.598546	590	0.870567	1017
chr13	15485451	15487169	hs1213	negative	0.162383	0.0132833	0.0155753	0.15	0.249391	267.5	0.425765	0.0972888	0.458	0.488878	413	0.287742	391.4
chr13	15543031	15545008	hs111	negative	0.522305	0.123598	0.136029	0.521	0.489594	714	0.698779	0.167296	0.483	0.584122	581.5	0.547654	888.45
chr13	15548975	15550833	hs1586	positive	0.880168	0.454222	0.491821	0.888	0.827255	853	0.629108	0.122399	0.458	0.548967	522	0.798179	1009.6
chr13	15664354	15665305	mm652	negative	0.697989	0.218306	0.256044	0.638	0.622648	770	0.363359	0.068757	0.309	0.422425	122	0.553284	806.6
chr13	16011020	16012852	mm653	negative	0.128244	0.018177	0.0232229	0.24	0.258109	315	0.661607	0.173331	0.501	0.579159	592	0.317244	492.6
chr13	21973105	21976611	mm743	negative	0.118592	0.0328323	0.0512886	0.397	0.33353	488	0.41207	0.085142	0.467	0.486899	408	0.341686	610.4
chr13	26153954	26156127	hs1352	negative	0.0396344	0.00758958	0.00538838	0.194	0.263872	92.5	0.379351	0.0662959	0.398	0.453252	173.5	0.273426	144.55
chr13	28415133	28417929	hs1335	negative	0.406531	0.066271	0.0750672	0.376	0.396386	556	0.573205	0.139829	0.468	0.544929	497	0.441265	705.1
chr13	28717646	28719441	mm265	negative	0.55635	0.14292	0.15292	0.517	0.509828	721	0.510322	0.104893	0.467	0.518872	473	0.527059	862.9
chr13	28958080	28960360	hs1972	negative	0.130573	0.0308086	0.0195639	0.322	0.279965	374	0.532967	0.113697	0.399	0.504603	425	0.287396	501.5
chr13	29609187	29611830	hs1340	negative	0.115697	0.021206	0.0176377	0.187	0.281841	191.5	0.613188	0.0559639	0.442	0.512463	360.5	0.319635	299.65
chr13	34148088	34150183	hs2234	negative	0.0566185	0.0127322	0.0151992	0.232	0.260609	177	0.442256	0.0779387	0.399	0.470794	268	0.271618	257.4
chr13	34247186	34249843	hs1391	negative	0.492573	0.115435	0.103223	0.44	0.454777	627	0.333477	0.0572854	0.2	0.376625	68.5	0.363723	647.55
chr13	34285394	34290493	mm1307	negative	0.0942005	0.0148553	0.0179633	0.038	0.211644	168.5	0.374568	0.0725812	0.422	0.456081	290	0.204948	255.5
chr13	34827566	34828899	mm180	negative	0.0756336	0.0136782	0.0157691	0.323	0.265555	291	0.329881	0.0437302	0.27	0.37884	94	0.205985	319.2
chr13	35212314	35213577	hs2060	negative	0.118903	0.0284054	0.0230266	0.075	0.263552	263	0.324345	0.0557852	0.065	0.345315	120	0.18775	299
chr13	37877818	37879534	hs2061	negative	0.28162	0.0328115	0.0327452	0.19	0.287818	430	0.429784	0.0992307	0.258	0.438851	248	0.244656	504.4
chr13	38170603	38171728	hs2191	negative	0.115869	0.0212412	0.0183991	0.028	0.240542	218	0.414089	0.0717251	0.3	0.433127	179	0.238918	271.7
chr13	39523268	39524849	hs1315	positive	0.047233	0.00858255	0.00728549	0.167	0.21928	95.5	0.346944	0.0763868	0.314	0.393178	149	0.214803	140.2
chr13	39876693	39879433	mm1403	negative	0.0356244	0.00687457	0.0057534	0.09	0.227034	44.5	0.488639	0.105764	0.471	0.514627	442.5	0.26495	177.25
chr13	40712299	40713499	hs279	negative	0.259302	0.0378696	0.0282901	0.116	0.299491	403.5	0.348327	0.0717834	0.394	0.446981	280	0.283738	487.5
chr13	40725554	40728254	hs1252	negative	0.612398	0.168301	0.252851	0.549	0.583643	721	0.492411	0.100308	0.459	0.510242	443	0.593194	853.9
chr13	41643212	41644683	mm192	negative	0.167981	0.028937	0.0255544	0.232	0.288835	387	0.35379	0.0637281	0.178	0.378466	69	0.239647	407.7
chr13	42258101	42259051	mm235	negative	0.0584798	0.0139032	0.0132723	0.143	0.243723	121	0.356573	0.071518	0.158	0.375957	93	0.203043	148.9
chr13	43195920	43197079	mm193	negative	0.070201	0.0123858	0.0104623	0.073	0.20695	73	0.351345	0.0682726	0.115	0.303277	81.5	0.162925	97.45
chr13	44911671	44913085	hs2049	negative	0.175099	0.0268291	0.0239177	0.124	0.24803	350	0.324248	0.056104	0.154	0.343432	100	0.168222	380
chr13	46571320	46574349	mm132	negative	0.0791504	0.0168618	0.0180347	0.096	0.202005	227	0.520966	0.14368	0.523	0.56878	539.5	0.275955	388.85
chr13	46632291	46635792	mm813	negative	0.187441	0.0348705	0.0415826	0.128	0.257225	427	0.33845	0.0544339	0.374	0.422224	180.5	0.227394	481.15
chr13	46735395	46736634	hs2067	negative	0.0947613	0.0187012	0.0231956	0.254	0.280516	344	0.372162	0.0629481	0.205	0.393864	87	0.24883	370.1
chr13	46884783	46885858	hs2405	negative	0.145875	0.0197124	0.0218516	0.296	0.294819	338.5	0.421006	0.0761098	0.217	0.408554	167.5	0.260346	388.75
chr13	47310584	47312217	hs1052	negative	0.681693	0.150976	0.203829	0.75	0.610346	737	0.644795	0.162907	0.46	0.567014	554	0.629748	903.2
chr13	47367148	47369939	hs1580	negative	0.028665	0.00404883	0.00425122	0.095	0.205728	69	0.421708	0.0593717	0.415	0.458402	285	0.19914	154.5
chr13	47397122	47398796	hs1094	negative	0.493083	0.130421	0.138421	0.368	0.449519	665	0.684298	0.105047	0.434	0.539629	488	0.475817	811.4
chr13	48012107	48014217	hs1542	negative	0.0613029	0.0101613	0.01123	0.053	0.231898	69.5	0.320874	0.0568809	0.273	0.401457	67	0.217329	89.6
chr13	48158420	48162088	hs1533	negative	0.217955	0.0384623	0.0308511	0.105	0.280731	399	0.576416	0.0689042	0.522	0.530248	443	0.331624	531.9
chr13	48383545	48384932	hs1175	negative	0.481828	0.0995384	0.0990374	0.417	0.440707	607	0.557397	0.202967	0.473	0.567963	528	0.495854	765.4
chr13	48565958	48567063	mm939	negative	0.0910079	0.0159117	0.0158774	0.4	0.286805	324	0.443305	0.0703936	0.325	0.435566	260	0.253748	402
chr13	48716450	48718010	mm625	negative	0.514536	0.119607	0.133262	0.455	0.473675	652	0.392001	0.0862761	0.42	0.468051	272	0.454745	733.6
chr13	48779624	48781302	mm922	negative	0.53069	0.125871	0.151354	0.364	0.462552	678	0.426378	0.0950661	0.484	0.505372	413	0.475074	801.9
chr13	51220265	51222697	mm1300	positive	0.911122	0.653176	0.5	0.83	0.853665	859	0.38018	0.0931568	0.265	0.414596	234	0.757416	929.2
chr13	51920205	51921621	hs1339	positive	0.525361	0.127063	0.162323	0.56	0.522226	697	0.555105	0.0888407	0.467	0.527211	471	0.534506	838.3
chr13	53463204	53464850	hs1256	positive	0.6693	0.151911	0.256723	0.566	0.578842	731	0.542414	0.188116	0.442	0.549891	511.5	0.593991	884.45
chr13	55404357	55406967	hs2229	negative	0.127249	0.0316834	0.0303692	0.26	0.270144	423.5	0.407805	0.0652172	0.298	0.415458	209	0.227496	486.2
chr13	55816415	55818354	hs1594	negative	0.163385	0.026977	0.0205916	0.122	0.279321	312	0.611867	0.158003	0.519	0.572391	575	0.33998	484.5
chr13	56159019	56161187	hs1473	positive	0.982212	0.85836	0.790802	0.924	0.936369	868	0.547323	0.19681	0.595	0.637642	604	0.927117	1049.2
chr13	59090184	59094158	mm14	negative	0.16923	0.0327563	0.0329303	0.134	0.271399	352	0.34387	0.124123	0.502	0.50146	381	0.30271	466.3
chr13	60145681	60149199	mm745	positive	0.405785	0.0879097	0.0938067	0.481	0.430826	664	0.453201	0.0893284	0.547	0.540785	452	0.473717	799.6
chr13	60267007	60270395	hs1463	positive	0.962971	0.631134	0.69187	0.968	0.918669	871	0.483854	0.109236	0.435	0.504078	423	0.886581	997.9
chr13	63554160	63555734	hs1258	negative	0.102956	0.0157862	0.0157683	0.187	0.261626	206	0.504377	0.124152	0.45	0.518606	471	0.298269	347.3
chr13	63568917	63569745	hs1417	negative	0.324882	0.0580455	0.0861732	0.433	0.384725	593.5	0.321373	0.120484	0.424	0.475646	300	0.378281	683.5
chr13	64205082	64205636	hs2305	negative	0.220881	0.04709	0.0408677	0.325	0.312228	488	0.487655	0.0818799	0.256	0.442638	252	0.267135	563.6
chr13	68571528	68575350	mm1330	negative	0.815851	0.355835	0.430478	0.79	0.740623	806	0.378057	0.0777254	0.306	0.42797	133	0.662013	845.9
chr13	72028467	72029900	hs261	negative	0.103961	0.0166081	0.0147547	0.124	0.232658	211	0.296055	0.244923	0.478	0.527309	439	0.294753	342.7
chr13	72264954	72266325	hs180	negative	0.0970352	0.0157065	0.0117501	0.056	0.214465	156	0.633607	0.122377	0.407	0.533377	475.5	0.236067	298.65
chr13	72288438	72289483	hs754	negative	0.655322	0.12422	0.153686	0.499	0.542232	702	0.305725	0.0582215	0.419	0.426173	169	0.49175	752.7
chr13	72297849	72299336	hs533	negative	0.0757131	0.0117561	0.00995594	0.06	0.230566	63.5	0.448933	0.0879311	0.407	0.478736	314	0.248435	157.7
chr13	72302373	72303423	hs603	negative	0.209756	0.0427631	0.0328702	0.115	0.293457	321	0.363856	0.0889093	0.39	0.456347	211.5	0.299573	384.45
chr13	72305069	72305868	hs900	negative	0.0585712	0.0116557	0.00935133	0.029	0.195303	53	0.312811	0.0522439	0.239	0.396199	39	0.150759	64.7
chr13	73033139	73036183	hs1327	negative	0.103002	0.0168801	0.0114618	0.172	0.274136	230.5	0.299647	0.0982254	0.423	0.454565	324	0.267085	327.7
chr13	73116618	73118033	hs633	negative	0.153223	0.0394709	0.0366697	0.145	0.249787	368	0.573424	0.142532	0.493	0.550116	546.5	0.29267	531.95
chr13	73298274	73300313	mm68	negative	0.0743429	0.0119991	0.0101274	0.128	0.204788	177.5	0.364651	0.0726063	0.16	0.339527	135	0.165982	218
chr13	77396355	77397885	hs273	negative	0.0450982	0.00856663	0.00788514	0.055	0.196874	39	0.399031	0.0812126	0.39	0.465815	254.5	0.190778	115.35
chr13	77489934	77491150	hs272	negative	0.325279	0.0698303	0.0617244	0.275	0.336251	586	0.569918	0.165372	0.482	0.56554	551.5	0.388313	751.45
chr13	77546465	77549738	mm881	negative	0.330872	0.0541684	0.0748962	0.278	0.341537	620.5	0.681953	0.136866	0.492	0.578514	573	0.422025	792.4
chr13	77892213	77893534	hs271	negative	0.545285	0.127119	0.14467	0.548	0.518557	707	0.512421	0.119659	0.459	0.528932	494	0.52884	855.2
chr13	78323866	78325615	hs546	positive	0.674296	0.195171	0.240202	0.544	0.603572	725	0.513047	0.105765	0.454	0.514485	458	0.613331	862.4
chr13	78444588	78447859	hs1550	negative	0.61325	0.196869	0.208288	0.628	0.570853	760	0.358386	0.161854	0.465	0.503254	458	0.572458	897.4
chr13	78580585	78582513	hs1172	negative	0.476645	0.0798666	0.0977731	0.39	0.428689	658	0.223868	0.054461	0.42	0.421302	190	0.386905	715
chr13	78600966	78603745	hs1060	negative	0.650538	0.174657	0.195956	0.295	0.498113	702.5	0.823882	0.289881	0.505	0.663527	632	0.599946	892.1
chr13	78657999	78659031	hs1222	negative	0.151767	0.0211578	0.0225249	0.071	0.231021	282	0.57589	0.114005	0.384	0.507707	434.5	0.239414	412.35
chr13	78677946	78679173	hs1170	negative	0.278207	0.0601291	0.0475501	0.138	0.308262	497	0.57197	0.148211	0.401	0.525856	473.5	0.348246	639.05
chr13	78716136	78718956	hs1560	negative	0.202442	0.0311748	0.0296824	0.109	0.269237	320.5	0.395508	0.0849692	0.411	0.465487	266.5	0.276682	400.45
chr13	78799153	78800926	hs1146	negative	0.0931019	0.0126409	0.0110028	0.16	0.236217	186	0.407983	0.0390473	0.325	0.417342	180	0.234158	240
chr13	78935866	78937115	hs1049	negative	0.127731	0.013579	0.0193008	0.174	0.24509	288.5	0.379177	0.0661125	0.361	0.432028	233.5	0.21943	358.55
chr13	78937243	78939010	hs1024	negative	0.129222	0.0185095	0.0122432	0.138	0.261957	253	0.417432	0.091541	0.433	0.481707	331	0.286403	352.3
chr13	79046726	79047913	hs1153	negative	0.291033	0.0504469	0.0402261	0.312	0.327568	508	0.323439	0.054691	0.373	0.437698	109	0.295989	540.7
chr13	79136178	79138028	hs1079	negative	0.523609	0.135186	0.150372	0.37	0.464022	677	0.79773	0.414452	0.447	0.667924	590.5	0.573364	854.15
chr13	79272750	79274245	hs1155	negative	0.0613157	0.00616534	0.00692237	0.214	0.238707	154	0.302012	0.117397	0.367	0.438399	272.5	0.248578	235.75
chr13	79276256	79278385	hs1039	positive	0.078221	0.023296	0.0226038	0.096	0.203973	265	0.479046	0.0778645	0.474	0.505022	413.5	0.247623	389.05
chr13	79344818	79346718	hs971	negative	0.285498	0.0465354	0.0518913	0.154	0.2893	491	0.579028	0.103133	0.469	0.534728	500	0.320098	641
chr13	79363795	79364869	hs1109	positive	0.411761	0.0710871	0.0841902	0.307	0.376484	659	0.402714	0.0880055	0.354	0.445936	279	0.359973	742.7
chr13	79387207	79390321	hs1577	negative	0.142608	0.0190029	0.021878	0.133	0.244275	297	0.470033	0.158446	0.405	0.508864	447.5	0.290814	431.25
chr13	79550328	79551468	hs1162	negative	0.0947396	0.012142	0.0116987	0.138	0.265532	174	0.217661	0.0607351	0.353	0.403415	154	0.230992	220.2
chr13	79592241	79593126	hs557	negative	0.08152	0.0102503	0.00869616	0.08	0.251892	80	0.291256	0.0508783	0.318	0.40558	135.5	0.218173	120.65
chr13	79672965	79673969	hs1084	negative	0.291516	0.0387387	0.0725482	0.419	0.352872	560	0.447496	0.0730755	0.458	0.487347	358.5	0.370836	667.55
chr13	79784603	79786015	hs1034	negative	0.153707	0.0318337	0.0329036	0.147	0.247863	353	0.414979	0.069792	0.366	0.457576	204.5	0.231513	414.35
chr13	79999669	80001750	hs952	negative	0.63487	0.191542	0.231483	0.499	0.576163	735	0.633018	0.1171	0.413	0.539188	497.5	0.576486	884.25
chr13	80172719	80173904	hs806	negative	0.0970975	0.0157157	0.0141572	0.166	0.261079	248.5	0.512946	0.0705859	0.328	0.460151	273	0.269446	330.4
chr13	80194997	80195885	hs710	negative	0.891696	0.482243	0.516858	0.634	0.777797	833	0.289554	0.0890859	0.371	0.434589	180	0.716236	887
chr13	80196158	80196966	hs682	negative	0.634485	0.154039	0.138095	0.412	0.502698	719	0.468668	0.0655988	0.318	0.445741	201	0.460644	779.3
chr13	80235008	80236098	hs1227	negative	0.36421	0.0597062	0.0519546	0.265	0.34194	607.5	0.405818	0.175033	0.392	0.496197	415	0.36484	732
chr13	80333813	80334641	hs613	negative	0.0910293	0.0230388	0.0244378	0.134	0.268792	277.5	0.404275	0.0674835	0.338	0.441423	261	0.25	355.8
chr13	80513988	80516011	hs191	negative	0.0325714	0.00503149	0.00636837	0.117	0.191929	84.5	0.407279	0.0445389	0.457	0.462711	261	0.219188	162.8
chr13	80622908	80623515	hs269	negative	0.692089	0.234997	0.250015	0.374	0.560453	703	0.3119	0.0419019	0.258	0.383493	36.5	0.461508	713.95
chr13	80756721	80758240	hs982	negative	0.523227	0.0731863	0.0398976	0.248	0.390588	594	0.1414	0.0344819	0.292	0.361696	51.5	0.309028	609.45
chr13	80788038	80789708	hs989	negative	0.204224	0.0336284	0.0239439	0.147	0.293566	382	0.668038	0.145189	0.48	0.568638	558.5	0.349074	549.55
chr13	82971259	82972347	hs789	negative	0.258753	0.0445175	0.0361911	0.188	0.302347	414	0.528991	0.0690489	0.408	0.487926	323	0.318358	510.9
chr13	83132396	83134520	hs503	negative	0.21029	0.0368418	0.0430581	0.378	0.324403	537	0.238984	0.0503281	0.448	0.420697	195	0.311534	595.5
chr13	83523875	83524382	hs429	negative	0.0889146	0.0151966	0.0190454	0.304	0.282961	260	0.406462	0.0756205	0.365	0.451617	212	0.280087	323.6
chr13	84059504	84060616	hs268	negative	0.0145158	0.00399637	0.00449995	0.181	0.238957	92.5	0.456156	0.12603	0.385	0.488505	369	0.259162	203.2
chr13	84570409	84572168	hs267	negative	0.0115566	0.00278916	1.79e-05	0.283	0.21887	142	0.409713	0.080904	0.426	0.467043	318	0.242957	237.4
chr13	84638984	84639971	hs266	negative	0.495581	0.0894408	0.0892248	0.252	0.389975	659	0.402625	0.0685072	0.418	0.458055	277	0.381893	742.1
chr13	84751365	84753075	hs853	negative	0.218729	0.0311197	0.024946	0.188	0.272222	431.5	0.431127	0.0800071	0.407	0.467032	347.5	0.264047	535.75
chr13	84781785	84785966	mm1334	negative	0.161146	0.0224079	0.0168596	0.049	0.264358	141	0.4795	0.150945	0.494	0.538908	498.5	0.320793	290.55
chr13	91186994	91190170	hs1432	positive	0.973513	0.791143	0.802501	0.911	0.922618	866	0.736532	0.269551	0.515	0.658766	624	0.944258	1053.2
chr13	94595530	94597247	hs265	negative	0.217227	0.030102	0.0326865	0.386	0.339178	505	0.478838	0.179527	0.489	0.547019	508	0.393539	657.4
chr13	94701861	94702913	hs264	negative	0.0769184	0.0113405	0.0142449	0.24	0.270785	232	0.535992	0.244933	0.493	0.585871	567	0.353557	402.1
chr13	94705528	94708909	hs1783	negative	0.156653	0.0336972	0.0166594	0.071	0.216644	285.5	0.651994	0.227381	0.512	0.635497	618	0.320053	470.9
chr13	94709855	94710892	hs263	negative	0.174753	0.0207657	0.0308045	0.385	0.327063	451	0.518602	0.0966837	0.452	0.50939	434	0.358409	581.2
chr13	94816165	94818069	hs172	negative	0.211482	0.0295596	0.0253586	0.12	0.289135	354	0.253303	0.0642867	0.412	0.428914	223	0.266997	420.9
chr13	94868896	94869433	hs262	negative	0.199514	0.0392347	0.0378212	0.241	0.283113	436	0.439019	0.0860379	0.377	0.452736	318.5	0.294053	531.55
chr13	94873845	94874878	hs695	negative	0.106876	0.0186474	0.0116062	0.161	0.273141	234	0.326893	0.0393273	0.334	0.413431	154	0.240423	280.2
chr13	105537275	105539272	mm5	negative	0.130359	0.0208098	0.0163136	0.246	0.280154	295.5	0.354971	0.0763253	0.4	0.452237	194.5	0.280171	353.85
chr13	111345678	111346779	hs2057	negative	0.162402	0.0331317	0.0219325	0.055	0.215613	298.5	0.393122	0.0989068	0.285	0.40995	236	0.206621	369.3
chr13	111952900	111955571	mm45	positive	0.769774	0.275834	0.328225	0.703	0.715711	783	0.481506	0.146846	0.428	0.517975	477.5	0.683524	926.25
chr13	111989321	111993363	hs1638	negative	0.205017	0.0310538	0.0231208	0.048	0.238912	319.5	0.290078	0.0679672	0.299	0.390691	144.5	0.192189	362.85
chr13	113243521	113248071	hs1820	negative	0.102959	0.0141616	0.0103413	0.284	0.245008	276	0.45098	0.0869262	0.434	0.484297	375	0.273506	388.5
chr13	115686619	115688040	mm933	negative	0.656342	0.188807	0.165771	0.363	0.505852	727.5	0.270754	0.101702	0.416	0.447584	310.5	0.473322	820.65
chr13	115976804	115978242	hs543	negative	0.145402	0.0294879	0.0245293	0.1	0.221069	332	0.354639	0.0289773	0.395	0.414769	139	0.221829	373.7
chr13	116086722	116088319	hs1419	negative	0.184248	0.0332656	0.0290074	0.151	0.255452	334	0.320835	0.0966783	0.37	0.421628	234	0.257854	404.2
chr13	116278491	116280025	hs509	negative	0.208114	0.0242233	0.0230063	0.109	0.254139	342.5	0.413029	0.137458	0.47	0.50694	466	0.302172	482.3
chr13	116497242	116498254	hs586	negative	0.283912	0.0474961	0.0555698	0.203	0.332316	435	0.658926	0.0934995	0.503	0.556573	508	0.391853	587.4
chr13	116514003	116515995	hs1321	negative	0.25537	0.0514416	0.0643615	0.249	0.336673	543.5	0.337703	0.103018	0.425	0.465187	362.5	0.329705	652.25
chr13	116575050	116576419	hs1187	negative	0.184234	0.0415788	0.0531979	0.179	0.287832	409	0.566601	0.0804848	0.433	0.508779	391.5	0.319105	526.45
chr13	116632749	116634333	hs215	negative	0.509974	0.113373	0.121538	0.367	0.44431	657	0.594538	0.183631	0.502	0.571007	583	0.503014	831.9
chr13	118515838	118517025	mm463	negative	0.19464	0.0402259	0.0313094	0.147	0.285046	433.5	0.414138	0.0550981	0.333	0.436126	159	0.27838	481.2
chr13	118713611	118715013	hs516	positive	0.386906	0.0998951	0.0854068	0.384	0.405167	650	0.490918	0.122966	0.47	0.521676	470	0.431815	791
chr13	118735524	118737413	mm917	positive	0.896567	0.432144	0.423719	0.72	0.762743	816	0.487247	0.0948481	0.47	0.507908	422.5	0.731539	942.75
chr13	118805891	118807124	mm918	negative	0.423784	0.105286	0.116414	0.6	0.478221	691	0.526527	0.113918	0.449	0.518837	467	0.492568	831.1
chr13	118893846	118894760	mm606	negative	0.533121	0.124193	0.128618	0.37	0.461363	652	0.525057	0.107701	0.257	0.454454	309	0.429365	744.7
chr14	11775621	11779078	hs2098	negative	0.171635	0.0265373	0.0213141	0.104	0.259335	266	0.387786	0.064263	0.33	0.430355	162	0.245681	314.6
chr14	12337474	12338440	hs434	negative	0.0531652	0.0138828	0.00949917	0.108	0.210031	112	0.414405	0.120871	0.449	0.500281	392	0.224037	229.6
chr14	12346491	12347182	hs435	negative	0.19061	0.028892	0.0248121	0.099	0.242849	313	0.548654	0.132474	0.409	0.517146	453.5	0.257854	449.05
chr14	12392521	12394811	hs1316	negative	0.135456	0.0222165	0.0165698	0.146	0.266347	311	0.403494	0.0632515	0.397	0.456477	215	0.275948	375.5
chr14	13770325	13771435	hs1387	negative	0.701367	0.241603	0.26594	0.749	0.657521	785	0.357143	0.0595258	0.295	0.413208	94	0.579309	813.2
chr14	21252003	21253228	hs595	negative	0.894174	0.5	0.529279	0.822	0.848325	837	0.449131	0.093521	0.372	0.456635	345	0.783889	940.5
chr14	21462243	21463695	hs1500	positive	0.956112	0.723229	0.712353	0.864	0.901861	851	0.453509	0.0532519	0.317	0.427309	211.5	0.868576	914.45
chr14	21853194	21853685	mm413	negative	0.164685	0.0285826	0.0261968	0.275	0.295605	373.5	0.333492	0.0539712	0.162	0.364224	55	0.232017	390
chr14	21865850	21867377	hs1437	positive	0.950786	0.641327	0.703116	0.885	0.902596	859	0.7721	0.408413	0.518	0.680464	638.5	0.934868	1050.55
chr14	21966828	21968239	hs319	negative	0.186186	0.0262362	0.0245279	0.209	0.302275	282	0.583665	0.101338	0.481	0.53689	484	0.353109	427.2
chr14	21990859	21991990	hs484	positive	0.852067	0.225203	0.29731	0.504	0.665133	754	0.821566	0.278288	0.475	0.635405	608	0.734901	936.4
chr14	22113215	22115951	mm414	positive	0.724807	0.166186	0.213405	0.527	0.57503	729	0.60205	0.133597	0.431	0.5373	500	0.582101	879
chr14	22457274	22458561	hs795	negative	0.217865	0.0335245	0.0245542	0.068	0.280964	328	0.186257	0.0309891	0.34	0.382657	90	0.233232	355
chr14	22505360	22506121	hs320	negative	0.193574	0.0343266	0.0283379	0.089	0.28262	263	0.459476	0.153405	0.426	0.51364	422	0.321109	389.6
chr14	22576141	22579755	hs1679	negative	0.280726	0.0531503	0.0483535	0.287	0.346464	555	0.197617	0.0514538	0.449	0.422818	203.5	0.317074	616.05
chr14	22744936	22746392	hs321	negative	0.263362	0.0442701	0.0457128	0.37	0.334573	523.5	0.410932	0.0999017	0.445	0.484329	382	0.35623	638.1
chr14	22780722	22784636	hs1678	negative	0.346947	0.062115	0.0799463	0.33	0.362315	646	0.447417	0.0783675	0.478	0.492448	404	0.385216	767.2
chr14	22906034	22908415	hs1683	negative	0.521797	0.111445	0.1516	0.537	0.50102	670	0.499281	0.0847346	0.54	0.531773	427.5	0.523769	798.25
chr14	23040563	23041478	hs815	negative	0.100376	0.0167323	0.0161079	0.103	0.220358	175.5	0.473063	0.114615	0.42	0.500186	405.5	0.230143	297.15
chr14	23094627	23095917	hs748	negative	0.152701	0.0293714	0.0263948	0.124	0.279456	339	0.532724	0.0943631	0.398	0.496695	406	0.290506	460.8
chr14	23400710	23402961	mm932	negative	0.344464	0.0706896	0.0665182	0.349	0.36382	594	0.402768	0.0487109	0.45	0.460451	256	0.370875	670.8
chr14	23486013	23486602	mm415	negative	0.192544	0.0321215	0.0283849	0.103	0.283581	349.5	0.574427	0.0921673	0.368	0.496285	382.5	0.291894	464.25
chr14	23493824	23494811	mm416	negative	0.257504	0.068111	0.0529915	0.211	0.289919	514	0.659124	0.159865	0.5	0.601791	593	0.375414	691.9
chr14	23520146	23521598	mm417	negative	0.681963	0.215744	0.21982	0.756	0.649949	787	0.242185	0.0335595	0.352	0.384723	99.5	0.538808	816.85
chr14	24616741	24620772	hs2223	negative	0.0573545	0.00858702	0.00673134	0.101	0.25088	67.5	0.657764	0.15561	0.547	0.589203	596	0.32151	246.3
chr14	24647084	24649277	hs1974	negative	0.0579538	0.00984399	0.00805264	0.061	0.223859	58	0.432298	0.0753815	0.427	0.47487	291	0.242089	145.3
chr14	24649772	24652271	mm794	negative	0.128648	0.0181562	0.0212458	0.096	0.233566	251	0.427175	0.0993637	0.368	0.461156	336	0.255291	351.8
chr14	24985263	24987167	hs1491	positive	0.926234	0.628924	0.605809	0.88	0.873593	868	0.221531	0.050191	0.299	0.370658	82	0.762554	892.6
chr14	25524623	25526558	mm223	negative	0.254005	0.0402931	0.0408165	0.252	0.300155	467	0.445986	0.133229	0.316	0.447272	345	0.298965	570.5
chr14	25584835	25588921	hs1767	negative	0.539956	0.144751	0.135227	0.544	0.51097	686	0.390148	0.111988	0.415	0.479065	308	0.494391	778.4
chr14	27367009	27367960	hs1512	negative	0.601002	0.178301	0.177538	0.692	0.588153	748	0.388057	0.0618001	0.377	0.437915	243.5	0.541889	821.05
chr14	28501107	28502535	hs1472	negative	0.884084	0.470508	0.489301	0.892	0.833013	821	0.746561	0.267893	0.533	0.666105	636	0.882912	1011.8
chr14	28972335	28973646	hs1436	positive	0.978127	0.831294	0.832121	0.944	0.918343	877	0.47671	0.142194	0.448	0.518138	447	0.896563	1011.1
chr14	31232335	31234714	hs2179	negative	0.0815257	0.0129158	0.0132021	0.179	0.235491	220	0.425296	0.0704194	0.391	0.455467	299.5	0.223304	309.85
chr14	32598254	32599722	hs318	negative	0.23152	0.0294576	0.0269231	0.199	0.277556	439	0.429281	0.156636	0.501	0.53617	495	0.316449	587.5
chr14	32770675	32771522	hs753	negative	0.0890133	0.0195895	0.0141329	0.075	0.199661	212	0.593361	0.13871	0.465	0.560019	536	0.264169	372.8
chr14	45825150	45827947	hs1151	positive	0.712407	0.231582	0.200241	0.433	0.553822	759	0.608724	0.127167	0.467	0.545472	517	0.581084	914.1
chr14	45943840	45945127	mm384	positive	0.710859	0.227166	0.239556	0.634	0.647355	740	0.646352	0.233897	0.479	0.591048	591	0.698937	917.3
chr14	46017040	46020810	hs1629	negative	0.750375	0.303733	0.335475	0.733	0.686593	781	0.596971	0.110806	0.42	0.523659	456	0.668526	917.8
chr14	46223997	46224959	mm385	negative	0.363607	0.0701959	0.0657178	0.195	0.32814	537	0.426471	0.0836307	0.226	0.377012	228	0.283839	605.4
chr14	46247450	46249128	mm386	negative	0.63163	0.149302	0.182373	0.614	0.561961	718	0.530121	0.0986216	0.433	0.509016	408.5	0.554944	840.55
chr14	46386734	46387665	hs2324	negative	0.440548	0.0833915	0.0730481	0.329	0.406587	579	0.544704	0.181277	0.423	0.541549	493	0.44409	726.9
chr14	46605651	46606520	hs1414	positive	0.970733	0.758706	0.801414	0.758	0.891324	856	0.54527	0.0722489	0.271	0.449857	264.5	0.839575	935.35
chr14	46610670	46611777	mm387	negative	0.689603	0.187847	0.199782	0.377	0.546514	715	0.610492	0.173194	0.352	0.529614	479.5	0.53917	858.85
chr14	48707510	48711185	hs1579	negative	0.182925	0.0293662	0.0256233	0.102	0.262653	290.5	0.409595	0.18102	0.471	0.525929	432	0.30703	420.1
chr14	48799224	48801650	hs1150	negative	0.515972	0.112261	0.115705	0.318	0.431448	609	0.545886	0.243492	0.533	0.599597	580	0.513445	783
chr14	48814603	48816118	hs1218	negative	0.549139	0.144617	0.128913	0.256	0.435774	613	0.367646	0.0674307	0.279	0.411546	135	0.376247	653.5
chr14	48852340	48856614	hs1791	negative	0.0578529	0.013252	0.0144893	0.137	0.259768	174	0.6474	0.12993	0.446	0.548835	507	0.301509	326.1
chr14	52547407	52549170	hs1705	negative	0.0961199	0.0161319	0.0167917	0.135	0.226478	180	0.390134	0.0854799	0.261	0.384266	203	0.213278	240.9
chr14	54938004	54941428	hs2153	negative	0.104422	0.0181469	0.0134879	0.177	0.257593	228.5	0.498993	0.104008	0.404	0.493968	380	0.281267	342.5
chr14	54996106	54997707	hs1670	negative	0.215497	0.0495155	0.0410238	0.216	0.307885	504	0.443493	0.0850037	0.36	0.46216	273	0.312045	585.9
chr14	55003667	55004830	hs2330	negative	0.0988596	0.019231	0.0166984	0.088	0.247803	226	0.407579	0.0574767	0.24	0.408487	116	0.231197	260.8
chr14	60552726	60556031	mm1122	negative	0.122992	0.0227488	0.0188188	0.123	0.271601	177	0.395424	0.0813369	0.321	0.437751	171	0.269063	228.3
chr14	61004739	61005741	mm7	negative	0.376536	0.0708854	0.0782587	0.16	0.35312	475.5	0.419221	0.130024	0.267	0.444428	270	0.336549	556.5
chr14	63062164	63063066	mm244	negative	0.110549	0.0207129	0.0181313	0.093	0.222192	194	0.338986	0.0550095	0.161	0.314094	47	0.179725	208.1
chr14	63206722	63207170	hs508	negative	0.112064	0.0255836	0.02002	0.132	0.231459	256	0.460739	0.0862004	0.266	0.44222	241	0.198647	328.3
chr14	63367789	63369845	mm245	negative	0.0647661	0.0130044	0.0122318	0.085	0.238993	117.5	0.412454	0.0523275	0.216	0.400378	104	0.219658	148.7
chr14	65245074	65246193	hs1329	negative	0.214977	0.0470219	0.0601415	0.169	0.279362	494.5	0.430758	0.0543384	0.322	0.424425	203	0.241162	555.4
chr14	65749306	65750500	hs1741	positive	0.591654	0.166541	0.169194	0.498	0.526278	701.5	0.453208	0.100876	0.3	0.450661	262	0.483547	780.1
chr14	67361025	67362565	hs231	negative	0.175471	0.0384921	0.039549	0.038	0.236253	348.5	0.401136	0.078031	0.44	0.471299	337	0.235947	449.6
chr14	70634499	70635319	hs781	negative	0.721592	0.222824	0.276179	0.699	0.646149	774	0.599952	0.298915	0.503	0.622179	597	0.694276	953.1
chr14	70639991	70641194	hs782	negative	0.213417	0.0386146	0.039842	0.258	0.309466	474	0.697731	0.232294	0.611	0.649278	642	0.428581	666.6
chr14	70683795	70684840	hs783	positive	0.0262973	0.00990048	0.00889231	0.092	0.200841	61	0.586841	0.181169	0.454	0.554695	542	0.23742	223.6
chr14	73233956	73236326	mm1341	positive	0.889464	0.5	0.447076	0.662	0.791835	803	0.428832	0.0820466	0.454	0.484705	386.5	0.779626	918.95
chr14	78287852	78289553	hs1393	negative	0.110165	0.0152295	0.0157697	0.136	0.229211	182	0.478187	0.0872093	0.41	0.480228	387	0.261998	298.1
chr14	89862491	89863428	hs614	negative	0.567537	0.135162	0.103472	0.346	0.456154	669	0.41098	0.123176	0.3	0.42528	295.5	0.410121	757.65
chr14	91108402	91109355	hs874	negative	0.195098	0.0425977	0.0277628	0.257	0.31799	374.5	0.398964	0.102055	0.331	0.449817	239	0.313862	446.2
chr14	92678515	92679505	hs881	negative	0.325565	0.0672464	0.047474	0.17	0.326902	546	0.565951	0.141026	0.321	0.497601	403.5	0.344497	667.05
chr14	94521150	94522546	hs575	negative	0.327778	0.0963591	0.069024	0.238	0.354524	614.5	0.503372	0.0918769	0.396	0.487532	368	0.366792	724.9
chr14	97086235	97087505	hs126	positive	0.940158	0.516807	0.581517	0.805	0.825086	840	0.472135	0.0994109	0.403	0.48665	365	0.779036	949.5
chr14	97100876	97102241	hs540	negative	0.898723	0.427445	0.473305	0.753	0.777502	822	0.625408	0.451913	0.459	0.672583	580	0.817065	996
chr14	97329515	97330680	hs882	negative	0.270593	0.0616094	0.0644688	0.306	0.344186	570	0.389707	0.0746336	0.393	0.456588	208.5	0.337147	632.55
chr14	97488749	97491425	hs128	negative	0.165942	0.0258296	0.0254616	0.061	0.269866	195	0.68406	0.203501	0.473	0.594852	585.5	0.354908	370.65
chr14	97537587	97538095	hs129	negative	0.251429	0.0558116	0.0344309	0.294	0.341804	451	0.579855	0.161306	0.351	0.517685	431	0.370998	580.3
chr14	97559884	97561752	hs136	negative	0.532408	0.12539	0.133923	0.622	0.524012	683	0.514328	0.156447	0.448	0.532213	472	0.542389	824.6
chr14	97840336	97840805	hs339	negative	0.142436	0.0177181	0.0165559	0.312	0.275679	304	0.458648	0.11732	0.216	0.396012	305	0.251298	395.5
chr14	98018788	98020055	hs182	negative	0.192421	0.0295468	0.0242476	0.203	0.266972	374	0.44835	0.145128	0.42	0.506527	415.5	0.279222	498.65
chr14	98046622	98048648	hs137	negative	0.264108	0.0488102	0.0472335	0.184	0.289947	466	0.357759	0.0446854	0.365	0.405595	131.5	0.279529	505.45
chr14	98072482	98073981	hs619	negative	0.596633	0.128799	0.159309	0.605	0.540843	699	0.515385	0.0298217	0.457	0.486413	306	0.524814	790.8
chr14	98082963	98085270	hs188	negative	0.475509	0.0792474	0.0652487	0.305	0.397132	619	0.448542	0.103852	0.417	0.488217	365	0.401277	728.5
chr14	98154698	98157214	hs138	negative	0.019024	0.00443096	0.00360596	0.085	0.196124	36.5	0.430927	0.0874272	0.423	0.483658	324	0.20034	133.7
chr14	98422637	98423400	hs432	negative	0.0797313	0.0127485	0.0128155	0.103	0.239922	105.5	0.421896	0.0815355	0.233	0.415789	187	0.220046	161.6
chr14	98448375	98450139	hs140	negative	0.181892	0.0341293	0.0409735	0.166	0.280179	372.5	0.421294	0.0588542	0.421	0.463943	233	0.286237	442.4
chr14	98533924	98535402	hs747	negative	0.252004	0.0366267	0.0287443	0.141	0.257974	411	0.367519	0.067922	0.39	0.43414	197	0.259265	470.1
chr14	98536184	98538781	hs131	negative	0.243759	0.0412036	0.0377601	0.132	0.268759	394	0.639069	0.183434	0.553	0.636763	626.5	0.377984	581.95
chr14	98683223	98684855	hs176	negative	0.427244	0.0852165	0.0576496	0.287	0.367454	621	0.679177	0.191717	0.48	0.60121	574	0.439609	793.2
chr14	98748098	98751239	hs141	negative	0.136251	0.0219772	0.0228839	0.12	0.241099	307.5	0.70319	0.163161	0.562	0.616078	620	0.358829	493.5
chr14	98765363	98766176	hs132	negative	0.231693	0.0347709	0.0375165	0.239	0.322213	397.5	0.40531	0.024082	0.343	0.424509	129	0.304272	436.2
chr14	98819484	98820234	hs133	negative	0.228557	0.0434029	0.0428609	0.216	0.286324	449.5	0.436413	0.0929763	0.341	0.462304	265	0.265354	529
chr14	98830064	98831289	hs134	negative	0.530323	0.0992837	0.118651	0.466	0.471124	637	0.591022	0.0880121	0.346	0.489847	355	0.461775	743.5
chr14	98832300	98834612	hs142	positive	0.884362	0.415962	0.462747	0.825	0.787836	834	0.55487	0.198257	0.511	0.577764	588	0.794481	1010.4
chr14	98838461	98840576	hs143	negative	0.315811	0.0603688	0.0413847	0.263	0.314338	529	0.419164	0.137738	0.476	0.518765	445.5	0.354241	662.65
chr14	98894511	98895418	hs135	negative	0.10483	0.0259665	0.0180819	0.16	0.2225	312.5	0.457334	0.0899231	0.272	0.416631	284.5	0.213815	397.85
chr14	98958352	98959867	hs144	negative	0.23107	0.0398363	0.0502473	0.298	0.338485	445.5	0.596873	0.0874369	0.411	0.51145	395	0.367339	564
chr14	103763360	103764966	hs1394	negative	0.0339819	0.0067444	0.00649704	0.148	0.234886	84	0.341964	0.049416	0.181	0.369849	47	0.190905	98.1
chr14	104190395	104191968	hs715	negative	0.279203	0.0444932	0.034613	0.06	0.249068	381.5	0.573589	0.17993	0.509	0.593158	580	0.331917	555.5
chr14	104297360	104298672	hs915	positive	0.709122	0.20097	0.236024	0.668	0.620938	767	0.463295	0.08896	0.446	0.493535	373	0.597016	878.9
chr14	104834243	104835529	hs823	negative	0.295567	0.0467766	0.0371543	0.217	0.306516	523	0.546063	0.316098	0.497	0.622355	594	0.420057	701.2
chr14	105376563	105379035	hs1471	positive	0.886299	0.394942	0.448299	0.798	0.810942	805	0.529895	0.106136	0.427	0.509676	441.5	0.806364	937.45
chr14	118193836	118195430	hs796	negative	0.266044	0.0299037	0.0205363	0.086	0.255894	307	0.457093	0.154517	0.503	0.536119	502	0.294096	457.6
chr14	118229617	118231411	hs488	negative	0.0651581	0.015469	0.00992065	0.184	0.228471	175.5	0.343041	0.101002	0.452	0.481001	308.5	0.234932	268.05
chr14	118435485	118436834	hs341	negative	0.0841042	0.018691	0.0194579	0.081	0.239098	154	0.443623	0.108198	0.494	0.51348	431.5	0.277506	283.45
chr14	122253729	122258284	hs1444	negative	0.855901	0.375076	0.42471	0.817	0.745405	817	0.546229	0.184637	0.454	0.549482	531	0.756332	976.3
chr15	7422224	7423664	hs1763	negative	0.00234277	9.02e-07	1.29e-06	0.327	0.279722	161	0.369813	0.0624184	0.272	0.413451	192	0.242299	218.6
chr15	13391894	13395636	mm13	positive	0.477889	0.114501	0.120307	0.335	0.428169	609	0.439894	0.0876162	0.449	0.488378	350.5	0.431088	714.15
chr15	27783861	27785191	hs1513	negative	0.806745	0.328299	0.301188	0.536	0.658749	790.5	0.414027	0.0753728	0.191	0.402631	159	0.562139	838.2
chr15	30511450	30513962	mm1400	negative	0.0989568	0.0131791	0.0132627	0.121	0.263663	179	0.371613	0.06461	0.342	0.434478	244	0.242537	252.2
chr15	34828818	34829716	hs908	negative	0.535055	0.151269	0.141473	0.35	0.467075	664.5	0.439312	0.0849626	0.356	0.459559	247	0.44289	738.6
chr15	35532217	35534804	mm703	positive	0.846945	0.424422	0.465594	0.701	0.79374	794	0.640539	0.187557	0.424	0.557858	531	0.807715	953.3
chr15	35747988	35749219	hs909	negative	0.918457	0.435347	0.446062	0.762	0.761173	835	0.341049	0.0765993	0.449	0.46302	334.5	0.730024	935.35
chr15	37052172	37055037	mm31	negative	0.941394	0.655636	0.617211	0.944	0.900109	856	0.444161	0.0902366	0.405	0.481734	320.5	0.887389	952.15
chr15	40255720	40257011	hs648	negative	0.14537	0.0247377	0.024117	0.079	0.215628	300	0.439625	0.0406662	0.392	0.440883	226	0.226427	367.8
chr15	40354034	40356272	hs425	negative	0.0770609	0.0113054	0.0110275	0.114	0.257853	120	0.191424	0.0653499	0.482	0.435967	273	0.247379	201.9
chr15	40475259	40476782	hs804	negative	0.16804	0.0306749	0.0250259	0.047	0.256851	309.5	0.529666	0.0642567	0.429	0.49116	357	0.285452	416.6
chr15	40657862	40659260	hs195	negative	0.0582566	0.00750229	0.00544421	0.052	0.203927	58	0.477051	0.158802	0.476	0.539037	506	0.237491	209.8
chr15	40911362	40915891	hs1800	negative	0.168895	0.0275775	0.0265207	0.125	0.24454	283	0.543587	0.17185	0.528	0.594718	579.5	0.332385	456.85
chr15	40923867	40924925	hs768	negative	0.351822	0.0405284	0.0598683	0.216	0.312066	512	0.497202	0.132534	0.42	0.512121	441	0.342384	644.3
chr15	41039704	41041015	hs716	negative	0.109001	0.0214063	0.0192511	0.184	0.241042	265.5	0.470979	0.134932	0.4	0.501094	403	0.248474	386.4
chr15	50664833	50666650	hs919	positive	0.987741	0.84976	0.895603	0.957	0.950691	883	0.696534	0.158206	0.519	0.618404	604	0.94278	1064.2
chr15	52334869	52335444	mm2	negative	0.108165	0.0154498	0.0124886	0.024	0.19265	170	0.390257	0.0841116	0.151	0.346996	189	0.158843	226.7
chr15	56165722	56167474	hs1482	positive	0.955171	0.682595	0.747758	0.933	0.917445	862	0.420294	0.0866998	0.247	0.386386	239	0.840515	933.7
chr15	60852996	60854287	mm642	positive	0.575642	0.158084	0.167791	0.422	0.500377	680	0.329919	0.0777355	0.343	0.426991	171.5	0.444991	731.45
chr15	61157637	61158731	mm641	negative	0.0506073	0.00923531	0.00767284	0.2	0.226837	125.5	0.435604	0.123461	0.318	0.440811	329	0.237482	224.2
chr15	62902694	62903900	mm457	negative	0.323235	0.0462522	0.0588393	0.206	0.315718	561.5	0.607458	0.150509	0.446	0.551901	520	0.379901	717.5
chr15	63052414	63053178	hs1877	positive	0.865908	0.448143	0.455534	0.703	0.746357	825	0.794918	0.394921	0.604	0.711893	652	0.836026	1020.6
chr15	63065702	63067611	mm73	negative	0.350192	0.0648855	0.0664674	0.201	0.339666	551.5	0.359163	0.0555038	0.218	0.388479	70	0.286435	572.5
chr15	63193937	63194788	mm458	positive	0.940076	0.61396	0.568897	0.833	0.845352	860	0.601977	0.131627	0.438	0.53822	502.5	0.828919	1010.75
chr15	63339170	63341718	hs1708	negative	0.782273	0.314592	0.295609	0.604	0.664097	787	0.463722	0.0627494	0.43	0.477924	307	0.624875	879.1
chr15	63674092	63676818	hs1709	negative	0.284727	0.0459465	0.0446252	0.265	0.313546	505	0.48124	0.0878393	0.426	0.489162	401.5	0.339151	625.45
chr15	66824301	66827162	mm104	negative	0.312206	0.0566882	0.0484663	0.161	0.319914	522.5	0.417148	0.0572666	0.322	0.434331	160.5	0.305188	570.65
chr15	67142033	67143636	mm105	negative	0.138181	0.0213163	0.0248906	0.087	0.232163	294	0.343272	0.0549624	0.13	0.338988	107	0.15338	326.1
chr15	67245067	67247938	hs1400	negative	0.0419558	0.00582868	0.00747551	0.029	0.177884	37	0.409975	0.0811772	0.242	0.387861	216	0.166361	101.8
chr15	73739611	73747146	hs1882	negative	0.0717192	0.0135904	0.0122217	0.044	0.227742	66	0.55025	0.113386	0.462	0.527735	483	0.270923	210.9
chr15	75646709	75649708	mm1304	negative	0.0865705	0.0171239	0.0185179	0.119	0.208327	255	0.437732	0.0947553	0.474	0.502214	412.5	0.250662	378.75
chr15	75834812	75835772	hs558	negative	0.0636776	0.00909154	0.00561801	0.149	0.226395	122.5	0.44836	0.0397341	0.458	0.469634	317	0.258379	217.6
chr15	76402681	76404351	hs2075	negative	0.135332	0.0209077	0.0180826	0.106	0.236813	260.5	0.304444	0.0766988	0.099	0.34047	121	0.188923	296.8
chr15	77006899	77009163	hs1913	negative	0.114276	0.021436	0.0195121	0.096	0.223386	217.5	0.359487	0.0642347	0.309	0.42883	111	0.191879	250.8
chr15	77036640	77038764	mm106	negative	0.589223	0.159221	0.130878	0.607	0.540079	733	0.389763	0.0602907	0.478	0.477863	262.5	0.525006	811.75
chr15	77089079	77090092	hs581	negative	0.319966	0.0568442	0.0573551	0.204	0.33964	548	0.317347	0.0739577	0.386	0.438808	258.5	0.314859	625.55
chr15	79163841	79164236	hs517	negative	0.0571886	0.00940557	0.0130897	0.148	0.226517	145	0.434599	0.0888815	0.315	0.441541	280	0.237382	229
chr15	79165517	79166323	hs564	negative	0.147507	0.0339401	0.0285443	0.185	0.276615	369	0.636769	0.132334	0.472	0.556491	545	0.333024	532.5
chr15	79173761	79174273	hs496	negative	0.143525	0.0292153	0.019327	0.246	0.267298	390	0.563827	0.133485	0.37	0.508653	434.5	0.274445	520.35
chr15	79175822	79176550	hs486	negative	0.0421016	0.00816573	0.00762745	0.129	0.235872	76	0.426983	0.0645809	0.241	0.412704	147	0.215979	120.1
chr15	79208803	79209777	hs491	negative	0.0487674	0.00892981	0.00590274	0.043	0.238877	19.5	0.448901	0.0995798	0.318	0.455054	261.5	0.249428	97.95
chr15	79218952	79220098	hs492	negative	0.0533998	0.00972028	0.00850711	0.162	0.220029	108	0.448891	0.121627	0.23	0.401862	310	0.211736	201
chr15	79223635	79224085	hs490	negative	0.0685472	0.00893857	0.00897629	0.228	0.244065	176.5	0.379979	0.090552	0.227	0.401622	224	0.227869	243.7
chr15	79323554	79324112	mm191	negative	0.332719	0.0722889	0.0653241	0.44	0.396338	636.5	0.37747	0.0767313	0.109	0.372902	122	0.321252	673.1
chr15	83523008	83524071	hs1731	negative	0.0553667	0.00838209	0.00530051	0.072	0.209819	55.5	0.306505	0.0753771	0.215	0.374776	133	0.189963	95.4
chr15	83638828	83640718	mm84	positive	0.878638	0.404228	0.612039	0.923	0.868856	834	0.459556	0.116229	0.244	0.417417	301.5	0.790177	924.45
chr15	84217537	84220713	mm91	negative	0.642601	0.166022	0.233345	0.81	0.664626	750	0.383512	0.0681577	0.388	0.43753	209.5	0.601718	812.85
chr15	85464143	85464949	hs1559	negative	0.13217	0.0219051	0.0216597	0.218	0.292	237.5	0.376263	0.0807547	0.291	0.424007	131	0.277808	276.8
chr15	86112646	86114946	hs2349	negative	0.132254	0.0222321	0.0284295	0.201	0.2743	331.5	0.390192	0.0790533	0.103	0.368987	135	0.220192	372
chr15	92514399	92515071	hs337	negative	0.50555	0.102387	0.0794017	0.241	0.398329	613	0.285815	0.100539	0.323	0.42332	175	0.359711	665.5
chr15	99807076	99809694	mm17	negative	0.312448	0.0537771	0.0560945	0.236	0.32157	578	0.443253	0.0991599	0.448	0.490708	410	0.348846	701
chr15	102694217	102694945	hs338	negative	0.37378	0.0655121	0.0530422	0.228	0.360146	487.5	0.501419	0.0760645	0.458	0.502159	348	0.38319	591.9
chr15	102999797	103002958	hs2078	negative	0.516486	0.12434	0.115849	0.406	0.456441	693	0.679167	0.169294	0.599	0.613065	615	0.545349	877.5
chr15	103013812	103014964	hs1875	negative	0.512197	0.1337	0.157593	0.463	0.484491	710	0.746855	0.254283	0.503	0.635213	625	0.570988	897.5
chr16	5663673	5664669	hs941	negative	0.0317135	0.00742252	0.00913156	0.062	0.182471	62.5	0.417985	0.116242	0.367	0.460114	318	0.202546	157.9
chr16	6366003	6367236	hs90	negative	0.0753468	0.0114447	0.0114098	0.071	0.2379	98	0.375921	0.0910333	0.36	0.451501	221	0.248033	164.3
chr16	7106399	7107046	hs88	negative	0.0500127	0.00732528	0.0071272	0.064	0.204979	67	0.121428	0.0360861	0.263	0.329026	28	0.142365	75.4
chr16	7119721	7120895	hs91	negative	0.154146	0.0259602	0.0149583	0.218	0.277977	303	0.29839	0.0640145	0.268	0.39203	80	0.238092	327
chr16	7407163	7408866	hs87	negative	0.0570491	0.0082872	0.00800221	0.275	0.243766	161	0.54142	0.114335	0.456	0.533101	498.5	0.300034	310.55
chr16	7520398	7521914	hs92	negative	0.0927521	0.0131257	0.0121552	0.122	0.262667	99.5	0.418071	0.0679513	0.297	0.42954	146	0.2567	143.3
chr16	7805277	7806470	hs93	negative	0.10163	0.0134943	0.013781	0.122	0.26447	193	0.46476	0.0798333	0.313	0.451886	303	0.249342	283.9
chr16	7945941	7947658	hs107	negative	0.286307	0.0590765	0.0480798	0.103	0.298228	447.5	0.662214	0.194972	0.523	0.602016	614	0.382406	631.7
chr16	8198308	8199509	hs94	negative	0.510242	0.144023	0.143862	0.323	0.444109	666	0.379442	0.0763382	0.378	0.43598	230.5	0.411911	735.15
chr16	8223606	8224476	hs920	negative	0.940609	0.669511	0.687934	0.844	0.889601	843	0.422332	0.0596645	0.349	0.434643	226.5	0.85834	910.95
chr16	10051118	10051975	hs1242	negative	0.179429	0.0345215	0.0308298	0.226	0.292365	412	0.467004	0.0976718	0.44	0.496952	383.5	0.315283	527.05
chr16	15052403	15053743	hs1431	positive	0.934463	0.68143	0.440125	0.65	0.839193	815	0.529193	0.159715	0.436	0.531287	493	0.842342	962.9
chr16	15054450	15055590	mm382	negative	0.757798	0.226992	0.199854	0.531	0.596874	760	0.411325	0.0669487	0.247	0.415054	147	0.517224	804.1
chr16	15084592	15085708	mm466	positive	0.825453	0.411568	0.330951	0.498	0.67564	771.5	0.554539	0.136383	0.515	0.555574	549	0.681332	936.2
chr16	15194413	15196116	mm383	negative	0.792749	0.320247	0.354083	0.806	0.716812	799	0.52746	0.0878328	0.437	0.505475	386.5	0.686287	914.95
chr16	15294470	15296046	mm467	positive	0.889675	0.518319	0.411605	0.822	0.814528	843	0.477994	0.126337	0.524	0.535311	521.5	0.784342	999.45
chr16	17808170	17811091	hs1620	positive	0.793992	0.506227	0.489089	0.715	0.790756	830	0.403718	0.145655	0.51	0.521096	491	0.756999	977.3
chr16	18554168	18557637	mm321	positive	0.678374	0.292775	0.242483	0.637	0.643326	767	0.603639	0.144671	0.524	0.579096	567.5	0.692808	937.25
chr16	18585742	18586133	hs515	positive	0.0428878	0.0151196	0.0120665	0.205	0.214641	213	0.384911	0.0982184	0.231	0.384721	211	0.193597	276.3
chr16	18593233	18593685	hs497	negative	0.12147	0.0229823	0.0156045	0.144	0.258248	227.5	0.403933	0.0743812	0.273	0.421742	160	0.239883	275.5
chr16	22110016	22110705	hs2083	negative	0.286825	0.0449286	0.0456824	0.176	0.292266	461	0.394283	0.0900514	0.354	0.431155	274	0.289911	543.2
chr16	22698603	22699796	hs2382	negative	0.100195	0.0201078	0.0156473	0.076	0.245774	208	0.363469	0.0893035	0.274	0.422887	157	0.237922	255.1
chr16	23238256	23244553	hs1952	negative	0.0745038	0.0102885	0.0114922	0.072	0.212294	112	0.378556	0.0604665	0.253	0.39087	154.5	0.166221	158.35
chr16	23502808	23507356	mm1315	negative	0.104981	0.0204304	0.0141009	0.035	0.250861	97	0.408177	0.110964	0.493	0.507798	404	0.292671	218.2
chr16	25255379	25256208	hs887	negative	0.182379	0.0289282	0.020563	0.09	0.277053	290.5	0.172796	0.0374929	0.25	0.357826	42	0.213544	303.1
chr16	25587855	25588485	hs1286	negative	0.0686706	0.0119958	0.00994997	0.126	0.216746	101	0.477434	0.108719	0.231	0.404204	321	0.210201	197.3
chr16	29719360	29721162	hs1563	negative	0.45699	0.101007	0.0797212	0.296	0.403569	641	0.427884	0.0766348	0.377	0.461132	316.5	0.383894	735.95
chr16	29882436	29884131	hs1344	negative	0.787326	0.230155	0.292723	0.814	0.691554	800	0.546441	0.169674	0.542	0.571792	573	0.704714	971.9
chr16	29893116	29895809	hs1453	positive	0.907902	0.536061	0.527986	0.896	0.85328	831	0.552847	0.190144	0.6	0.61468	593	0.888695	1008.9
chr16	30128809	30130865	hs1543	negative	0.287176	0.0380117	0.0261116	0.223	0.325948	464.5	0.428754	0.101787	0.483	0.501409	462.5	0.343587	603.25
chr16	32568412	32570687	hs2091	negative	0.0884988	0.0106221	0.0103617	0.053	0.213776	86.5	0.318717	0.0744092	0.225	0.380207	138	0.195544	127.9
chr16	32852084	32855869	mm1352	negative	0.0811879	0.00935488	0.00983868	0.267	0.255207	202	0.425365	0.0766012	0.375	0.453235	284.5	0.269718	287.35
chr16	34092411	34095027	hs2031	negative	0.248035	0.0309441	0.0403209	0.188	0.285836	468.5	0.361657	0.0806386	0.325	0.423813	222	0.275722	535.1
chr16	35598618	35602946	hs1889	negative	0.084934	0.0142988	0.0123845	0.063	0.208681	100.5	0.396878	0.0621097	0.407	0.444321	242	0.230955	173.1
chr16	37812647	37815565	mm1339	negative	0.398531	0.073133	0.0762453	0.37	0.388123	627.5	0.41899	0.0900088	0.397	0.458664	333	0.383168	727.4
chr16	37892144	37895218	mm1361	positive	0.669401	0.217547	0.249618	0.669	0.607355	779	0.45093	0.0666334	0.534	0.507918	425	0.613342	906.5
chr16	42781028	42782865	hs1648	negative	0.741163	0.19533	0.199993	0.535	0.590294	723	0.471787	0.0798604	0.414	0.481376	330.5	0.564337	822.15
chr16	43080156	43080909	hs255	negative	0.151538	0.0280596	0.0242399	0.176	0.257644	378	0.614052	0.161119	0.343	0.52501	447.5	0.307472	512.25
chr16	43121973	43123557	hs254	negative	0.0994234	0.0133738	0.014255	0.112	0.225825	202.5	0.465207	0.127003	0.426	0.503398	440.5	0.238643	334.65
chr16	43276775	43278938	hs253	negative	0.35281	0.0693522	0.0848015	0.153	0.332532	481	0.575443	0.252085	0.543	0.612199	603.5	0.432735	662.05
chr16	44631515	44633626	mm1301	negative	0.880191	0.470535	0.299572	0.788	0.778102	804	0.397129	0.0822768	0.435	0.47047	349	0.757865	908.7
chr16	44676758	44681298	hs1685	positive	0.454599	0.0782946	0.0869903	0.33	0.392388	651	0.423578	0.0864395	0.515	0.507963	438	0.415254	782.4
chr16	62468253	62470783	hs1462	positive	0.929084	0.621528	0.680368	0.791	0.886645	846	0.547557	0.0842503	0.362	0.474982	374	0.832395	958.2
chr16	72685638	72688303	hs1475	positive	0.876422	0.517075	0.560467	0.94	0.857375	832	0.606506	0.237467	0.556	0.631495	610	0.89367	1015
chr16	77289984	77293024	hs1377	negative	0.134796	0.0195739	0.0218055	0.066	0.209151	254	0.390902	0.0567354	0.372	0.427138	181	0.21432	308.3
chr16	77420896	77422638	hs1304	negative	0.231186	0.0408651	0.0428145	0.425	0.356106	557.5	0.704468	0.271019	0.477	0.623176	605	0.453724	739
chr16	77635468	77638909	hs1441	positive	0.680116	0.253952	0.337505	0.659	0.665109	792	0.187177	0.0202683	0.409	0.384053	128.5	0.557039	830.55
chr16	77651730	77654627	hs1692	negative	0.482106	0.114799	0.133956	0.312	0.424868	650	0.393382	0.0883553	0.398	0.451235	306	0.409427	741.8
chr16	85887134	85888622	hs1684	negative	0.764906	0.244736	0.289491	0.654	0.656842	795	0.49054	0.11364	0.41	0.498733	400.5	0.63493	915.15
chr16	86837654	86839343	hs2400	negative	0.296197	0.0522003	0.0639665	0.147	0.294456	512	0.3431	0.0582398	0.352	0.417076	170.5	0.255104	563.15
chr16	89909485	89910340	hs945	negative	0.349419	0.0556944	0.055495	0.192	0.332647	525	0.446903	0.0647279	0.306	0.437112	183	0.310813	579.9
chr16	91104484	91107069	hs1548	negative	0.127908	0.0233484	0.0233385	0.144	0.266138	336.5	0.381876	0.0581964	0.392	0.448704	180.5	0.271902	390.65
chr16	91139145	91142270	mm817	negative	0.29257	0.0529574	0.0486725	0.213	0.333264	526	0.450702	0.155059	0.521	0.537081	529.5	0.374358	684.85
chr16	91290868	91293443	hs1346	negative	0.0916645	0.0185186	0.0173499	0.044	0.23325	131	0.390831	0.085803	0.421	0.47016	280.5	0.248078	215.15
chr16	92340534	92342015	mm769	negative	0.106251	0.0183721	0.0167123	0.152	0.219294	274	0.388145	0.0557892	0.277	0.385539	132	0.200552	313.6
chr16	92344467	92345647	mm768	negative	0.159024	0.0203264	0.022183	0.135	0.248415	323	0.356854	0.0880266	0.226	0.394881	197	0.22773	382.1
chr16	92412092	92416120	hs2084	negative	0.265929	0.0374928	0.0390212	0.173	0.302035	436.5	0.407644	0.0980239	0.277	0.433036	229	0.281381	505.2
chr16	92427453	92430131	mm107	negative	0.174811	0.0279223	0.0238095	0.115	0.24939	348	0.327665	0.0747215	0.326	0.413602	180	0.242628	402
chr16	94956955	94958478	hs1811	negative	0.0967571	0.0149668	0.0167418	0.035	0.205746	124	0.416209	0.0956815	0.27	0.438668	230	0.176078	193
chr16	95847911	95849564	hs1516	positive	0.987251	0.834689	0.780935	0.888	0.937657	873	0.356547	0.0635954	0.099	0.310245	87.5	0.848466	899.25
chr16	97007285	97008846	mm1194	negative	0.288695	0.0479422	0.0432693	0.226	0.305011	487	0.348667	0.0600287	0.307	0.383088	97	0.276435	516.1
chr17	4038923	4041381	mm1389	negative	0.101969	0.0170108	0.0122077	0.09	0.217837	137	0.462726	0.060627	0.321	0.420716	228	0.223976	205.4
chr17	7268493	7269968	mm108	negative	0.0636143	0.012327	0.010017	0.062	0.234079	82.5	0.374247	0.0697432	0.082	0.36205	98	0.194801	111.9
chr17	9886737	9890324	hs1955	negative	0.213689	0.0390241	0.0327099	0.049	0.279386	354	0.320701	0.0641489	0.287	0.407898	177	0.240344	407.1
chr17	10049353	10054361	hs2111	negative	0.0846261	0.0157307	0.0126178	0.047	0.248357	122	0.363684	0.0827558	0.3	0.427475	258	0.223724	199.4
chr17	10472540	10473972	hs2377	negative	0.0505387	0.00969289	0.0106139	0.034	0.200722	67	0.32006	0.0503207	0.104	0.323835	80	0.12564	91
chr17	10743927	10746180	hs1358	negative	0.158512	0.0252664	0.0211029	0.157	0.267288	294	0.404644	0.0676376	0.411	0.460612	233.5	0.272507	364.05
chr17	11085724	11088280	mm26	negative	0.508873	0.0862811	0.107556	0.307	0.426372	602	0.479034	0.127059	0.442	0.512494	434.5	0.444601	732.35
chr17	12203951	12205747	mm156	negative	0.310494	0.0539607	0.0676741	0.338	0.347485	556	0.354073	0.0689744	0.252	0.363403	118	0.295036	591.4
chr17	12789717	12793070	mm89	negative	0.745623	0.338389	0.336469	0.7	0.711174	788	0.46421	0.0998667	0.474	0.508442	453	0.71417	923.9
chr17	15440120	15441360	hs1310	negative	0.785634	0.323018	0.38344	0.837	0.727998	805	0.437358	0.0965154	0.257	0.431881	223	0.649167	871.9
chr17	26508852	26510691	hs1828	negative	0.202473	0.0373882	0.0455863	0.417	0.347673	539	0.514417	0.128147	0.368	0.496319	401	0.36459	659.3
chr17	26811609	26815540	mm843	negative	0.17114	0.032889	0.0285621	0.096	0.240447	291	0.386548	0.0628176	0.32	0.400517	160	0.234616	339
chr17	26827896	26829166	hs505	negative	0.332631	0.100943	0.058894	0.309	0.378693	545	0.450452	0.107003	0.391	0.481951	335.5	0.384668	645.65
chr17	26863571	26866666	mm824	negative	0.0617554	0.00941464	0.00711627	0.102	0.209593	64	0.471722	0.109459	0.482	0.523901	474	0.266455	206.2
chr17	28343766	28346334	hs1887	negative	0.177572	0.0343988	0.0353275	0.37	0.308752	494	0.307995	0.0699715	0.479	0.460384	296	0.305715	582.8
chr17	29433661	29435358	mm81	negative	0.207581	0.0296644	0.0339681	0.169	0.264831	385	0.356245	0.056473	0.277	0.416254	82	0.218139	409.6
chr17	29462413	29466116	mm755	positive	0.670036	0.229635	0.122566	0.631	0.587799	747	0.693732	0.165364	0.581	0.628244	613	0.676901	930.9
chr17	30377456	30379782	hs1366	negative	0.738241	0.227576	0.247519	0.509	0.629573	753	0.589334	0.245843	0.453	0.603696	565.5	0.660031	922.65
chr17	30548540	30552550	mm1326	negative	0.105739	0.0214633	0.0225626	0.07	0.24223	204	0.391199	0.0967529	0.524	0.507445	389	0.279657	320.7
chr17	35719853	35721785	mm90	negative	0.104304	0.0191193	0.0280544	0.243	0.258202	353.5	0.40899	0.085864	0.36	0.447395	303.5	0.237852	444.55
chr17	43329588	43330220	mm252	negative	0.110273	0.0191568	0.0216975	0.165	0.237401	242	0.381456	0.0645215	0.151	0.324129	112	0.193004	275.6
chr17	44151634	44153406	hs2397	negative	0.304929	0.0709096	0.0680079	0.215	0.318438	566	0.288289	0.03959	0.182	0.338404	54	0.220528	582.2
chr17	44296916	44302725	hs1461	positive	0.66541	0.243603	0.228462	0.665	0.618403	769	0.583193	0.185538	0.479	0.566693	563	0.639217	937.9
chr17	44617720	44619644	mm924	negative	0.606353	0.140741	0.194837	0.701	0.579173	753	0.477735	0.089231	0.414	0.486835	353	0.555439	858.9
chr17	44722114	44723789	mm657	negative	0.179942	0.0361986	0.035482	0.214	0.273425	456	0.521036	0.144069	0.511	0.555272	536.5	0.322129	616.95
chr17	45325361	45328754	hs1495	negative	0.722062	0.260571	0.331598	0.809	0.735418	786	0.463083	0.0646596	0.396	0.460126	287	0.679425	872.1
chr17	46008888	46010190	hs2399	negative	0.134107	0.0226409	0.0207948	0.047	0.243119	210	0.409915	0.0863982	0.285	0.431432	209	0.232066	272.7
chr17	47871880	47873076	hs1100	negative	0.0473889	0.0092261	0.00924913	0.111	0.239319	95	0.622442	0.13365	0.534	0.569363	569.5	0.314445	265.85
chr17	47914774	47915357	hs281	negative	0.0899327	0.0180451	0.0156488	0.115	0.250771	227.5	0.410337	0.0894492	0.422	0.476142	300	0.27345	317.5
chr17	47988296	47991797	mm751	positive	0.8026	0.399339	0.374238	0.843	0.735675	812	0.437131	0.082534	0.503	0.501848	442	0.727535	944.6
chr17	48008186	48009225	hs1145	negative	0.22706	0.0394311	0.0372832	0.125	0.288239	432	0.64667	0.258533	0.563	0.631972	637	0.401071	623.1
chr17	48010566	48011721	hs1003	negative	0.128772	0.0165188	0.0180937	0.029	0.219396	188	0.411871	0.0567336	0.445	0.46391	294	0.248731	276.2
chr17	48057243	48058148	hs1225	negative	0.312481	0.056391	0.0667153	0.291	0.336101	552	0.523645	0.101464	0.402	0.495812	435.5	0.358541	682.65
chr17	49690781	49691948	mm276	negative	0.345231	0.0895678	0.0943317	0.177	0.331558	562.5	0.361243	0.0649931	0.196	0.338702	103	0.268079	593.4
chr17	51062470	51063411	hs750	negative	0.123648	0.0178079	0.0139992	0.338	0.301526	327	0.661603	0.185119	0.422	0.56474	537	0.364971	488.1
chr17	51370486	51371772	hs839	negative	0.42804	0.0938081	0.0770609	0.384	0.411328	578	0.420835	0.0689961	0.299	0.429877	191	0.368968	635.3
chr17	51536358	51537318	hs250	negative	0.120088	0.0173443	0.0153568	0.06	0.257701	112.5	0.542493	0.107347	0.426	0.512802	428	0.297771	240.9
chr17	52225510	52226530	hs251	negative	0.042886	0.00900639	0.0106923	0.226	0.271915	160.5	0.256731	0.0558073	0.372	0.415227	162	0.242956	209.1
chr17	52307830	52309076	hs651	negative	0.133588	0.021264	0.0187564	0.081	0.228744	264.5	0.544515	0.127981	0.417	0.518956	465.5	0.246392	404.15
chr17	52329852	52330752	hs825	negative	0.0850501	0.012283	0.0140605	0.092	0.221659	141	0.50827	0.077527	0.44	0.494623	384	0.265548	256.2
chr17	52459484	52461092	hs936	negative	0.0760002	0.0148335	0.0133964	0.154	0.249328	140	0.264439	0.0706882	0.405	0.432809	151.5	0.245209	185.45
chr17	52465120	52465827	hs252	negative	0.12877	0.0206115	0.0185085	0.144	0.264752	308.5	0.463704	0.0875758	0.319	0.454882	267.5	0.269966	388.75
chr17	62700976	62701852	hs1733	negative	0.931713	0.544601	0.585216	0.914	0.84787	865	0.558145	0.0931416	0.497	0.532421	472.5	0.83194	1006.75
chr17	62785705	62787128	hs1734	negative	0.297764	0.0435445	0.0425316	0.162	0.294554	497.5	0.398265	0.150942	0.378	0.479486	376.5	0.315698	610.45
chr17	63171422	63173537	hs1345	negative	0.527617	0.107365	0.0795865	0.227	0.403687	652	0.542454	0.135736	0.476	0.53745	514	0.44188	806.2
chr17	73022163	73024151	mm82	negative	0.157841	0.0268156	0.0316225	0.261	0.293698	406	0.436036	0.092784	0.337	0.455749	258	0.289342	483.4
chr17	79144758	79146183	hs1480	positive	0.737849	0.323814	0.327482	0.733	0.711382	788	0.373378	0.0641487	0.317	0.41401	188.5	0.645255	844.55
chr17	79223077	79228513	hs2097	negative	0.0767322	0.0122833	0.0118016	0.127	0.248702	156	0.418985	0.124207	0.357	0.47269	307	0.26712	248.1
chr17	84179514	84182025	hs1909	positive	0.706549	0.226623	0.200965	0.471	0.573677	715	0.63654	0.283167	0.596	0.651974	631	0.671677	904.3
chr17	85487468	85489670	hs541	negative	0.332517	0.0443202	0.0324553	0.167	0.297819	441.5	0.749267	0.123917	0.506	0.618144	582	0.392312	616.1
chr17	85526742	85530634	hs148	negative	0.426024	0.112708	0.0843395	0.227	0.378	549	0.409622	0.169732	0.522	0.537431	466.5	0.423586	688.95
chr17	85562620	85563333	hs149	negative	0.192562	0.0238058	0.0272907	0.149	0.291722	262	0.459955	0.150728	0.36	0.491221	363.5	0.314306	371.05
chr17	85578835	85579978	hs150	negative	0.521579	0.107712	0.10023	0.136	0.372955	552	0.414725	0.0813109	0.422	0.478215	293.5	0.366267	640.05
chr17	87375344	87378514	hs1967	negative	0.723314	0.267402	0.214622	0.562	0.641305	751	0.554855	0.125154	0.486	0.552747	519	0.648752	906.7
chr17	90695304	90698017	hs1348	negative	0.348992	0.0812294	0.0968596	0.265	0.353581	580	0.385124	0.0816775	0.359	0.454276	215	0.325974	644.5
chr18	5185222	5188225	mm1319	negative	0.143755	0.022115	0.0234768	0.247	0.263817	321.5	0.384288	0.105548	0.457	0.485337	370.5	0.297873	432.65
chr18	8043684	8045852	hs1334	negative	0.334216	0.0559478	0.0567181	0.16	0.304845	477	0.493148	0.122586	0.465	0.520096	478	0.329583	620.4
chr18	9027135	9028620	hs1589	negative	0.0803386	0.0192334	0.0132018	0.129	0.208305	239.5	0.366949	0.061784	0.264	0.377553	120	0.188424	275.5
chr18	9146716	9148876	hs1567	positive	0.0857983	0.0140887	0.0176702	0.296	0.265244	287	0.447763	0.159341	0.543	0.548204	536	0.340233	447.8
chr18	9215949	9217733	hs1588	negative	0.232669	0.0397227	0.0389458	0.362	0.336946	518	0.662304	0.163385	0.443	0.564934	542.5	0.392234	680.75
chr18	10735381	10736621	hs1650	negative	0.124492	0.0134185	0.0205067	0.12	0.236512	241.5	0.53756	0.182067	0.437	0.545647	514	0.305453	395.7
chr18	11077951	11078500	hs502	negative	0.166552	0.0268682	0.0254648	0.144	0.267487	302	0.467175	0.113808	0.314	0.462507	315.5	0.268134	396.65
chr18	13109017	13110286	hs1053	negative	0.384647	0.0753986	0.0754234	0.276	0.369911	601	0.419582	0.116911	0.413	0.486095	361	0.37639	709.3
chr18	13221434	13222700	hs1169	negative	0.14641	0.0297791	0.026992	0.168	0.25287	389	0.663677	0.213094	0.468	0.602889	567	0.319667	559.1
chr18	13665973	13667811	hs1180	negative	0.517365	0.12221	0.117887	0.328	0.433465	661	0.506412	0.104579	0.508	0.539956	486.5	0.471139	806.95
chr18	13703650	13705054	hs1104	negative	0.427496	0.0772069	0.0696546	0.255	0.38014	616	0.193508	0.0838981	0.478	0.442102	313	0.360443	709.9
chr18	13738222	13739462	hs367	positive	0.300217	0.0499744	0.0504104	0.382	0.373911	504	0.344618	0.065127	0.355	0.431797	108	0.350851	536.4
chr18	13768735	13769660	hs686	negative	0.222569	0.0376024	0.0358938	0.158	0.286497	389	0.268776	0.0332027	0.306	0.385389	44	0.243358	402.2
chr18	13786795	13788440	hs1027	negative	0.571443	0.135379	0.133742	0.413	0.477468	709.5	0.766837	0.181072	0.474	0.60094	581	0.546216	883.8
chr18	13789608	13791298	hs962	negative	0.194921	0.0326885	0.0356591	0.26	0.316646	471.5	0.288797	0.0570605	0.301	0.402536	137.5	0.270036	512.75
chr18	13797873	13799412	hs368	negative	0.724777	0.196442	0.232831	0.598	0.63797	749	0.633199	0.19592	0.513	0.617178	608	0.679179	931.4
chr18	13809409	13810718	hs740	negative	0.209324	0.0323325	0.0334751	0.194	0.307077	339.5	0.484297	0.124807	0.45	0.515305	442.5	0.344616	472.25
chr18	13811241	13812714	hs1088	negative	0.244215	0.035419	0.03061	0.255	0.316879	493	0.426221	0.117432	0.398	0.483631	343	0.333218	595.9
chr18	13847776	13849408	hs1653	negative	0.378274	0.0836332	0.0769802	0.33	0.367284	609	0.523074	0.0927242	0.412	0.496357	403.5	0.381871	730.05
chr18	13896096	13897821	hs369	negative	0.689942	0.226528	0.199727	0.688	0.651322	751	0.507956	0.060122	0.423	0.481635	328.5	0.615533	849.55
chr18	14063414	14065312	hs1544	negative	0.836198	0.429706	0.481841	0.894	0.817742	816	0.482693	0.146704	0.524	0.552388	534.5	0.836252	976.35
chr18	14305021	14306278	hs1138	negative	0.303939	0.050174	0.049321	0.133	0.287379	438	0.345625	0.139674	0.376	0.472661	284	0.27686	523.2
chr18	14458160	14460150	hs1566	negative	0.157929	0.0275677	0.0285128	0.142	0.266161	299	0.321237	0.0530768	0.402	0.433627	129	0.256941	337.7
chr18	16560468	16563440	hs1636	negative	0.119579	0.0156062	0.0165394	0.094	0.229898	204.5	0.519479	0.141429	0.363	0.500013	422	0.271104	331.1
chr18	16709806	16715755	hs1634	negative	0.160018	0.0345651	0.0314816	0.074	0.221413	338.5	0.49302	0.132447	0.431	0.515832	443.5	0.264168	471.55
chr18	25240595	25241640	hs370	negative	0.265282	0.0482669	0.0662865	0.278	0.321741	577.5	0.134274	0.0543252	0.288	0.349478	66.5	0.260927	597.45
chr18	25377370	25378646	hs590	negative	0.297178	0.0665838	0.0301789	0.264	0.307918	516	0.372648	0.0371683	0.291	0.379102	99	0.266973	545.7
chr18	25677415	25678414	hs371	negative	0.191173	0.0291484	0.0236806	0.128	0.2498	296	0.518873	0.0813466	0.387	0.477715	375.5	0.276931	408.65
chr18	25791621	25792490	hs372	negative	0.0791278	0.017389	0.0149174	0.066	0.208521	138	0.452578	0.157383	0.475	0.528012	478	0.237366	281.4
chr18	26196681	26197485	hs373	negative	0.137915	0.0275624	0.0276164	0.24	0.299037	399.5	0.216513	0.103922	0.43	0.440705	308.5	0.283455	492.05
chr18	26738357	26739389	hs880	negative	0.0379499	0.00691184	0.00617017	0.035	0.17814	34	0.577548	0.151622	0.431	0.547161	507.5	0.234306	186.25
chr18	26783371	26784627	hs374	negative	0.490189	0.117032	0.099905	0.367	0.426462	684	0.516291	0.13615	0.487	0.541834	520	0.464261	840
chr18	27497307	27498342	hs851	negative	0.0379748	0.00779438	0.00805551	0.074	0.222328	47	0.625631	0.103825	0.375	0.513041	405	0.257021	168.5
chr18	28161558	28162566	hs797	negative	0.0628452	0.00759208	0.0048851	0.12	0.220128	93.5	0.247478	0.123154	0.414	0.442718	300.5	0.237878	183.65
chr18	32541944	32543241	mm291	negative	0.228711	0.0376735	0.0437241	0.177	0.276231	420.5	0.342342	0.0621114	0.122	0.301569	61	0.208783	438.8
chr18	33552065	33554381	mm15	negative	0.141972	0.0312552	0.0287777	0.078	0.216972	321	0.412021	0.0464559	0.366	0.42518	189.5	0.219802	377.85
chr18	34131298	34134370	mm1329	negative	0.312154	0.0723623	0.0875011	0.419	0.395581	636	0.374105	0.0736387	0.447	0.468534	342.5	0.38694	738.75
chr18	38803792	38805763	hs1640	negative	0.761798	0.185667	0.353169	0.867	0.747302	788	0.632412	0.238742	0.611	0.675219	639	0.796759	979.7
chr18	55135918	55137168	hs1338	negative	0.329145	0.0522451	0.0392285	0.165	0.328187	499	0.532139	0.131219	0.402	0.511503	448.5	0.345034	633.55
chr18	55195554	55197516	hs1375	negative	0.635814	0.208821	0.232603	0.627	0.584432	765	0.505908	0.148504	0.548	0.554388	556.5	0.621422	931.95
chr18	55483488	55486878	hs1643	negative	0.519964	0.114524	0.0947456	0.206	0.40919	565	0.690351	0.190415	0.541	0.612306	628	0.495335	753.4
chr18	55505854	55508602	hs1373	negative	0.312395	0.062479	0.0609046	0.258	0.327553	538.5	0.498845	0.129816	0.46	0.530379	503	0.372187	689.4
chr18	55518917	55521029	hs1371	positive	0.692179	0.176461	0.221976	0.545	0.586964	770	0.272976	0.0958701	0.378	0.425858	238.5	0.514735	841.55
chr18	56896918	56898991	mm109	negative	0.104635	0.0171034	0.0159965	0.085	0.247763	203.5	0.403936	0.0905908	0.321	0.445122	221.5	0.25154	269.95
chr18	60904549	60907221	mm879	positive	0.242741	0.0506131	0.0554711	0.202	0.295976	527	0.482396	0.12018	0.501	0.526346	505	0.351817	678.5
chr18	61348807	61352129	mm1331	negative	0.168017	0.0235513	0.0183781	0.101	0.275068	268.5	0.460435	0.111938	0.41	0.490944	420.5	0.284602	394.65
chr18	61637563	61638544	hs1890	negative	0.0924847	0.0140917	0.0125293	0.215	0.26193	224	0.443885	0.0955456	0.482	0.502838	392.5	0.294602	341.75
chr18	61651103	61654078	hs1752	negative	0.471732	0.121721	0.109903	0.514	0.472254	711	0.460558	0.129318	0.482	0.5206	453	0.490934	846.9
chr18	65514203	65517793	mm1322	negative	0.32887	0.0552007	0.0590438	0.293	0.338719	541	0.412619	0.0719894	0.408	0.470359	249	0.327796	615.7
chr18	65529356	65532579	hs1397	negative	0.595867	0.190026	0.186031	0.551	0.555865	760	0.369995	0.0653656	0.344	0.42536	193	0.487196	817.9
chr18	67369754	67371235	hs1751	negative	0.13463	0.0245009	0.02128	0.196	0.250438	291	0.356822	0.072867	0.264	0.371254	139	0.227215	332.7
chr18	68058776	68059713	mm304	negative	0.45141	0.101654	0.106809	0.395	0.437241	621	0.427994	0.09393	0.245	0.425126	210	0.392305	684
chr18	68909329	68911841	mm708	positive	0.980734	0.794598	0.826298	0.926	0.93308	879	0.584668	0.226728	0.542	0.595751	603.5	0.945749	1060.05
chr18	69095836	69096789	hs744	negative	0.411658	0.0717565	0.0857076	0.304	0.383742	557	0.268467	0.0734158	0.41	0.432528	176	0.354723	609.8
chr18	69124561	69125812	hs713	negative	0.912787	0.524193	0.543715	0.849	0.814531	838	0.680852	0.345491	0.462	0.643949	591	0.831508	1015.3
chr18	69499162	69500798	hs376	negative	0.309553	0.0503869	0.0467193	0.172	0.327085	505.5	0.0867212	0.0517204	0.456	0.401392	193	0.289403	563.4
chr18	69546507	69549364	mm1390	negative	0.304748	0.0442772	0.0528358	0.204	0.33552	432	0.557625	0.110169	0.442	0.522294	458.5	0.372481	569.55
chr18	69562177	69563579	hs1537	negative	0.188889	0.024474	0.0242808	0.243	0.276459	416.5	0.340962	0.0786172	0.395	0.441241	261.5	0.255863	494.95
chr18	69606432	69610050	hs1561	negative	0.748739	0.215186	0.25686	0.582	0.652659	760	0.326533	0.0289735	0.408	0.413148	125.5	0.580306	797.65
chr18	69844648	69846013	hs1013	negative	0.116154	0.0136687	0.0123003	0.068	0.22286	142.5	0.218347	0.0318702	0.35	0.377958	88	0.207103	168.9
chr18	72724154	72726079	hs1384	negative	0.39434	0.0698105	0.0825549	0.267	0.356875	611	0.641834	0.164092	0.446	0.568356	536	0.404334	771.8
chr18	73058911	73061059	hs1726	negative	0.0424183	0.0145943	0.0130627	0.1	0.20719	115.5	0.348544	0.0535555	0.342	0.432759	86.5	0.18305	141.45
chr18	75501597	75505830	mm18	negative	0.138474	0.0215517	0.0202263	0.277	0.256077	371	0.386341	0.0424633	0.423	0.44138	208.5	0.264379	433.55
chr18	76160386	76161964	mm557	negative	0.0841857	0.0098183	0.00327533	0.235	0.2477	180	0.303976	0.0634874	0.21	0.367917	97.5	0.213966	209.25
chr18	76221908	76222726	mm218	negative	0.0132176	7.11e-06	0.00302958	0.096	0.18263	55	0.336817	0.0666194	0.094	0.305164	78.5	0.136451	78.55
chr18	76556128	76556906	hs679	negative	0.0403909	0.00980825	0.00868481	0.057	0.196749	45	0.3784	0.0650202	0.245	0.413913	115	0.157947	79.5
chr18	76573837	76574483	hs802	negative	0.0289902	0.0077835	0.00975069	0.123	0.25046	91	0.244501	0.0626674	0.364	0.412867	168	0.223105	141.4
chr18	76862704	76863724	hs375	negative	0.115619	0.0180002	0.00781631	0.167	0.239606	245	0.287055	0.0282674	0.32	0.380155	78	0.190218	268.4
chr18	78236925	78239280	hs1440	positive	0.982931	0.847969	0.760177	0.746	0.879978	853	0.522343	0.213213	0.525	0.582044	563	0.868832	1021.9
chr18	78266848	78268996	hs1464	positive	0.989346	0.869084	0.852895	0.92	0.917735	877	0.506364	0.127509	0.497	0.53531	513.5	0.902235	1031.05
chr18	78335782	78336542	mm173	negative	0.0812939	0.0167801	0.0108503	0.129	0.207543	211.5	0.336772	0.0642576	0.051	0.288358	71	0.144758	232.8
chr18	78454685	78456223	hs1363	negative	0.114528	0.0132442	0.0130819	0.162	0.234402	192.5	0.510661	0.0962291	0.396	0.49339	381	0.237536	306.8
chr18	79047867	79051719	hs1362	negative	0.115887	0.0164897	0.014016	0.169	0.276745	159.5	0.398733	0.0751291	0.427	0.470161	243.5	0.293831	232.55
chr18	80330119	80332361	mm152	negative	0.35964	0.0576538	0.0506048	0.034	0.299452	429	0.383358	0.0739598	0.353	0.442374	181.5	0.288584	483.45
chr18	80787643	80788566	hs885	negative	0.109936	0.0172343	0.0158589	0.111	0.231579	211	0.406431	0.0998752	0.298	0.434058	286.5	0.236959	296.95
chr18	80811438	80812176	hs775	negative	0.100133	0.0158126	0.0162825	0.179	0.259614	201	0.515734	0.102328	0.349	0.480046	350.5	0.271594	306.15
chr18	80818313	80819093	hs560	negative	0.434637	0.0893219	0.0934848	0.313	0.391948	611	0.479864	0.143183	0.432	0.515185	452	0.407378	746.6
chr18	81131479	81132547	hs1194	negative	0.145732	0.0206619	0.0202803	0.07	0.232008	253	0.385058	0.124593	0.33	0.449609	313	0.246316	346.9
chr18	81152973	81154540	hs1056	negative	0.320563	0.0699017	0.065998	0.305	0.343894	597.5	0.41726	0.100399	0.466	0.494825	420	0.354738	723.5
chr18	81165711	81167181	hs1011	negative	0.326911	0.0622106	0.0543373	0.216	0.318797	515.5	0.42796	0.0865861	0.359	0.441256	296	0.316098	604.3
chr18	81455134	81455906	hs1141	negative	0.124774	0.0184309	0.0206068	0.248	0.294804	341	0.302657	0.0993589	0.39	0.446153	306	0.279359	432.8
chr18	81461114	81462251	hs1083	negative	0.3128	0.06143	0.0473741	0.111	0.317715	478.5	0.368354	0.0804321	0.309	0.430183	261	0.285412	556.8
chr18	81506904	81508195	hs1047	negative	0.043006	0.0113886	0.00707477	0.02	0.177356	59	0.548424	0.147652	0.328	0.492228	404	0.205457	180.2
chr18	81509179	81510770	hs634	negative	0.245798	0.0392703	0.0342979	0.091	0.279909	382	0.478144	0.168982	0.474	0.538658	510	0.326998	535
chr18	81851981	81853025	hs552	negative	0.219542	0.0579659	0.0315459	0.06	0.287415	311.5	0.472339	0.10846	0.437	0.50208	394.5	0.319682	429.85
chr18	81897382	81899437	hs1020	negative	0.304736	0.0561321	0.051942	0.11	0.303921	458	0.465107	0.0934987	0.412	0.485953	343	0.318014	560.9
chr18	81923025	81924558	hs1195	negative	0.197253	0.026306	0.0240092	0.057	0.274709	208	0.493733	0.0566223	0.354	0.459098	214	0.282789	272.2
chr18	82887629	82890860	mm33	negative	0.601621	0.21571	0.253289	0.713	0.626279	762	0.436846	0.0914797	0.514	0.512981	458	0.641876	899.4
chr18	83452679	83453499	hs808	negative	0.241552	0.0366576	0.030052	0.146	0.288927	389	0.423965	0.0979487	0.409	0.478145	320.5	0.300631	485.15
chr18	84242069	84243226	hs733	negative	0.440626	0.090062	0.0942074	0.239	0.392934	555.5	0.537578	0.12291	0.382	0.503643	406.5	0.408002	677.45
chr18	84372055	84373646	hs824	positive	0.395234	0.0817887	0.0853405	0.167	0.337689	551.5	0.440407	0.200993	0.423	0.52945	457	0.374651	688.6
chr18	84413593	84415866	hs528	negative	0.761827	0.275622	0.282224	0.677	0.671129	770	0.494625	0.152131	0.466	0.531755	472.5	0.670252	911.75
chr18	84463339	84466318	hs1701	negative	0.19109	0.0246247	0.0228124	0.244	0.309585	296	0.425602	0.0292751	0.426	0.457347	216	0.31474	360.8
chr18	84541675	84543352	hs379	negative	0.0710316	0.0178675	0.0167174	0.096	0.213374	155.5	0.454808	0.0801487	0.422	0.485148	328.5	0.21733	254.05
chr18	84547223	84548064	hs378	positive	0.332213	0.0664822	0.0553737	0.237	0.325839	558	0.568212	0.0853328	0.397	0.497601	406.5	0.326974	679.95
chr19	5810096	5812698	hs1759	negative	0.217262	0.0462361	0.0466683	0.343	0.336593	544	0.419645	0.139454	0.355	0.478535	322	0.345364	640.6
chr19	8944197	8945760	hs2056	negative	0.232242	0.0537355	0.0598964	0.467	0.349036	558	0.533193	0.109602	0.432	0.515932	446	0.379118	691.8
chr19	10421786	10424672	hs351	negative	0.0352559	0.006717	0.00808197	0.26	0.236254	145.5	0.632908	0.178934	0.494	0.573932	585.5	0.290208	321.15
chr19	10659775	10663888	mm1381	negative	0.0743945	0.0146349	0.0126446	0.027	0.199058	97	0.438098	0.0910833	0.51	0.512163	413	0.224809	220.9
chr19	14123242	14124630	hs1004	positive	0.395952	0.0720442	0.0851543	0.167	0.326558	550.5	0.389262	0.126214	0.412	0.477121	336.5	0.337991	651.45
chr19	14239311	14242198	hs1163	negative	0.359031	0.0788125	0.0836251	0.257	0.360833	526	0.698011	0.23954	0.59	0.646842	636	0.487535	716.8
chr19	14506118	14508633	hs1360	negative	0.50737	0.118162	0.131587	0.425	0.463119	644	0.73503	0.15077	0.487	0.590552	563.5	0.532389	813.05
chr19	14518113	14519084	hs1183	negative	0.199133	0.038646	0.0429046	0.302	0.32898	502	0.27347	0.0615792	0.286	0.396764	135	0.276552	542.5
chr19	14540263	14542407	hs1026	negative	0.324966	0.0636173	0.0599637	0.295	0.353606	574.5	0.454655	0.110134	0.452	0.503182	415	0.374253	699
chr19	14565296	14568169	hs1078	negative	0.552875	0.115143	0.133634	0.387	0.464238	695	0.64161	0.139323	0.469	0.559316	548.5	0.505094	859.55
chr19	14658816	14660521	hs1074	negative	0.110767	0.0165197	0.0121573	0.023	0.24854	144	0.537954	0.137545	0.491	0.540879	532	0.289484	303.6
chr19	14776717	14777987	hs1041	negative	0.387488	0.0979588	0.0715237	0.423	0.419315	589	0.403665	0.0551236	0.402	0.455211	188.5	0.403387	645.55
chr19	14890555	14892151	hs313	positive	0.895356	0.445717	0.5	0.582	0.759016	819.5	0.71167	0.192091	0.527	0.612046	623	0.785357	1006.4
chr19	14939836	14941282	hs765	negative	0.57353	0.142901	0.141071	0.242	0.438784	644	0.569815	0.166001	0.459	0.564157	541.5	0.482303	806.45
chr19	15340183	15341551	hs312	positive	0.416413	0.100011	0.109691	0.554	0.461497	677	0.485305	0.109531	0.431	0.502683	413.5	0.467224	801.05
chr19	15800832	15804668	hs1585	negative	0.254862	0.0364641	0.0383856	0.413	0.352362	473	0.560502	0.20911	0.517	0.584579	569	0.430899	643.7
chr19	15835663	15838957	hs1530	positive	0.389715	0.073528	0.0871903	0.216	0.357675	521	0.429326	0.0890295	0.461	0.490363	349	0.371777	625.7
chr19	17083805	17085682	hs1814	negative	0.043241	0.00750207	0.00722563	0.044	0.220641	27	0.43098	0.0801388	0.297	0.437076	213	0.216075	90.9
chr19	20013975	20014601	hs811	negative	0.0493301	0.00927238	0.0106908	0.064	0.200059	66	0.275153	0.0517467	0.221	0.384353	29	0.149234	74.7
chr19	20035025	20035757	hs668	negative	0.0964582	0.0152551	0.0210958	0.084	0.224273	202	0.609126	0.128028	0.431	0.537906	487	0.289613	348.1
chr19	20401244	20403310	hs2000	negative	0.150564	0.0247856	0.0242097	0.165	0.270358	318	0.395358	0.0817428	0.345	0.445426	205	0.264977	379.5
chr19	21274084	21274843	mm269	negative	0.0618608	0.0122466	0.0161888	0.192	0.23017	188	0.344366	0.0552019	0.189	0.388537	44	0.170257	201.2
chr19	24451987	24454281	hs1395	negative	0.507456	0.118662	0.130543	0.384	0.457834	648	0.409824	0.0993195	0.454	0.490841	345	0.459174	751.5
chr19	24945396	24946544	hs628	negative	0.105177	0.0168281	0.0179252	0.196	0.264506	235.5	0.464363	0.0800724	0.353	0.461666	259.5	0.267822	313.35
chr19	25604027	25604976	hs196	negative	0.133252	0.0254758	0.0169193	0.091	0.26719	250	0.325181	0.0804291	0.416	0.451491	309.5	0.258601	342.85
chr19	25607279	25609178	hs112	negative	0.508658	0.117493	0.0810749	0.326	0.431644	615.5	0.517367	0.0868346	0.404	0.492228	344.5	0.434713	718.85
chr19	26844389	26847098	hs1743	negative	0.481026	0.112605	0.072248	0.457	0.447058	604	0.576275	0.164557	0.527	0.573686	564	0.509279	773.2
chr19	27904248	27905597	hs1350	negative	0.233979	0.041932	0.040637	0.112	0.288234	438	0.462634	0.0725723	0.393	0.470657	292.5	0.301132	525.75
chr19	36129039	36129586	hs495	negative	0.137186	0.0225865	0.0221115	0.154	0.262098	277	0.450109	0.0710872	0.196	0.405494	196	0.22885	335.8
chr19	36686377	36689836	hs1950	negative	0.105242	0.0168266	0.0155379	0.134	0.251935	169	0.346635	0.0998238	0.356	0.445941	219.5	0.25011	234.85
chr19	37492022	37497349	hs1866	negative	0.166518	0.0213936	0.0249892	0.053	0.233827	278.5	0.569958	0.0900596	0.494	0.532392	485	0.299098	424
chr19	40375645	40378667	hs1778	negative	0.118987	0.0234568	0.0223407	0.096	0.225354	245.5	0.627553	0.190335	0.578	0.601145	616	0.304133	430.3
chr19	40467416	40468695	hs2353	negative	0.214101	0.0326265	0.0317766	0.159	0.264138	380	0.427304	0.0933579	0.249	0.433708	226	0.221162	447.8
chr19	41558217	41559329	hs478	negative	0.0338896	0.00812831	0.00943029	0.184	0.220465	118.5	0.418043	0.0728348	0.409	0.471948	257.5	0.217519	195.75
chr19	44514132	44515870	hs1006	negative	0.0463198	0.0160655	0.010301	0.128	0.199704	169.5	0.574096	0.126565	0.483	0.557117	531	0.265026	328.8
chr19	44630970	44633041	hs224	negative	0.336942	0.0716314	0.0495573	0.182	0.342915	448.5	0.632487	0.252272	0.522	0.618194	614.5	0.440203	632.85
chr19	44633644	44634226	hs225	negative	0.0916009	0.0206019	0.017507	0.064	0.237323	155	0.443789	0.100373	0.416	0.485506	353.5	0.25818	261.05
chr19	44670805	44671431	hs285	negative	0.155759	0.0218853	0.017292	0.264	0.268911	315.5	0.547731	0.0387583	0.457	0.499837	362.5	0.309955	424.25
chr19	44674626	44675238	hs286	negative	0.0953325	0.0145132	0.00785319	0.086	0.255981	73.5	0.403267	0.0897273	0.385	0.463283	253	0.270792	149.4
chr19	44698597	44700718	hs228	negative	0.160161	0.0281388	0.0167624	0.238	0.291006	398.5	0.668747	0.152188	0.538	0.586903	600	0.374036	578.5
chr19	44796521	44798014	hs229	negative	0.11733	0.01627	0.0173306	0.216	0.248455	251.5	0.566549	0.205141	0.513	0.576685	582	0.308254	426.1
chr19	44801251	44802539	hs520	negative	0.157458	0.0187249	0.0151909	0.157	0.250886	289	0.328592	0.0786415	0.12	0.352682	144	0.20474	332.2
chr19	45225546	45226320	hs324	negative	0.0937794	0.0199373	0.0134849	0.088	0.258123	180.5	0.160732	0.0423774	0.406	0.399641	139.5	0.226234	222.35
chr19	45342853	45343685	hs939	negative	0.0976166	0.0163683	0.015818	0.053	0.210361	127	0.450348	0.102962	0.313	0.433	316.5	0.22073	221.95
chr19	45475437	45476961	hs897	negative	0.818805	0.302388	0.355303	0.783	0.729677	799	0.76483	0.341925	0.57	0.690772	652	0.806606	994.6
chr19	45493585	45494869	hs326	positive	0.351598	0.0615613	0.0584992	0.191	0.318662	550	0.388207	0.0750245	0.361	0.438099	260.5	0.287449	628.15
chr19	45734459	45735623	hs511	negative	0.393827	0.0803137	0.0690877	0.212	0.341676	589	0.342744	0.113931	0.453	0.478914	370	0.343239	700
chr19	45746901	45747683	hs513	negative	0.135289	0.0133762	0.0173281	0.286	0.303397	232	0.376323	0.0693399	0.29	0.419281	102	0.284474	262.6
chr19	46618498	46619738	mm195	negative	0.0638284	0.0157895	0.0124808	0.138	0.205766	207.5	0.353639	0.0631735	0.162	0.33369	95	0.16503	236
chr19	47908459	47910596	mm324	negative	0.448837	0.144397	0.114769	0.422	0.449455	668	0.478393	0.0982225	0.36	0.477478	330.5	0.428121	767.15
chr19	49127656	49128321	hs951	negative	0.113679	0.0204679	0.0158984	0.296	0.286872	289.5	0.475032	0.0842624	0.228	0.426188	233.5	0.262689	359.55
chr19	53411035	53413469	mm1351	negative	0.593039	0.1418	0.148537	0.402	0.489233	715	0.446228	0.0819142	0.367	0.463051	264.5	0.463137	794.35
chr19	53715569	53717446	mm64	negative	0.0831091	0.015925	0.0136348	0.108	0.247391	177.5	0.341217	0.0325144	0.22	0.380404	35	0.217841	188
chr19	55476600	55477537	hs328	negative	0.822402	0.405342	0.400628	0.501	0.726712	767	0.595871	0.159589	0.411	0.536018	494	0.734642	915.2
chr19	58371922	58373062	mm445	positive	0.783433	0.346531	0.412063	0.791	0.773266	787.5	0.42417	0.0943932	0.41	0.481036	320.5	0.755945	883.65
chr19	58419231	58420471	mm916	negative	0.315621	0.0674439	0.0605332	0.394	0.363474	599	0.452475	0.14617	0.426	0.509203	446.5	0.376988	732.95
chr19	59132961	59134097	hs841	negative	0.154124	0.0270646	0.0201457	0.107	0.256385	256	0.481099	0.166605	0.437	0.525418	454	0.298949	392.2
chr19	59134550	59135577	hs934	negative	0.0829622	0.015459	0.0154688	0.048	0.236625	146	0.428988	0.0396366	0.367	0.442764	182	0.242646	200.6
chr19	59267128	59268278	mm447	negative	0.171772	0.0351886	0.0324525	0.206	0.266174	384	0.414884	0.0901656	0.207	0.368196	232	0.233247	453.6
chr19	59423214	59425570	mm448	positive	0.889748	0.473736	0.5	0.822	0.800142	834	0.561817	0.215062	0.534	0.590729	587.5	0.803603	1010.25
chr19	59465505	59466798	hs1032	negative	0.181284	0.0249533	0.0265683	0.132	0.251173	365	0.430902	0.110892	0.376	0.469671	364.5	0.242785	474.35
chr19	59469921	59471302	hs1221	negative	0.22846	0.030209	0.0333179	0.254	0.291283	473	0.375477	0.0545241	0.363	0.426714	198	0.25781	532.4
chr19	59637323	59638561	hs1087	negative	0.465984	0.0809413	0.077503	0.174	0.377714	505	0.443544	0.0789783	0.395	0.4707	266	0.377153	584.8
chr19	59717098	59718467	hs1236	positive	0.654416	0.140543	0.110219	0.361	0.478942	705	0.685519	0.261777	0.51	0.622631	608	0.565387	887.4
chr19	59865706	59867187	hs1551	negative	0.630132	0.160593	0.170123	0.341	0.489056	711	0.56851	0.141224	0.455	0.538502	508	0.516542	863.4
chr19	60015442	60016837	mm449	positive	0.898496	0.461662	0.543001	0.803	0.813644	832.5	0.414418	0.0938444	0.389	0.466332	286.5	0.764461	918.45
chr19	60203058	60204722	hs672	negative	0.612967	0.127117	0.0984955	0.416	0.486226	674	0.591901	0.0864855	0.446	0.519697	431	0.501424	803.3
chr2	4297327	4301456	mm418	negative	0.882911	0.492364	0.283301	0.658	0.740757	802	0.649351	0.240547	0.584	0.635472	626	0.7892	989.8
chr2	4339658	4341457	mm28	positive	0.729294	0.262219	0.30667	0.768	0.71259	788	0.377386	0.0736026	0.174	0.336807	141	0.571069	830.3
chr2	4348338	4349353	mm419	negative	0.800255	0.274783	0.304177	0.608	0.702649	782	0.389246	0.0810937	0.148	0.344249	177	0.559889	835.1
chr2	4361908	4362689	mm420	negative	0.701673	0.182336	0.231641	0.508	0.583688	774	0.414815	0.108065	0.207	0.410841	269	0.489839	854.7
chr2	4556144	4557875	mm422	positive	0.817562	0.296775	0.255417	0.793	0.734716	797	0.412881	0.0876477	0.317	0.417561	255	0.646335	873.5
chr2	4587585	4588762	mm423	positive	0.926939	0.578239	0.597811	0.91	0.840276	855	0.414103	0.0813189	0.26	0.422148	168	0.761715	905.4
chr2	4882644	4883763	mm424	negative	0.428221	0.142948	0.0198315	0.289	0.377011	584	0.347444	0.100304	0.332	0.430927	261	0.350259	662.3
chr2	6260694	6262916	hs1382	negative	0.246249	0.0418301	0.0394107	0.261	0.331774	431.5	0.36571	0.0756551	0.335	0.433868	126	0.3169	469.3
chr2	7639724	7642480	hs2237	negative	0.203051	0.0326259	0.0278815	0.078	0.243354	291	0.387386	0.0809425	0.184	0.346825	173	0.206877	342.9
chr2	12065185	12068019	mm30	negative	0.378368	0.0733553	0.0700265	0.321	0.380229	630	0.46251	0.0821725	0.473	0.4987	380	0.3992	744
chr2	18046233	18047055	mm270	negative	0.302173	0.0727632	0.00270414	0.265	0.317254	454.5	0.307483	0.141284	0.328	0.437444	281	0.307548	538.8
chr2	18973198	18973733	hs2048	negative	0.0507948	0.00915072	0.00671696	0.049	0.196684	38.5	0.389095	0.0754865	0.151	0.39247	140	0.142593	80.5
chr2	19455026	19455689	hs826	negative	0.532584	0.135749	0.140035	0.389	0.466667	702	0.37438	0.0989138	0.343	0.447245	229	0.432879	770.7
chr2	30654264	30656448	mm320	negative	0.310205	0.0487154	0.056438	0.407	0.362442	553	0.42607	0.0750693	0.314	0.446125	195	0.322382	611.5
chr2	31004939	31008077	mm1325	negative	0.037378	0.00704257	0.00643628	0.075	0.19868	43	0.432874	0.0932681	0.38	0.47332	307.5	0.194043	135.25
chr2	31499311	31500827	hs1328	negative	0.165264	0.0241997	0.0236986	0.277	0.276856	381	0.768091	0.268265	0.459	0.618426	593	0.352412	558.9
chr2	31640644	31641311	hs876	negative	0.194193	0.0342956	0.0187981	0.251	0.312802	320	0.393724	0.0826142	0.319	0.437258	174	0.302425	372.2
chr2	32053417	32057197	hs1963	negative	0.104367	0.0162603	0.0115485	0.228	0.285322	175.5	0.519802	0.0974379	0.452	0.512554	414	0.32381	299.7
chr2	32127730	32128586	mm194	negative	0.0942791	0.0209806	0.0234024	0.153	0.231993	255	0.3567	0.068775	0.106	0.371949	82	0.157745	279.6
chr2	32908279	32909524	mm238	negative	0.228697	0.0458473	0.0376575	0.408	0.337223	551.5	0.335027	0.0691195	0.289	0.401474	156.5	0.300617	598.45
chr2	33788144	33790460	hs186	negative	0.814295	0.383509	0.436723	0.861	0.791112	804	0.285888	0.0619054	0.454	0.442517	247.5	0.762427	878.25
chr2	33841539	33845598	mm1354	negative	0.0621922	0.0113665	0.0115996	0.138	0.22295	160	0.292269	0.0488919	0.306	0.385339	99	0.177903	189.7
chr2	33875330	33878839	mm716	positive	0.533293	0.163838	0.126671	0.482	0.500461	692	0.62052	0.151455	0.595	0.628074	602	0.584846	872.6
chr2	34016021	34017342	hs1108	negative	0.182332	0.0281491	0.0293505	0.16	0.258743	407	0.178423	0.0791214	0.442	0.421391	251	0.237853	482.3
chr2	34033023	34033764	hs1015	negative	0.127789	0.026927	0.0239775	0.192	0.252862	369	0.625932	0.112207	0.442	0.539804	491	0.282307	516.3
chr2	34064833	34066528	hs987	negative	0.211269	0.0616761	0.0391683	0.277	0.332206	445	0.541773	0.119995	0.488	0.537764	504.5	0.381093	596.35
chr2	34166779	34167773	hs1103	negative	0.366222	0.0539088	0.0491782	0.196	0.335425	523.5	0.556197	0.170298	0.509	0.566434	579	0.39654	697.2
chr2	34229437	34230578	hs317	negative	0.48851	0.114839	0.107597	0.306	0.422825	664.5	0.350154	0.0797207	0.383	0.447153	292.5	0.393934	752.25
chr2	34235169	34236290	hs1000	negative	0.359606	0.0406768	0.0530503	0.284	0.341188	586	0.803338	0.274749	0.579	0.686626	652	0.501585	781.6
chr2	34255334	34257139	hs1017	negative	0.257518	0.0581466	0.034988	0.133	0.310138	379	0.609599	0.150077	0.451	0.551815	530.5	0.367087	538.15
chr2	34260196	34261370	hs1095	negative	0.106414	0.0122312	0.0130696	0.114	0.229933	167.5	0.216426	0.0263557	0.39	0.387468	120	0.218728	203.5
chr2	34286509	34288341	hs1099	negative	0.640868	0.215615	0.214379	0.615	0.598846	752	0.753222	0.227303	0.511	0.643397	612.5	0.686907	935.75
chr2	34310582	34311104	hs316	negative	0.139796	0.0257094	0.024364	0.323	0.314878	403	0.180887	0.0484594	0.237	0.359755	56	0.243404	419.8
chr2	34356456	34359026	hs1102	negative	0.159305	0.0281266	0.0233726	0.058	0.248506	246.5	0.521114	0.127953	0.492	0.536156	492	0.3009	394.1
chr2	34359232	34360875	hs818	negative	0.0850098	0.013868	0.0117741	0.266	0.270755	231	0.247093	0.0760962	0.412	0.429516	184	0.259089	286.2
chr2	34363449	34364811	hs1030	negative	0.227905	0.0309614	0.0277846	0.292	0.297714	417	0.494445	0.109026	0.446	0.512577	460	0.337591	555
chr2	34455218	34456803	hs185	negative	0.121513	0.0197072	0.022153	0.156	0.237905	264	0.3772	0.0787814	0.373	0.455943	213	0.222922	327.9
chr2	34462108	34463283	hs788	negative	0.126283	0.0189709	0.018807	0.058	0.247632	234	0.261121	0.0467571	0.346	0.407322	78.5	0.235716	257.55
chr2	38142558	38144874	hs314	negative	0.188736	0.0282772	0.0364471	0.215	0.259532	430	0.339632	0.0802216	0.417	0.444446	244	0.267918	503.2
chr2	38195269	38199898	hs1794	negative	0.322819	0.0528982	0.0479329	0.146	0.311483	429	0.544049	0.157769	0.515	0.560235	535	0.376802	589.5
chr2	38535055	38537083	mm160	negative	0.144376	0.0273977	0.0290704	0.161	0.24713	338	0.430218	0.0930437	0.347	0.462973	266	0.230795	417.8
chr2	38594702	38595720	hs600	negative	0.168024	0.0301625	0.028577	0.129	0.246242	298	0.485224	0.118918	0.377	0.481068	409.5	0.273708	420.85
chr2	43781987	43783031	hs402	negative	0.554246	0.147232	0.110544	0.256	0.42815	689	0.618772	0.180125	0.474	0.576026	577.5	0.491136	862.25
chr2	43977739	43979507	hs675	negative	0.0889569	0.0171469	0.0137093	0.057	0.239304	155.5	0.485933	0.0883617	0.38	0.477843	330	0.261697	254.5
chr2	43986279	43987229	hs403	negative	0.31935	0.045982	0.0584509	0.273	0.327311	553	0.342161	0.0548641	0.29	0.393359	131	0.26495	592.3
chr2	43989287	43991110	hs663	negative	0.173821	0.0400926	0.0303746	0.105	0.272236	379	0.577676	0.0965007	0.435	0.515764	447	0.312063	513.1
chr2	44572995	44574695	hs404	negative	0.167834	0.0298572	0.0222186	0.213	0.299721	280	0.498356	0.192021	0.427	0.537401	468.5	0.349236	420.55
chr2	45023631	45025444	hs407	negative	0.568407	0.120669	0.139625	0.499	0.497515	716	0.689747	0.15463	0.442	0.573584	535	0.542853	876.5
chr2	45036258	45037036	hs409	negative	0.145858	0.0225534	0.0185624	0.107	0.239568	284	0.330687	0.0761987	0.424	0.445924	262	0.255891	362.6
chr2	45053671	45058470	mm1380	negative	0.414059	0.0795056	0.0774678	0.223	0.372687	598.5	0.895261	0.418132	0.498	0.71177	629.5	0.526901	787.35
chr2	45102219	45104360	hs2256	negative	0.385302	0.0592101	0.0351031	0.105	0.327339	467	0.403267	0.178399	0.431	0.509382	454	0.346049	603.2
chr2	45171144	45172955	hs1802	negative	0.14487	0.0194319	0.0179991	0.072	0.223959	204	0.370681	0.103016	0.433	0.481137	320.5	0.227772	300.15
chr2	45836162	45837257	hs617	negative	0.147571	0.0310074	0.0251255	0.089	0.219677	328	0.40497	0.0569786	0.388	0.437832	206.5	0.228585	389.95
chr2	45921900	45923049	hs777	negative	0.524788	0.1571	0.100234	0.201	0.402532	617	0.402888	0.0720807	0.4	0.44966	260.5	0.386649	695.15
chr2	46326766	46328057	hs544	negative	0.228317	0.0455712	0.0436636	0.23	0.290422	459.5	0.36243	0.154535	0.424	0.495302	354	0.298029	565.7
chr2	46666275	46667373	hs649	negative	0.29589	0.0433557	0.0602743	0.268	0.334401	484.5	0.674384	0.228755	0.551	0.6266	622	0.445226	671.1
chr2	46669500	46670495	hs568	negative	0.407273	0.105591	0.0758596	0.117	0.322443	529.5	0.360232	0.0595495	0.318	0.397498	125	0.288723	567
chr2	46674604	46675472	hs760	negative	0.109674	0.0196859	0.0263102	0.099	0.22906	283.5	0.2616	0.0542234	0.324	0.38718	103	0.185393	314.4
chr2	46801607	46803612	hs534	negative	0.160655	0.0223825	0.0232009	0.24	0.266139	327	0.507548	0.24652	0.508	0.609362	571	0.356291	498.3
chr2	47133822	47134610	hs410	negative	0.436551	0.084372	0.112792	0.137	0.346065	590	0.295265	0.0589549	0.349	0.405553	144.5	0.294577	633.35
chr2	47183582	47185337	hs609	positive	0.737426	0.267392	0.243973	0.291	0.558572	732.5	0.544106	0.153285	0.477	0.552356	528.5	0.594631	891.05
chr2	47263332	47264195	hs719	negative	0.303963	0.0454678	0.0701602	0.205	0.313511	555	0.693839	0.1231	0.489	0.574605	561	0.39504	723.3
chr2	47302030	47303333	hs773	negative	0.192036	0.0402823	0.034386	0.156	0.282428	404	0.41283	0.0816735	0.384	0.461368	245.5	0.285354	477.65
chr2	47334272	47335444	hs805	negative	0.0366534	0.00623541	0.00549192	0.181	0.248979	135	0.440463	0.117995	0.361	0.475517	323	0.268793	231.9
chr2	50969347	50972438	hs1386	negative	0.447329	0.108083	0.113466	0.559	0.473731	690	0.3566	0.0710029	0.37	0.441006	161	0.437528	738.3
chr2	56253983	56255716	hs803	negative	0.140731	0.0236658	0.0241641	0.174	0.274801	385	0.596965	0.11532	0.4	0.516809	446	0.313144	518.8
chr2	56257296	56258347	hs580	negative	0.31773	0.0390205	0.0476758	0.131	0.292108	486.5	0.563288	0.0604587	0.288	0.451768	255.5	0.292894	563.15
chr2	56455286	56457265	hs551	negative	0.467871	0.0990008	0.115649	0.398	0.436653	599	0.553574	0.0912736	0.5	0.531255	459	0.470309	736.7
chr2	56518707	56520248	hs549	negative	0.168327	0.0190305	0.0130631	0.263	0.269931	289.5	0.406894	0.079509	0.444	0.473129	326	0.29728	387.3
chr2	56576465	56577480	hs411	negative	0.0840925	0.0233513	0.0194047	0.163	0.271996	270.5	0.297945	0.0670703	0.383	0.431251	225.5	0.251199	338.15
chr2	56591692	56592843	hs691	negative	0.347917	0.0624594	0.0718659	0.234	0.335914	613	0.389294	0.150696	0.409	0.487191	397.5	0.356027	732.25
chr2	56916091	56916889	hs412	negative	0.186293	0.0261467	0.0202653	0.156	0.253375	289.5	0.52491	0.0826657	0.347	0.46063	344.5	0.269845	392.85
chr2	57341949	57344456	mm667	positive	0.837707	0.354473	0.401521	0.669	0.742196	817	0.487192	0.0859215	0.436	0.491822	383	0.692906	931.9
chr2	57517307	57518247	hs413	negative	0.192376	0.0298327	0.0295696	0.175	0.262018	351	0.518197	0.0778977	0.43	0.496816	398.5	0.299189	470.55
chr2	57616984	57617851	hs414	negative	0.20004	0.0273611	0.0409125	0.215	0.280539	453	0.660743	0.265637	0.509	0.631741	623	0.403354	639.9
chr2	57671881	57672832	hs662	negative	0.160012	0.0206017	0.0206031	0.198	0.255586	312	0.601944	0.21337	0.426	0.560534	530	0.294305	471
chr2	57793277	57794576	hs573	negative	0.149232	0.0239219	0.0163021	0.082	0.23494	257	0.355855	0.0951991	0.42	0.458813	318	0.258137	352.4
chr2	57820408	57821348	hs415	positive	0.788691	0.327378	0.431718	0.683	0.735763	818	0.284625	0.0463584	0.29	0.380779	94	0.612213	846.2
chr2	57878888	57879847	hs794	negative	0.613108	0.131247	0.14421	0.413	0.500378	690	0.480568	0.108715	0.372	0.485178	362	0.482826	798.6
chr2	59562345	59563132	hs1477	positive	0.925367	0.529868	0.629658	0.952	0.896379	854	0.558883	0.194583	0.418	0.556952	509.5	0.87325	1006.85
chr2	59597936	59601449	mm717	positive	0.94006	0.677127	0.671509	0.982	0.864415	872	0.512767	0.146664	0.555	0.557195	560	0.870984	1040
chr2	59668906	59672125	hs2027	negative	0.344591	0.0481052	0.0454329	0.235	0.320967	537	0.462986	0.0723798	0.456	0.488957	379.5	0.326448	650.85
chr2	59828773	59829361	mm282	negative	0.799282	0.31751	0.329898	0.666	0.708365	809	0.31509	0.080051	0.126	0.352006	140	0.554292	851
chr2	61656142	61656716	hs416	negative	0.0967186	0.0212134	0.0286659	0.333	0.277133	389	0.292114	0.0774209	0.435	0.444039	266	0.263317	468.8
chr2	63669378	63670651	hs689	negative	0.121189	0.0187624	0.0154682	0.167	0.266777	297	0.626815	0.0981303	0.387	0.511606	424	0.302245	424.2
chr2	63877720	63879192	hs890	negative	0.89763	0.55899	0.515856	0.803	0.861632	828	0.574786	0.0550555	0.357	0.467714	289.5	0.80781	914.85
chr2	63962796	63964416	hs170	negative	0.321459	0.0603834	0.0667933	0.283	0.359791	595	0.207728	0.0643214	0.388	0.412425	191	0.318655	652.3
chr2	64079255	64080739	hs640	negative	0.164028	0.0265393	0.0329932	0.18	0.262819	402	0.378587	0.0817738	0.441	0.465298	320	0.286027	498
chr2	64172017	64172993	hs606	negative	0.779132	0.218466	0.248451	0.73	0.690915	760	0.497645	0.0955871	0.39	0.488987	364.5	0.673245	869.35
chr2	64177546	64178374	hs420	negative	0.181626	0.0216588	0.0179874	0.212	0.299603	241	0.318441	0.0576935	0.247	0.389644	45	0.265046	254.5
chr2	64366222	64367228	hs421	negative	0.0664039	0.0120204	0.0116972	0.145	0.24239	146.5	0.426734	0.122956	0.381	0.478187	328.5	0.257866	245.05
chr2	65992128	65994633	mm668	negative	0.895937	0.43366	0.460319	0.916	0.78527	841.5	0.511347	0.11989	0.48	0.52534	502.5	0.783454	992.25
chr2	69998509	69999848	hs1867	negative	0.0454321	0.00924368	0.00973926	0.272	0.227645	204	0.444747	0.0602113	0.357	0.4362	227.5	0.232649	272.25
chr2	71418479	71422071	mm55	negative	0.124364	0.025533	0.0217577	0.185	0.233094	349.5	0.642251	0.220626	0.459	0.608026	579.5	0.318803	523.35
chr2	71516484	71518219	hs553	negative	0.191128	0.0322717	0.0310508	0.139	0.276348	360	0.49152	0.12959	0.442	0.515537	462	0.309879	498.6
chr2	71527336	71528847	hs1423	negative	0.207739	0.0433971	0.0399546	0.221	0.270117	467	0.400204	0.0997839	0.514	0.512392	407	0.31616	589.1
chr2	71535378	71536557	hs422	negative	0.244239	0.0375281	0.0316214	0.149	0.26983	391	0.331153	0.0757625	0.374	0.4468	166	0.248196	440.8
chr2	71537156	71538581	hs423	negative	0.457584	0.0727221	0.0701271	0.183	0.350861	539	0.745852	0.548842	0.499	0.713872	630.5	0.503445	728.15
chr2	72426155	72427698	hs242	negative	0.564297	0.129633	0.142034	0.554	0.51758	684	0.599269	0.13941	0.454	0.546163	495	0.546722	832.5
chr2	73139371	73141413	hs243	positive	0.690847	0.230923	0.244849	0.717	0.665877	768	0.739954	0.282784	0.528	0.69278	641.5	0.726233	960.45
chr2	73142671	73144272	hs244	negative	0.216396	0.041824	0.0487493	0.347	0.332709	531	0.620924	0.165995	0.489	0.571825	570	0.395881	702
chr2	73179758	73180791	hs574	negative	0.365281	0.106264	0.045796	0.098	0.297775	488	0.549777	0.165118	0.382	0.524775	455.5	0.331935	624.65
chr2	73268418	73269496	hs860	negative	0.0859116	0.0174846	0.012162	0.096	0.257505	157.5	0.434409	0.107441	0.401	0.48097	397	0.262707	276.6
chr2	73275594	73277184	hs953	negative	0.216349	0.0388196	0.0447245	0.197	0.298135	460	0.22511	0.0854787	0.396	0.427707	176	0.283716	512.8
chr2	73279567	73280473	hs245	negative	0.234203	0.0407894	0.0623997	0.298	0.327403	481	0.573228	0.146467	0.477	0.550378	510	0.383225	634
chr2	74489927	74491300	hs616	negative	0.305582	0.0389037	0.0426583	0.234	0.329146	523	0.629443	0.12011	0.434	0.53536	497	0.372987	672.1
chr2	74650860	74652235	hs246	negative	0.435693	0.0757642	0.0925067	0.339	0.39083	650	0.375501	0.121055	0.428	0.480572	379	0.387446	763.7
chr2	75138220	75138763	hs248	negative	0.415573	0.0673046	0.0738434	0.421	0.410088	639	0.575541	0.219833	0.532	0.596856	611.5	0.484543	822.45
chr2	79461477	79462272	hs626	negative	0.138017	0.0282006	0.0146149	0.16	0.270384	331.5	0.373051	0.0818114	0.376	0.451927	211.5	0.276491	394.95
chr2	82498030	82499136	hs1245	negative	0.182146	0.0225578	0.0327254	0.133	0.255601	365	0.426454	0.117567	0.331	0.456908	337	0.269228	466.1
chr2	84517965	84520803	mm1324	negative	0.127368	0.0183508	0.0193525	0.117	0.234308	276.5	0.357979	0.0797586	0.417	0.453685	299.5	0.224873	366.35
chr2	93670758	93674396	hs2090	negative	0.106964	0.017848	0.0162021	0.122	0.247624	200.5	0.485371	0.107199	0.48	0.516136	443	0.288362	333.4
chr2	101589988	101594341	mm1328	positive	0.519925	0.127628	0.117905	0.536	0.493288	723.5	0.524787	0.0881198	0.463	0.510361	425	0.500167	851
chr2	102319035	102319919	hs2080	negative	0.202963	0.0357632	0.0339794	0.211	0.293061	393	0.471865	0.0884784	0.432	0.490508	361.5	0.312977	501.45
chr2	103623986	103627532	mm1312	negative	0.161649	0.0234621	0.0213313	0.103	0.235588	273.5	0.499424	0.143338	0.475	0.531591	504	0.266672	424.7
chr2	103893011	103895665	hs1858	negative	0.150721	0.0214499	0.0193734	0.099	0.238859	277.5	0.310524	0.0612365	0.382	0.421475	181	0.241146	331.8
chr2	104893781	104894712	hs577	negative	0.111018	0.0208701	0.0210639	0.051	0.236213	183	0.465256	0.0999917	0.421	0.490179	362	0.260657	291.6
chr2	105333716	105335146	hs113	negative	0.155215	0.0267676	0.0216641	0.11	0.2651	332.5	0.264985	0.0337864	0.301	0.389879	45	0.239482	346
chr2	105447293	105448403	hs866	negative	0.494735	0.136086	0.125643	0.216	0.404969	621.5	0.614612	0.0571906	0.449	0.523401	393	0.434589	739.4
chr2	105515856	105516712	hs855	negative	0.0939832	0.0165686	0.0143629	0.1	0.259858	178	0.407003	0.0996323	0.368	0.462543	341.5	0.254015	280.45
chr2	105611042	105614025	hs1531	negative	0.368163	0.0677717	0.0810439	0.448	0.402419	609	0.691663	0.217391	0.569	0.618968	633	0.503047	798.9
chr2	105689600	105691450	hs1082	negative	0.0999928	0.0112653	0.00758122	0.16	0.269751	108.5	0.484995	0.071808	0.477	0.503195	344.5	0.306228	211.85
chr2	105718758	105720537	hs198	negative	0.395753	0.0689319	0.067585	0.343	0.385013	615	0.546215	0.113585	0.39	0.504032	403.5	0.39747	736.05
chr2	105778531	105780040	hs234	negative	0.0689763	0.00703185	0.0139957	0.161	0.231139	158	0.678875	0.189812	0.504	0.603562	612	0.337643	341.6
chr2	105833388	105834698	hs565	negative	0.619449	0.169566	0.0996137	0.313	0.469924	675.5	0.655885	0.160064	0.464	0.585718	567.5	0.519995	845.75
chr2	105913337	105914487	hs863	negative	0.0512405	0.00867254	0.00588794	0.208	0.228097	121	0.302706	0.0311169	0.304	0.356999	51	0.208914	136.3
chr2	113691543	113692645	hs910	negative	0.753809	0.261722	0.344764	0.822	0.698417	791	0.392177	0.0784212	0.376	0.453605	193.5	0.63934	849.05
chr2	114123388	114123882	mm182	negative	0.0185211	0.00313471	0.00400783	0.283	0.264117	150	0.392955	0.0736777	0.132	0.381075	127	0.227268	188.1
chr2	114411449	114413021	hs776	negative	0.657812	0.122627	0.0837946	0.176	0.422361	588	0.282129	0.0632647	0.379	0.435003	130	0.381692	627
chr2	114739395	114740295	hs354	negative	0.0664839	0.01124	0.0106467	0.072	0.23631	90	0.61565	0.125711	0.427	0.532885	492.5	0.287301	237.75
chr2	115537684	115539308	hs355	negative	0.758012	0.235282	0.1962	0.598	0.601349	774	0.631611	0.129296	0.478	0.554374	533	0.630177	933.9
chr2	115656958	115658248	hs828	negative	0.319986	0.0622509	0.0523552	0.163	0.303319	480	0.479877	0.117104	0.38	0.480173	405.5	0.32158	601.65
chr2	115658281	115659712	hs812	negative	0.573215	0.165959	0.177524	0.568	0.543005	706	0.678134	0.168002	0.476	0.581557	552	0.593519	871.6
chr2	115669514	115669885	hs1871	negative	0.185558	0.0276675	0.0250026	0.091	0.240592	266.5	0.517524	0.0927142	0.342	0.460849	362	0.258522	375.1
chr2	115867988	115870503	mm669	negative	0.943077	0.59194	0.64169	0.805	0.8798	840	0.564759	0.148928	0.518	0.558151	561.5	0.893258	1008.45
chr2	115871243	115872482	hs489	negative	0.53276	0.134455	0.101909	0.233	0.424933	596	0.463893	0.10136	0.365	0.474097	309	0.416867	688.7
chr2	115896429	115899400	hs1129	negative	0.608568	0.13485	0.105939	0.444	0.491006	736	0.513422	0.102776	0.516	0.531221	501.5	0.514788	886.45
chr2	115919997	115921651	hs181	negative	0.106727	0.0159756	0.0125767	0.049	0.215125	165	0.267689	0.083408	0.406	0.43063	256	0.197954	241.8
chr2	115962485	115963540	mm255	negative	0.223102	0.0340297	0.027348	0.135	0.295512	400	0.489402	0.0729422	0.284	0.446339	271	0.272024	481.3
chr2	116018048	116020475	hs1178	negative	0.316858	0.0654147	0.0725583	0.264	0.334238	562.5	0.664662	0.328638	0.469	0.668179	612	0.443346	746.1
chr2	116044886	116046285	hs1097	negative	0.197735	0.0252483	0.0235759	0.101	0.243804	301	0.355012	0.063966	0.342	0.437575	115.5	0.216708	335.65
chr2	116200855	116202747	hs572	negative	0.0691784	0.012771	0.0116151	0.097	0.233836	118	0.662949	0.0939891	0.481	0.550654	479	0.294323	261.7
chr2	116212625	116213751	hs356	negative	0.302605	0.0653544	0.0464476	0.265	0.323572	528	0.551416	0.0741623	0.436	0.504907	377	0.334792	641.1
chr2	116323402	116325066	hs599	negative	0.142945	0.0236498	0.0163023	0.086	0.256414	270	0.334492	0.101847	0.438	0.471263	287	0.277223	356.1
chr2	116807729	116809252	hs830	negative	0.124406	0.0151694	0.010061	0.039	0.218645	132	0.477808	0.0730248	0.434	0.483349	339.5	0.256816	233.85
chr2	117427080	117430606	mm1368	negative	0.506658	0.138055	0.130901	0.379	0.456979	706	0.453757	0.120484	0.554	0.537243	471	0.492593	847.3
chr2	118532227	118534856	hs1611	negative	0.885608	0.524355	0.404877	0.806	0.810914	839	0.896758	0.415454	0.627	0.764848	662	0.877082	1037.6
chr2	121549995	121551630	hs1881	negative	0.090167	0.013253	0.0105312	0.072	0.218243	119.5	0.411316	0.115087	0.388	0.470475	366.5	0.247919	229.45
chr2	124612597	124615764	hs1687	negative	0.0430781	0.00787437	0.00732042	0.09	0.228855	58.5	0.440177	0.152321	0.463	0.520556	461.5	0.268914	196.95
chr2	125491395	125493910	mm670	negative	0.789163	0.319344	0.344223	0.706	0.735088	790	0.540624	0.103773	0.615	0.603814	541	0.751678	952.3
chr2	130351805	130352389	hs632	negative	0.0276039	0.0051987	0.00465882	0.026	0.193391	21.5	0.145564	0.0630431	0.385	0.38674	165	0.162273	71
chr2	130489314	130493856	mm1313	negative	0.119322	0.0180817	0.0212547	0.109	0.234325	253.5	0.52946	0.10303	0.519	0.536175	509	0.303327	406.2
chr2	132426454	132429102	mm1391	negative	0.128552	0.0274346	0.0250343	0.081	0.250282	264	0.410465	0.108713	0.43	0.486313	359.5	0.271304	371.85
chr2	137247708	137248975	hs1278	positive	0.911244	0.5	0.558428	0.881	0.862766	833.5	0.577297	0.134768	0.36	0.508643	421.5	0.851374	959.95
chr2	137852330	137854841	mm671	positive	0.879056	0.353098	0.429131	0.899	0.782415	832	0.54355	0.128214	0.482	0.538605	520.5	0.772221	988.15
chr2	144176906	144178287	hs2393	negative	0.121616	0.0199887	0.0221457	0.159	0.261983	259	0.368327	0.0644969	0.155	0.374736	82	0.216197	283.6
chr2	145888311	145888756	mm300	negative	0.103841	0.0152262	0.0169602	0.348	0.309968	237	0.406	0.0914749	0.184	0.400472	177	0.275678	290.1
chr2	146324701	146325932	hs688	negative	0.439578	0.082835	0.0785249	0.279	0.396192	563	0.537336	0.185151	0.418	0.539924	482.5	0.434074	707.75
chr2	146957766	146960813	hs914	negative	0.0277718	0.00955515	0.00819528	0.239	0.230759	143	0.365057	0.0669562	0.392	0.455159	184.5	0.218598	198.35
chr2	147180290	147181581	hs1205	negative	0.0623759	0.0130385	0.0114569	0.164	0.223535	155	0.502009	0.0978362	0.44	0.505469	418.5	0.237921	280.55
chr2	152399091	152399726	mm271	negative	0.725751	0.267665	0.153077	0.357	0.558223	709.5	0.374523	0.0732253	0.191	0.400533	121	0.456006	745.8
chr2	152734877	152735572	hs480	negative	0.851236	0.458458	0.352335	0.388	0.680826	790	0.428004	0.082734	0.438	0.482135	318.5	0.651092	885.55
chr2	152788186	152790967	hs2050	negative	0.119726	0.0168656	0.0201802	0.172	0.263128	236	0.496277	0.174021	0.457	0.539065	511	0.310199	389.3
chr2	152817372	152818197	mm161	negative	0.213691	0.0361179	0.0289776	0.319	0.291374	481	0.364816	0.0812511	0.208	0.362652	167	0.240484	531.1
chr2	153481176	153484947	hs2225	negative	0.0647032	0.0119256	0.0122554	0.137	0.248372	155	0.4821	0.123441	0.556	0.54458	500	0.312089	305
chr2	153560290	153561940	mm346	negative	0.130684	0.0193552	0.0239383	0.229	0.256559	320	0.396772	0.0710335	0.38	0.458835	218.5	0.242026	385.55
chr2	155050090	155052094	mm59	negative	0.413329	0.0723322	0.0789394	0.292	0.364574	599	0.484859	0.118426	0.356	0.473871	359.5	0.362028	706.85
chr2	155862263	155864147	hs1630	negative	0.702031	0.239026	0.299515	0.826	0.664778	796	0.667585	0.2729	0.51	0.622854	608	0.726794	978.4
chr2	156813201	156816143	mm1377	negative	0.265396	0.051947	0.0609541	0.344	0.335294	531	0.380804	0.06907	0.371	0.452575	182	0.310162	585.6
chr2	158439041	158440388	hs659	negative	0.0886648	0.0156912	0.0139428	0.274	0.27575	223	0.551084	0.0956404	0.427	0.509658	418.5	0.305503	348.55
chr2	159032228	159032977	hs1042	negative	0.402972	0.0820506	0.0858502	0.285	0.38356	638	0.491958	0.156505	0.427	0.521466	463.5	0.413207	777.05
chr2	159712428	159713415	hs1237	negative	0.499898	0.114903	0.110889	0.308	0.432355	619	0.580289	0.0935947	0.473	0.530534	456.5	0.461597	755.95
chr2	159985999	159987636	hs992	negative	0.125684	0.0194875	0.01916	0.067	0.227014	216	0.27163	0.0560975	0.332	0.394624	118	0.216911	251.4
chr2	160244493	160245157	mm645	negative	0.257663	0.0452836	0.0455269	0.227	0.32694	506	0.572227	0.125471	0.408	0.519851	458	0.348906	643.4
chr2	160299417	160301134	hs1781	negative	0.201983	0.0314378	0.0235318	0.159	0.285448	415	0.392632	0.124456	0.412	0.484185	324	0.307483	512.2
chr2	160382008	160382874	hs1086	negative	0.138755	0.0299748	0.0208549	0.066	0.253976	294.5	0.436296	0.0985367	0.337	0.459454	281	0.264106	378.8
chr2	160395708	160396677	hs1234	negative	0.149312	0.0285036	0.0207233	0.183	0.278553	394	0.456247	0.0472501	0.327	0.439261	181	0.274011	448.3
chr2	160415716	160417232	hs1590	negative	0.0887778	0.0167615	0.0137032	0.031	0.24664	139	0.359411	0.0680367	0.312	0.424586	230	0.221598	208
chr2	160421995	160425459	hs1591	negative	0.149656	0.0225066	0.0180351	0.041	0.219129	204	0.375261	0.0906978	0.48	0.491567	334	0.233195	304.2
chr2	160451305	160452587	mm915	negative	0.583428	0.160848	0.167968	0.475	0.517187	694	0.364109	0.103075	0.314	0.437527	188	0.469233	750.4
chr2	160492291	160494448	hs1592	negative	0.0987846	0.017178	0.0157302	0.03	0.248583	158	0.198049	0.0732961	0.323	0.395452	165	0.211707	207.5
chr2	160503620	160504635	hs1101	negative	0.126693	0.0220828	0.01969	0.109	0.228857	246.5	0.374639	0.188086	0.412	0.505932	366	0.241075	356.3
chr2	160513670	160514864	hs996	negative	0.103071	0.0179217	0.0160235	0.077	0.246147	204	0.491128	0.132121	0.419	0.508777	429	0.284868	332.7
chr2	160515694	160517266	mm923	negative	0.0813094	0.0133764	0.00723715	0.155	0.246503	150	0.453903	0.104295	0.435	0.493776	377	0.27273	263.1
chr2	160578530	160580585	hs1593	negative	0.0771723	0.0138017	0.010312	0.131	0.249524	162.5	0.513447	0.117003	0.467	0.521329	465	0.296404	302
chr2	163685776	163687192	hs2373	negative	0.14768	0.0249144	0.0283515	0.199	0.275387	321.5	0.336644	0.0650759	0.3	0.410332	115	0.247099	356
chr2	165914101	165914771	hs2380	negative	0.381079	0.0701056	0.0722704	0.266	0.367758	616	0.397668	0.0751341	0.229	0.410495	147	0.326061	660.1
chr2	166019657	166023462	mm1346	negative	0.115571	0.0206829	0.0194886	0.083	0.250795	252	0.434053	0.0807053	0.505	0.502159	369	0.289984	362.7
chr2	166352865	166354821	mm343	negative	0.178763	0.0327377	0.0318318	0.228	0.272122	385	0.354413	0.0701713	0.12	0.30683	98	0.207975	414.4
chr2	166440620	166443127	mm673	positive	0.285909	0.0512158	0.0619759	0.145	0.290943	502	0.284721	0.05546	0.351	0.402363	130.5	0.245792	541.15
chr2	167324556	167326986	hs2045	negative	0.199216	0.0280899	0.0276385	0.116	0.271727	331.5	0.3915	0.0857622	0.348	0.447164	217.5	0.267029	396.75
chr2	167569881	167571243	mm368	negative	0.578698	0.153473	0.200712	0.306	0.473924	705	0.371095	0.0638914	0.232	0.383368	157	0.379123	752.1
chr2	167842374	167845654	mm22	negative	0.11192	0.0185783	0.0166372	0.085	0.2068	241	0.40639	0.0690574	0.482	0.485189	331	0.243138	340.3
chr2	168049064	168050870	hs1860	negative	0.135129	0.0191593	0.0380141	0.305	0.28095	418.5	0.378647	0.097734	0.478	0.489053	398	0.292933	537.9
chr2	168693119	168695892	mm1375	negative	0.137848	0.024909	0.0261902	0.299	0.295858	387	0.451545	0.116362	0.513	0.524462	469.5	0.337768	527.85
chr2	169599744	169601398	hs911	negative	0.328059	0.0590451	0.0580039	0.13	0.29796	468	0.409571	0.0469409	0.369	0.422647	191	0.293102	525.3
chr2	169768393	169769549	hs610	negative	0.191275	0.0309674	0.0225444	0.121	0.28647	247.5	0.494224	0.0668486	0.404	0.47944	278.5	0.305318	331.05
chr2	170836029	170839441	mm1402	negative	0.152284	0.0349625	0.0213537	0.172	0.238693	370	0.408064	0.0626699	0.333	0.417515	187	0.232251	426.1
chr2	171633185	171636816	hs1492	negative	0.95679	0.657041	0.697801	0.839	0.899327	858	0.480848	0.098839	0.332	0.469837	310.5	0.878244	951.15
chr2	171730381	171736633	hs1448	positive	0.899184	0.478608	0.513416	0.933	0.825971	855	0.630349	0.177598	0.558	0.599617	615	0.836848	1039.5
chr2	172430534	172431364	mm286	negative	0.104114	0.0162934	0.0129593	0.019	0.246851	137	0.315092	0.0589746	0.083	0.349299	125	0.178149	174.5
chr2	172861962	172864167	mm75	negative	0.178134	0.033916	0.0410135	0.19	0.286703	416.5	0.351685	0.0614644	0.188	0.380198	64	0.239419	435.7
chr2	172865097	172865880	hs1934	negative	0.415194	0.0586633	0.0610039	0.374	0.386228	586	0.43068	0.0825514	0.365	0.464666	256.5	0.36207	662.95
chr2	173034798	173036840	mm92	negative	0.234299	0.0505076	0.0416342	0.166	0.301576	497.5	0.484015	0.0845627	0.401	0.482213	338.5	0.319004	599.05
chr2	173051929	173056057	hs1971	negative	0.0975829	0.0206204	0.0153152	0.065	0.255207	108.5	0.390893	0.0636414	0.257	0.409641	95	0.240027	137
chr2	174856549	174860580	mm38	negative	0.79245	0.431052	0.408837	0.87	0.751459	818	0.332407	0.0768501	0.473	0.468165	351.5	0.724617	923.45
chr3	4376459	4378146	hs891	negative	0.0739495	0.00828957	0.00570449	0.299	0.25218	167.5	0.589048	0.185544	0.453	0.577954	567.5	0.325287	337.75
chr3	4594085	4596058	hs1424	negative	0.106222	0.0127065	0.0133595	0.248	0.288709	263	0.536879	0.216167	0.505	0.573647	569	0.350115	433.7
chr3	5223534	5226222	hs1318	negative	0.0861858	0.0118297	0.011616	0.246	0.252678	225.5	0.434699	0.203061	0.448	0.5333	492	0.314314	373.1
chr3	5329674	5330756	hs774	positive	0.923769	0.537793	0.612838	0.959	0.842793	858	0.558605	0.0966336	0.385	0.498606	377	0.800029	971.1
chr3	5387050	5389713	hs1681	positive	0.571376	0.155221	0.184942	0.544	0.545758	721	0.544699	0.233566	0.48	0.600488	573.5	0.585948	893.05
chr3	5754492	5756119	hs742	negative	0.370691	0.0599814	0.0343977	0.172	0.338438	519.5	0.0819678	0.013925	0.377	0.36539	89.5	0.274158	546.35
chr3	6181861	6184107	hs1422	positive	0.501784	0.110107	0.085634	0.254	0.40726	641	0.545013	0.157826	0.523	0.559104	564	0.458695	810.2
chr3	6886387	6887953	hs801	negative	0.852188	0.369337	0.460386	0.623	0.740036	793	0.454243	0.076206	0.432	0.481664	321.5	0.702484	889.45
chr3	8865055	8867293	hs1305	negative	0.293473	0.0577433	0.0364024	0.292	0.313691	524	0.521587	0.0731926	0.416	0.488386	365.5	0.332731	633.65
chr3	16876170	16878776	hs1239	negative	0.111741	0.0181466	0.0158092	0.072	0.203909	221	0.369896	0.0324699	0.402	0.423324	158	0.210997	268.4
chr3	18057876	18058899	hs223	negative	0.111576	0.0230379	0.0207612	0.114	0.234669	269.5	0.307073	0.0897868	0.457	0.456575	318	0.259066	364.9
chr3	18341077	18342204	hs772	negative	0.0526934	0.0102248	0.010087	0.316	0.253693	197	0.511954	0.0781997	0.346	0.472346	289.5	0.24034	283.85
chr3	18378051	18379010	hs838	negative	0.0559419	0.0122827	0.0155899	0.277	0.251163	253	0.701321	0.200606	0.442	0.596609	553	0.310718	418.9
chr3	18713569	18714476	hs303	negative	0.371378	0.068752	0.0751862	0.307	0.37134	539	0.462445	0.176588	0.456	0.531216	458	0.408958	676.4
chr3	20144419	20146014	mm86	negative	0.6401	0.20852	0.238742	0.562	0.602371	746	0.374824	0.0865332	0.222	0.362937	177	0.49037	799.1
chr3	26001539	26004971	hs1712	negative	0.0714935	0.0103045	0.00890551	0.144	0.220182	123	0.452546	0.0774089	0.459	0.494763	353	0.232572	228.9
chr3	28420158	28422161	hs2119	negative	0.137181	0.0260539	0.0226729	0.064	0.230665	269	0.393808	0.127819	0.457	0.493924	428	0.274213	397.4
chr3	28429164	28433506	hs2118	negative	0.133333	0.0197926	0.0170803	0.068	0.22834	217.5	0.395209	0.120959	0.459	0.491958	427	0.27119	345.6
chr3	28438282	28441962	hs2117	negative	0.218891	0.0435524	0.0390219	0.063	0.247324	352.5	0.452955	0.101667	0.389	0.48266	351	0.24457	457.8
chr3	29979822	29980970	hs477	negative	0.428062	0.111268	0.081393	0.35	0.397391	641	0.682977	0.135454	0.464	0.581212	547.5	0.456787	805.25
chr3	30104532	30109280	hs1433	positive	0.963759	0.748664	0.726277	0.967	0.879272	879	0.181845	0.106353	0.443	0.437851	310.5	0.845994	972.15
chr3	33882396	33883856	hs258	positive	0.229229	0.0393872	0.0237456	0.056	0.250593	344	0.259057	0.0959894	0.422	0.436513	268.5	0.259992	424.55
chr3	33905209	33906178	hs655	negative	0.387498	0.0742571	0.0825079	0.261	0.357126	576	0.471584	0.108784	0.351	0.477315	331.5	0.339491	675.45
chr3	34103627	34105807	hs192	negative	0.0650165	0.0141149	0.0113664	0.139	0.241313	147	0.739525	0.189659	0.514	0.614577	605	0.341602	328.5
chr3	35087536	35089765	hs1332	negative	0.0802472	0.0126952	0.011132	0.217	0.266527	214	0.515697	0.0522341	0.428	0.483132	315	0.290097	308.5
chr3	35102311	35103774	mm639	negative	0.129144	0.0219538	0.0141606	0.203	0.268739	268	0.346026	0.060034	0.305	0.411931	106	0.242827	299.8
chr3	35340406	35342017	mm640	negative	0.164856	0.036993	0.0445151	0.364	0.30654	470	0.416424	0.0982089	0.44	0.489895	352.5	0.312812	575.75
chr3	36158852	36162657	hs86	negative	0.0224178	0.00481474	0.00484108	0.248	0.258603	147	0.416697	0.0919885	0.319	0.447572	237.5	0.261797	218.25
chr3	37671699	37674083	hs1582	negative	0.206384	0.0409888	0.0219645	0.187	0.256718	411	0.525978	0.155884	0.459	0.547965	512.5	0.313728	564.75
chr3	37894700	37898826	hs1525	positive	0.899954	0.437717	0.562004	0.933	0.814638	839	0.616108	0.11797	0.489	0.552783	540	0.797455	1001
chr3	39047259	39049329	hs1389	negative	0.599711	0.189058	0.198576	0.447	0.540168	719	0.371769	0.0372118	0.347	0.397578	118.5	0.471407	754.55
chr3	40452073	40454177	hs2417	negative	0.342194	0.0812092	0.095266	0.258	0.34821	615	0.302645	0.0461975	0.166	0.338819	70	0.241784	636
chr3	41157758	41159376	hs2412	negative	0.0563373	0.0131941	0.0126171	0.085	0.212252	138.5	0.433507	0.0614122	0.33	0.431104	237	0.186783	209.6
chr3	51725540	51729617	hs1953	negative	0.384843	0.0720752	0.0686587	0.304	0.377081	623	0.602472	0.19611	0.556	0.597219	613	0.460485	806.9
chr3	51778044	51779171	mm472	negative	0.324896	0.0696657	0.0777864	0.468	0.400946	634.5	0.476211	0.175689	0.539	0.561439	551	0.456446	799.8
chr3	51907571	51910645	mm1388	negative	0.435739	0.0643903	0.0705776	0.23	0.355799	555.5	0.38244	0.0656435	0.41	0.463185	217.5	0.340214	620.75
chr3	52401126	52402130	mm366	negative	0.170213	0.0287476	0.0347406	0.324	0.311023	452	0.378836	0.0775885	0.272	0.417547	149	0.28133	496.7
chr3	55753972	55757760	hs1333	negative	0.511651	0.110129	0.128147	0.639	0.515274	727	0.641415	0.149356	0.42	0.545566	514	0.536945	881.2
chr3	55964735	55966742	hs1330	negative	0.273477	0.0593785	0.0666794	0.256	0.317556	523.5	0.475629	0.0519514	0.401	0.47269	251	0.307533	598.8
chr3	60602211	60603664	mm163	negative	0.23746	0.0260038	0.0193307	0.153	0.263719	321	0.354697	0.0579818	0.181	0.389018	59	0.194941	338.7
chr3	63869819	63872427	mm1365	negative	0.410497	0.0920236	0.0992427	0.24	0.388157	556	0.393305	0.0726531	0.318	0.432964	139.5	0.361078	597.85
chr3	65926996	65930132	hs2232	negative	0.315143	0.0528931	0.0457581	0.352	0.348485	599.5	0.318565	0.0706485	0.282	0.396101	141.5	0.305226	641.95
chr3	66700787	66701918	hs638	positive	0.646739	0.214415	0.221167	0.388	0.529979	740	0.657345	0.216459	0.479	0.592026	581	0.589741	914.3
chr3	66744502	66746109	hs1409	negative	0.890943	0.463147	0.51683	0.772	0.841654	817	0.497004	0.0649733	0.431	0.484599	338.5	0.797464	918.55
chr3	66934735	66937240	hs1251	negative	0.694962	0.236355	0.167118	0.514	0.570559	725	0.582931	0.21651	0.482	0.582103	571	0.608098	896.3
chr3	67009377	67010623	hs602	negative	0.0210177	0.00394347	0.00288616	0.14	0.212468	93	0.203882	0.0452133	0.352	0.38035	91.5	0.172337	120.45
chr3	67036007	67037651	hs636	positive	0.796499	0.368432	0.40786	0.652	0.718494	812	0.587475	0.18065	0.461	0.561924	555	0.725424	978.5
chr3	67070295	67071594	hs741	positive	0.874464	0.428155	0.486189	0.734	0.772535	819	0.692584	0.177186	0.425	0.568357	544	0.765567	982.2
chr3	67146973	67147795	hs256	negative	0.246072	0.0559632	0.0484992	0.163	0.271015	467	0.436356	0.13805	0.41	0.494304	391	0.29816	584.3
chr3	67170618	67171970	hs1254	negative	0.0834111	0.0184771	0.020183	0.176	0.23342	240	0.534503	0.138885	0.382	0.508804	439.5	0.241689	371.85
chr3	67190932	67192590	hs257	negative	0.160068	0.0262414	0.0195563	0.204	0.294101	355	0.632931	0.112518	0.447	0.539527	494.5	0.330674	503.35
chr3	67212684	67213884	hs1413	positive	0.62937	0.173009	0.212345	0.568	0.570336	744	0.298887	0.0601458	0.331	0.400505	147.5	0.495944	788.25
chr3	67309670	67310443	hs832	negative	0.840585	0.448075	0.474258	0.702	0.755016	805.5	0.397858	0.0481959	0.342	0.432033	130	0.6803	844.5
chr3	67340647	67341402	hs784	negative	0.109911	0.0147387	0.0127338	0.168	0.274828	143	0.423717	0.0613512	0.357	0.44734	171.5	0.277719	194.45
chr3	67550193	67552228	hs1990	negative	0.060237	0.0102299	0.0103738	0.044	0.229961	57	0.388841	0.0729613	0.362	0.447175	193	0.239198	114.9
chr3	70311300	70313815	mm675	negative	0.776162	0.260079	0.284771	0.707	0.703639	763.5	0.386632	0.0763882	0.346	0.44885	190.5	0.658872	820.65
chr3	72475819	72479350	hs1982	negative	0.100782	0.0160278	0.018045	0.245	0.257842	289	0.223003	0.0474255	0.176	0.333712	42	0.203586	301.6
chr3	76465722	76469421	mm1370	negative	0.0493592	0.00956259	0.00833922	0.177	0.244243	127.5	0.304552	0.077541	0.381	0.433095	176.5	0.237056	180.45
chr3	82970875	82971669	hs1707	negative	0.0157865	0.00576279	0.00421388	0.194	0.203113	114.5	0.47037	0.172269	0.407	0.518316	442.5	0.246397	247.25
chr3	84937098	84939574	hs1361	negative	0.117345	0.0171876	0.0162326	0.184	0.26426	230.5	0.607827	0.127973	0.506	0.559464	553.5	0.324955	396.55
chr3	86531948	86532261	hs1872	negative	0.877218	0.423267	0.374552	0.883	0.816147	810	0.349967	0.0479191	0.161	0.37917	40	0.722842	822
chr3	86556609	86557615	hs657	negative	0.437814	0.085173	0.101742	0.282	0.381366	654.5	0.293954	0.0444839	0.361	0.403143	132.5	0.325833	694.25
chr3	86699824	86700906	hs948	negative	0.903527	0.522282	0.59688	0.763	0.808822	830	0.392502	0.110564	0.286	0.437366	217.5	0.735694	895.25
chr3	86849164	86851976	hs1614	negative	0.601835	0.16093	0.163006	0.423	0.503895	726	0.513942	0.0934724	0.398	0.489078	410	0.492794	849
chr3	87982680	87986876	hs1891	positive	0.206625	0.0375242	0.034872	0.172	0.292835	465	0.618811	0.22986	0.556	0.613671	624	0.393813	652.2
chr3	88138105	88141065	mm19	negative	0.313629	0.0604343	0.0626862	0.246	0.339611	553.5	0.502334	0.280087	0.492	0.593023	560.5	0.414681	721.65
chr3	88518217	88523366	hs2128	negative	0.076036	0.0130665	0.00962717	0.13	0.260601	91	0.560288	0.13697	0.475	0.544124	523	0.318894	247.9
chr3	88525859	88528018	hs2127	negative	0.123147	0.013116	0.00412172	0.331	0.277931	260	0.398144	0.0840037	0.444	0.471954	340	0.30218	362
chr3	98092572	98095417	mm1392	negative	0.214557	0.0368315	0.0357947	0.21	0.278373	414	0.377492	0.0587395	0.299	0.386498	122.5	0.257137	450.75
chr3	98855051	98855630	mm250	negative	0.0845555	0.0123357	0.0126291	0.102	0.237732	134.5	0.354197	0.0584445	0.146	0.365501	77	0.189483	157.6
chr3	99232927	99236556	mm890	negative	0.254954	0.0418677	0.0469232	0.449	0.352028	556	0.577812	0.148616	0.511	0.570307	558.5	0.411103	723.55
chr3	99259779	99263564	mm888	negative	0.223583	0.0494448	0.0723067	0.38	0.33632	538	0.432147	0.105804	0.45	0.498464	395.5	0.347707	656.65
chr3	99330607	99331570	hs499	negative	0.2794	0.0469912	0.0463375	0.29	0.334715	531	0.405965	0.073151	0.214	0.403437	144	0.28963	574.2
chr3	99665316	99667145	hs1428	positive	0.928645	0.683357	0.710219	0.861	0.890472	873	0.69946	0.183248	0.589	0.631517	634	0.887588	1063.2
chr3	100437197	100440090	mm97	negative	0.295889	0.0618595	0.064635	0.218	0.343284	466.5	0.38963	0.0875642	0.255	0.417968	152	0.313983	512.1
chr3	100482353	100482938	mm164	negative	0.144634	0.0204532	0.0200036	0.127	0.243335	292.5	0.290673	0.074137	0.13	0.345472	101	0.196905	322.8
chr3	102062054	102063652	mm93	negative	0.126305	0.0292549	0.0331856	0.225	0.295476	404	0.33021	0.0500625	0.351	0.422843	178.5	0.265305	457.55
chr3	104596935	104600599	mm143	negative	0.0753196	0.0135979	0.0141689	0.061	0.211552	139	0.477254	0.123452	0.554	0.551553	525	0.259231	296.5
chr3	108389934	108392442	hs2263	negative	0.0895297	0.0169073	0.0143296	0.175	0.254224	219	0.764692	0.178123	0.508	0.613734	600	0.354275	399
chr3	108409603	108412500	hs2216	negative	0.0519395	0.00981168	0.00663439	0.132	0.255443	75	0.656299	0.101889	0.54	0.57114	540.5	0.330959	237.15
chr3	119361442	119362694	hs671	negative	0.115006	0.0141943	0.0146815	0.185	0.246935	245.5	0.29534	0.0706444	0.382	0.421824	182	0.247796	300.1
chr3	121735097	121737629	mm1327	negative	0.0853678	0.0137735	0.0138851	0.112	0.223177	191.5	0.331082	0.0674383	0.44	0.450304	269	0.215611	272.2
chr3	121953542	121954391	mm434	negative	0.0831322	0.0109885	0.0179127	0.237	0.230948	277.5	0.335178	0.0587589	0.094	0.301618	57.5	0.166899	294.75
chr3	122032210	122035024	mm1360	negative	0.297547	0.0474442	0.0465889	0.192	0.328208	507	0.368745	0.0607247	0.28	0.414864	189	0.284408	563.7
chr3	122047471	122049247	mm435	negative	0.938491	0.633003	0.517538	0.933	0.859016	858	0.560469	0.125909	0.429	0.524327	443	0.83661	990.9
chr3	122292915	122294267	mm436	negative	0.374949	0.146774	0.0528347	0.284	0.370902	581.5	0.476118	0.134502	0.406	0.503669	414	0.376205	705.7
chr3	127626842	127627905	hs981	negative	0.262004	0.0384716	0.0226517	0.081	0.257217	318	0.46796	0.0809161	0.428	0.483149	377.5	0.288616	431.25
chr3	127913726	127915301	mm929	negative	0.128186	0.0174922	0.0151694	0.059	0.217731	151	0.40748	0.0796349	0.335	0.420942	240	0.224464	223
chr3	128230116	128231767	hs926	negative	0.05746	0.0104331	0.00961496	0.05	0.22519	50	0.236583	0.0688911	0.384	0.419826	120.5	0.217951	86.15
chr3	128343087	128344790	hs928	negative	0.434212	0.075542	0.0666751	0.181	0.364204	582	0.290233	0.0444969	0.378	0.419933	158	0.325336	629.4
chr3	128450191	128451286	hs559	negative	0.306216	0.0521052	0.0644962	0.069	0.278774	456	0.431142	0.0868612	0.402	0.468322	365	0.270069	565.5
chr3	128518773	128521316	mm930	negative	0.182082	0.0339243	0.0352079	0.081	0.264117	340	0.320766	0.0626494	0.463	0.4596	204.5	0.273619	401.35
chr3	128668527	128670001	hs931	negative	0.236602	0.0317703	0.0359793	0.172	0.278769	443	0.648098	0.214677	0.438	0.586142	551.5	0.367644	608.45
chr3	128719111	128720732	hs927	negative	0.187977	0.0341431	0.0267594	0.139	0.279843	405	0.427952	0.0643564	0.382	0.457203	235	0.286845	475.5
chr3	128849320	128852008	hs424	negative	0.102931	0.0269242	0.0213632	0.063	0.215751	221.5	0.464765	0.0730074	0.445	0.491271	329	0.224795	320.2
chr3	128925922	128927117	hs929	negative	0.102741	0.0176539	0.0151005	0.091	0.218934	158.5	0.37873	0.0723493	0.253	0.371778	156.5	0.202749	205.45
chr3	129103806	129105710	hs930	negative	0.0498491	0.00982163	0.00749604	0.087	0.235184	68.5	0.496043	0.081327	0.425	0.490454	368	0.265986	178.9
chr3	129178433	129178935	hs500	negative	0.120764	0.0231579	0.0128852	0.097	0.265226	142	0.368032	0.0805453	0.142	0.375803	96	0.228151	170.8
chr3	129227195	129227767	hs507	negative	0.16035	0.0240294	0.0275947	0.092	0.23866	328.5	0.305193	0.0605181	0.222	0.364135	112	0.174958	362.1
chr3	130439552	130441737	hs2021	negative	0.390765	0.0879531	0.0841098	0.442	0.412496	647	0.395713	0.0585996	0.332	0.40671	168	0.3724	697.4
chr3	130737081	130738563	hs1050	negative	0.384038	0.0786999	0.0849488	0.644	0.465882	660	0.455877	0.0916481	0.443	0.492099	403	0.467283	780.9
chr3	130961755	130964427	hs1545	negative	0.37515	0.056032	0.0672352	0.186	0.324798	515.5	0.292194	0.0818871	0.45	0.464311	248.5	0.318849	590.05
chr3	131136338	131137858	hs918	negative	0.777815	0.252346	0.298982	0.786	0.709172	804	0.529773	0.226854	0.48	0.576427	574	0.712296	976.2
chr3	134302378	134303703	hs260	negative	0.170131	0.032736	0.0367666	0.231	0.306336	447	0.167897	0.0531174	0.427	0.410897	176	0.274285	499.8
chr3	137783219	137786437	mm4	negative	0.16983	0.0295118	0.0313865	0.103	0.280487	249.5	0.351241	0.0665026	0.444	0.462319	197	0.294032	308.6
chr3	138742669	138745155	hs2086	negative	0.053062	0.00828988	0.00920468	0.261	0.261639	158.5	0.446584	0.0835042	0.478	0.497358	369.5	0.291192	269.35
chr3	141111699	141113451	hs1691	negative	0.161319	0.0299362	0.0220718	0.211	0.248745	390	0.35134	0.0777709	0.263	0.380466	155	0.22031	436.5
chr3	142237412	142239504	hs1438	positive	0.962596	0.707116	0.746561	0.751	0.903143	847	0.383249	0.035897	0.374	0.41276	155	0.836702	893.5
chr3	143100892	143102627	hs327	negative	0.0812987	0.0184417	0.0194246	0.08	0.238339	144	0.377983	0.069031	0.425	0.462048	221.5	0.249435	210.45
chr3	143160907	143162289	hs1068	negative	0.0919825	0.0147699	0.0118684	0.05	0.22957	129	0.351865	0.0730534	0.358	0.434594	180	0.22421	183
chr3	143332585	143334248	hs1107	negative	0.104048	0.0215573	0.0193554	0.086	0.24143	194.5	0.434795	0.137882	0.449	0.507371	406.5	0.275863	316.45
chr3	143377757	143379148	hs1216	negative	0.139563	0.0233649	0.0210843	0.17	0.24915	346	0.134049	0.0375079	0.377	0.37046	105.5	0.20106	377.65
chr3	143411019	143412241	hs878	positive	0.783448	0.229788	0.246422	0.504	0.596594	770	0.710827	0.215216	0.44	0.591938	555	0.645432	936.5
chr3	143433866	143435040	hs1135	negative	0.247953	0.0468892	0.032711	0.261	0.331709	427.5	0.393133	0.11188	0.417	0.480298	316	0.345642	522.3
chr3	143454150	143455385	hs1200	negative	0.370233	0.0718687	0.0653415	0.145	0.332858	517	0.526402	0.108233	0.429	0.510159	433	0.357549	646.9
chr3	143496223	143498959	hs1198	negative	0.125136	0.0204938	0.0254887	0.173	0.266259	292.5	0.408483	0.1686	0.513	0.536319	481.5	0.315842	436.95
chr3	143613891	143615871	hs1055	negative	0.159853	0.0302439	0.0244232	0.058	0.268837	198	0.233363	0.0399747	0.391	0.410676	107.5	0.2573	230.25
chr3	143822295	143823649	hs1058	negative	0.54555	0.115286	0.112446	0.282	0.430324	656	0.406373	0.0955611	0.41	0.47382	299.5	0.421714	745.85
chr3	143913931	143915289	hs1002	negative	0.673962	0.237919	0.260934	0.708	0.633414	757	0.703752	0.242255	0.477	0.614759	598.5	0.676607	936.55
chr3	143946947	143948486	hs1217	negative	0.44549	0.0784717	0.0743593	0.286	0.378944	660	0.229427	0.0469002	0.423	0.409177	162	0.344435	708.6
chr3	143982652	143983372	hs323	negative	0.0986729	0.0161304	0.015523	0.175	0.239221	271	0.212049	0.0369539	0.253	0.344911	36.5	0.171483	281.95
chr3	143985056	143986395	hs1161	negative	0.395811	0.079725	0.0628377	0.16	0.320427	528.5	0.573934	0.150435	0.465	0.560501	537	0.378032	689.6
chr3	144173689	144175124	hs174	positive	0.422409	0.102705	0.102992	0.431	0.433123	671	0.599853	0.144098	0.449	0.544644	511.5	0.467758	824.45
chr3	144194510	144196428	hs1134	negative	0.111708	0.0140749	0.0116697	0.086	0.239838	147.5	0.437485	0.165908	0.567	0.55613	501	0.307909	297.8
chr3	144203014	144204546	hs809	negative	0.571363	0.156107	0.0403745	0.375	0.451204	598	0.488963	0.152739	0.493	0.539201	499	0.487048	747.7
chr3	145964099	145964929	mm311	negative	0.515865	0.13053	0.153593	0.358	0.458488	679	0.532765	0.0430623	0.327	0.434755	246	0.42231	752.8
chr3	147443794	147444828	hs445	negative	0.630898	0.188554	0.187683	0.413	0.517466	735.5	0.520815	0.127292	0.427	0.514812	462	0.525944	874.1
chr3	147862342	147863082	hs444	negative	0.208905	0.0409834	0.0406084	0.114	0.293027	413	0.474158	0.100095	0.317	0.462597	343	0.280452	515.9
chr3	147918639	147919411	hs443	negative	0.170039	0.0259704	0.0158595	0.21	0.279739	312	0.470177	0.0629527	0.354	0.455455	242	0.277347	384.6
chr3	147930416	147931323	hs442	negative	0.553658	0.121103	0.166209	0.318	0.454086	707	0.572459	0.189742	0.385	0.540697	486.5	0.482772	852.95
chr3	147965989	147967091	hs441	negative	0.452819	0.100893	0.104657	0.456	0.446526	697	0.520384	0.0654321	0.346	0.464867	280.5	0.426776	781.15
chr3	148032366	148033372	hs440	negative	0.162665	0.0283505	0.0267829	0.147	0.267929	315.5	0.366629	0.0636424	0.307	0.418416	131	0.245554	354.8
chr3	148060567	148061230	hs439	negative	0.0929433	0.0164521	0.0124825	0.155	0.229026	173	0.353174	0.0476957	0.179	0.322169	54.5	0.188564	189.35
chr3	148588610	148589434	hs438	negative	0.0852972	0.0122119	0.0141193	0.067	0.214219	144	0.359179	0.0595889	0.29	0.399213	154	0.17393	190.2
chr3	148589815	148590455	hs437	negative	0.0561126	0.00666958	0.00861182	0.085	0.19135	96	0.427177	0.119195	0.259	0.416939	279	0.187589	179.7
chr3	148699788	148700480	hs436	negative	0.135528	0.0261337	0.019991	0.065	0.264002	164.5	0.368139	0.0554305	0.326	0.423635	88	0.256353	190.9
chr3	151383191	151390026	hs1989	positive	0.181946	0.0354062	0.0337678	0.047	0.232982	312	0.496191	0.121135	0.466	0.520434	479	0.257453	455.7
chr3	152303123	152305850	mm72	negative	0.196543	0.0367536	0.04013	0.199	0.290716	399.5	0.405787	0.0726396	0.31	0.43141	190	0.271188	456.5
chr4	5796827	5800336	mm718	negative	0.0973742	0.0205227	0.0197544	0.299	0.263587	296.5	0.631123	0.119519	0.522	0.591873	571.5	0.350591	467.95
chr4	5962014	5963794	hs1364	negative	0.191448	0.0299358	0.0280625	0.185	0.269478	409.5	0.538794	0.160884	0.422	0.532073	489.5	0.326669	556.35
chr4	6745236	6747592	hs2029	negative	0.0696673	0.0121487	0.0125094	0.059	0.247305	90	0.351989	0.109657	0.425	0.470769	382.5	0.250182	204.75
chr4	6912470	6914779	hs1326	negative	0.482812	0.111497	0.095409	0.233	0.406431	573	0.659149	0.107383	0.487	0.556924	525	0.45584	730.5
chr4	7567408	7568542	hs756	negative	0.345871	0.0662473	0.0800777	0.347	0.358509	599.5	0.544904	0.0532799	0.407	0.481035	307.5	0.366418	691.75
chr4	13786475	13789661	hs1599	positive	0.729202	0.201913	0.234136	0.655	0.624585	772	0.477234	0.11306	0.421	0.499213	402.5	0.606974	892.75
chr4	13831424	13834052	hs1658	negative	0.45855	0.10416	0.109171	0.258	0.408351	586	0.549077	0.178775	0.527	0.574823	572.5	0.471449	757.75
chr4	14024601	14026426	hs669	negative	0.209624	0.0381986	0.0433073	0.178	0.259971	442	0.522809	0.116144	0.47	0.533067	481.5	0.311233	586.45
chr4	14272133	14278418	hs1601	negative	0.880136	0.389989	0.461228	0.737	0.785875	803	0.633495	0.148844	0.519	0.585911	576	0.818411	975.8
chr4	22300833	22303031	hs530	negative	0.287142	0.0362052	0.0330922	0.137	0.297253	402.5	0.430681	0.110856	0.446	0.49652	393.5	0.319622	520.55
chr4	22835084	22836758	hs1085	negative	0.112323	0.014233	0.0136392	0.233	0.287841	185	0.60655	0.224113	0.491	0.592678	592	0.372253	362.6
chr4	22927135	22928714	hs1014	negative	0.17483	0.0319905	0.0291069	0.183	0.281527	378.5	0.373824	0.113716	0.444	0.485086	348	0.299983	482.9
chr4	22946232	22947173	hs290	negative	0.110446	0.0218036	0.026532	0.076	0.207359	278.5	0.495839	0.160673	0.469	0.546738	517	0.26699	433.6
chr4	23049134	23051887	hs1081	negative	0.302556	0.0466214	0.0365975	0.142	0.316519	468	0.575989	0.0836152	0.521	0.537761	494.5	0.357194	616.35
chr4	23145545	23147653	hs1159	negative	0.10058	0.0184405	0.0153618	0.142	0.233317	260.5	0.572311	0.285192	0.56	0.645665	611	0.33638	443.8
chr4	23147679	23148836	hs1128	negative	0.150872	0.030253	0.0255956	0.238	0.265794	344	0.420086	0.0493222	0.385	0.434268	223	0.273814	410.9
chr4	23172986	23174321	hs288	negative	0.187437	0.0318034	0.0306058	0.163	0.29463	397.5	0.389525	0.0942822	0.424	0.472931	374	0.294804	509.7
chr4	23341021	23341757	hs284	negative	0.0430287	0.00806521	0.00762888	0.068	0.222091	40.5	0.407853	0.0516316	0.278	0.413811	120	0.204841	76.5
chr4	23504398	23505744	hs1106	negative	0.0495658	0.00849999	0.00911382	0.17	0.207036	159	0.531765	0.084897	0.441	0.507711	420.5	0.248606	285.15
chr4	23590043	23592040	hs1233	negative	0.10459	0.0249826	0.0214581	0.232	0.274025	308	0.444155	0.12931	0.46	0.511216	442	0.307067	440.6
chr4	23601772	23603173	hs563	negative	0.0572442	0.0132774	0.00762586	0.104	0.196237	141	0.73042	0.159637	0.471	0.607413	583	0.281269	315.9
chr4	23636062	23637409	hs567	negative	0.0470738	0.00849678	0.00714235	0.081	0.245732	50	0.57773	0.177955	0.496	0.565838	566	0.300162	219.8
chr4	23713406	23714931	hs985	negative	0.212605	0.0302602	0.0280104	0.247	0.315198	443	0.299298	0.0929922	0.333	0.426816	248.5	0.283525	517.55
chr4	23731837	23733245	hs283	negative	0.479747	0.0712475	0.0591479	0.12	0.357574	529	0.103425	0.0233844	0.386	0.375501	102.5	0.296053	559.75
chr4	23810470	23812145	hs995	negative	0.07364	0.016048	0.0125494	0.053	0.191301	151	0.565577	0.187918	0.478	0.581543	568	0.265827	321.4
chr4	23831528	23833072	hs1054	negative	0.179163	0.0354542	0.0356252	0.147	0.274695	350.5	0.663359	0.0706421	0.398	0.515419	365	0.308769	460
chr4	23869809	23871832	hs1220	negative	0.193213	0.0456994	0.0263142	0.305	0.327912	391	0.572978	0.13907	0.48	0.549206	533.5	0.383246	551.05
chr4	23983453	23984308	hs282	negative	0.0582111	0.00598265	0.00667223	0.136	0.222404	106	0.298444	0.076254	0.323	0.406429	165	0.218338	155.5
chr4	24018818	24020246	hs1035	positive	0.525162	0.147288	0.172055	0.525	0.520948	699	0.725638	0.202823	0.536	0.610652	620	0.604881	885
chr4	24151153	24152087	hs1059	negative	0.0775056	0.0129573	0.010309	0.116	0.216823	107.5	0.28679	0.0587348	0.311	0.368029	83	0.204035	132.4
chr4	24212231	24215244	hs1564	negative	0.258422	0.0412181	0.0331026	0.106	0.299077	412.5	0.804871	0.236675	0.468	0.62687	593	0.388925	590.4
chr4	24216914	24220803	mm1345	negative	0.148131	0.0293105	0.0280715	0.119	0.243042	360	0.312692	0.097677	0.458	0.466376	348.5	0.243772	464.55
chr4	24428854	24430298	hs978	negative	0.0953033	0.0166636	0.0177765	0.109	0.220897	183.5	0.404462	0.0922851	0.366	0.463627	258.5	0.209501	261.05
chr4	24669207	24670331	hs676	negative	0.145148	0.0201982	0.0144514	0.058	0.228204	208	0.576355	0.0903862	0.404	0.505099	410	0.274391	331
chr4	28862693	28863921	hs1737	negative	0.427592	0.0682261	0.089179	0.39	0.41806	584	0.426888	0.076732	0.327	0.444393	188.5	0.391958	640.55
chr4	32301903	32305410	mm720	negative	0.859286	0.469022	0.483938	0.835	0.816145	845	0.632334	0.28834	0.477	0.624773	605	0.820839	1026.5
chr4	44830265	44831018	hs310	negative	0.353109	0.056345	0.0455101	0.38	0.385406	517	0.480826	0.0551902	0.369	0.460684	218	0.376341	582.4
chr4	44851630	44852605	hs901	negative	0.108051	0.0235263	0.0225092	0.286	0.285738	335	0.573713	0.1757	0.473	0.56089	563	0.344295	503.9
chr4	44917363	44918981	hs620	negative	0.0991485	0.0128235	0.0141901	0.183	0.259168	177.5	0.378187	0.123824	0.472	0.498983	390	0.288142	294.5
chr4	45505842	45507105	hs2062	negative	0.605628	0.154963	0.178514	0.676	0.59606	720	0.399306	0.100055	0.311	0.423233	250	0.524296	795
chr4	45828456	45831469	hs1390	positive	0.0574062	0.0168183	0.00888352	0.112	0.198737	175	0.311708	0.0445849	0.266	0.357185	63	0.174595	193.9
chr4	46352102	46353592	hs1596	negative	0.522007	0.127339	0.136179	0.282	0.42513	683.5	0.483623	0.0809122	0.425	0.486236	392	0.420058	801.1
chr4	46366954	46371362	hs1717	negative	0.0831627	0.0145551	0.0145064	0.113	0.248247	189	0.517787	0.0753523	0.483	0.509715	412.5	0.289825	312.75
chr4	54469466	54472653	hs1606	negative	0.947433	0.629207	0.722127	0.889	0.912415	863.5	0.645902	0.159809	0.568	0.62692	612.5	0.910062	1047.25
chr4	54611226	54614736	mm814	negative	0.132221	0.017885	0.0159185	0.144	0.259398	205.5	0.712582	0.149247	0.528	0.596098	605	0.34082	387
chr4	54651392	54653981	hs1398	negative	0.270537	0.0439106	0.0398367	0.35	0.333086	555	0.615849	0.195153	0.556	0.607145	615	0.437847	739.5
chr4	57536400	57540225	mm1344	negative	0.514476	0.11387	0.121474	0.558	0.492079	711	0.541819	0.0964851	0.495	0.532627	496	0.521812	859.8
chr4	57845561	57847767	mm261	negative	0.791515	0.352997	0.293399	0.44	0.637263	777.5	0.492813	0.100104	0.299	0.459726	304	0.583607	868.7
chr4	58666632	58672430	hs1447	positive	0.948496	0.624631	0.602138	0.968	0.898627	857.5	0.744256	0.306285	0.599	0.665134	650	0.932964	1052.5
chr4	62611143	62615332	mm1311	negative	0.332657	0.0559314	0.0631433	0.223	0.341417	565.5	0.441745	0.052785	0.388	0.456911	224	0.338168	632.7
chr4	63056998	63058386	hs641	positive	0.560864	0.130422	0.127373	0.451	0.481192	713	0.185615	0.04102	0.427	0.41027	161	0.428081	761.3
chr4	64437751	64439209	hs1625	negative	0.646025	0.2267	0.242356	0.719	0.652627	763	0.465668	0.126982	0.375	0.478398	408	0.606706	885.4
chr4	65237235	65239737	mm774	negative	0.2943	0.0454772	0.0360862	0.211	0.304215	513	0.371072	0.0735818	0.457	0.465107	309	0.320527	605.7
chr4	66894392	66895290	mm279	negative	0.382633	0.08315	0.0663167	0.229	0.361149	612	0.420255	0.0641923	0.385	0.456535	229	0.354392	680.7
chr4	70810017	70811660	hs1211	negative	0.207341	0.0325048	0.0300879	0.258	0.317356	458	0.405866	0.0932859	0.436	0.479599	390.5	0.320175	575.15
chr4	71130904	71132135	hs974	negative	0.969963	0.739838	0.795163	0.853	0.898143	863.5	0.542848	0.141673	0.478	0.542059	490.5	0.882871	1010.65
chr4	71466276	71467327	hs1228	negative	0.0652916	0.0103948	0.0095442	0.039	0.229833	60	0.452324	0.0712664	0.32	0.446264	223	0.236489	126.9
chr4	71483744	71484988	hs240	negative	0.344379	0.0646282	0.0571193	0.144	0.306628	479	0.548075	0.117638	0.441	0.529241	495.5	0.351821	627.65
chr4	71839683	71841070	hs722	negative	0.0756506	0.0116985	0.00817944	0.091	0.241017	101	0.670175	0.307851	0.523	0.644012	627	0.35904	289.1
chr4	72068926	72069840	hs1118	negative	0.712542	0.191112	0.251187	0.791	0.646842	762	0.437275	0.0974769	0.386	0.47379	297	0.604673	851.1
chr4	72166327	72168960	hs1359	negative	0.106351	0.0133524	0.0122985	0.121	0.224219	147	0.620138	0.118686	0.498	0.577146	553.5	0.303483	313.05
chr4	72196487	72197365	hs556	negative	0.148543	0.0159929	0.0193194	0.166	0.282566	289.5	0.597128	0.129319	0.415	0.528744	472.5	0.311412	431.25
chr4	72381989	72383115	hs583	negative	0.322762	0.0644687	0.0504821	0.153	0.332419	429	0.55222	0.0529823	0.433	0.495542	323.5	0.354344	526.05
chr4	72766130	72767260	hs752	negative	0.0806271	0.013133	0.0117537	0.135	0.243345	152	0.428748	0.0913482	0.429	0.48109	322	0.26294	248.6
chr4	72799662	72800540	hs800	negative	0.12325	0.0204832	0.0338964	0.192	0.255645	357	0.450457	0.0736501	0.347	0.449073	268.5	0.266428	437.55
chr4	73488434	73489492	hs618	negative	0.381154	0.0737574	0.0772524	0.347	0.377397	617	0.647706	0.142638	0.48	0.58713	576.5	0.444009	789.95
chr4	75700793	75701396	hs304	negative	0.221963	0.0318746	0.0316576	0.217	0.31378	357	0.421624	0.0660732	0.329	0.439768	163	0.304754	405.9
chr4	76327004	76328750	hs1744	negative	0.22606	0.0314135	0.032768	0.277	0.299861	478	0.32246	0.0746892	0.271	0.395276	152	0.268364	523.6
chr4	81468204	81471011	hs1986	negative	0.0611608	0.0117602	0.00974263	0.069	0.229518	65	0.363273	0.0800598	0.217	0.3984	129.5	0.20389	103.85
chr4	81960417	81961865	hs852	negative	0.44885	0.0728379	0.0776297	0.313	0.394197	627	0.374005	0.147547	0.414	0.489121	356	0.399172	733.8
chr4	82153582	82154380	hs305	positive	0.807709	0.34628	0.334352	0.617	0.722811	787	0.371957	0.073153	0.352	0.416307	197.5	0.639334	846.25
chr4	82915373	82918271	mm56	negative	0.256847	0.0552636	0.0393748	0.118	0.26058	438	0.626171	0.180448	0.536	0.618029	609	0.358862	620.7
chr4	83794853	83795171	hs306	negative	0.357178	0.0571729	0.0484612	0.36	0.363049	627	0.331947	0.0875042	0.217	0.386137	176	0.306074	679.8
chr4	84529017	84529746	hs307	negative	0.153255	0.0235401	0.0238936	0.082	0.254228	264	0.356956	0.116633	0.411	0.47221	304	0.267192	355.2
chr4	84986009	84988497	hs529	negative	0.345154	0.0705267	0.0691655	0.273	0.344518	578	0.627194	0.0535032	0.522	0.560454	432.5	0.409321	707.75
chr4	84995828	84996432	hs308	negative	0.0901078	0.0168565	0.0156761	0.245	0.248215	234	0.406255	0.0439893	0.324	0.399197	151.5	0.241291	279.45
chr4	89388208	89393783	mm371	negative	0.184404	0.0285093	0.0248668	0.071	0.275576	213.5	0.438689	0.082206	0.48	0.498567	343.5	0.309353	316.55
chr4	89399831	89406701	mm373	negative	0.0947493	0.0125764	0.0119302	0.074	0.254147	69	0.39774	0.0554954	0.459	0.472555	237	0.27673	140.1
chr4	89410605	89417157	mm375	negative	0.0029743	1.24e-06	1.9e-06	0.353	0.284782	168	0.308301	0.0576071	0.031	0.333928	119	0.196541	203.7
chr4	89421046	89425353	mm468	negative	0.093616	0.0181805	0.0132388	0.06	0.197248	189.5	0.483556	0.0790835	0.508	0.521799	431.5	0.250397	318.95
chr4	89426411	89429104	mm10	negative	0.279495	0.0624496	0.0687339	0.13	0.290399	505.5	0.412708	0.0804943	0.29	0.420497	250	0.245987	580.5
chr4	89431159	89434211	hs1521	negative	0.155879	0.0254905	0.0212456	0.089	0.236078	309.5	0.438431	0.100877	0.447	0.492964	429	0.246089	438.2
chr4	89439184	89446556	mm379	negative	0.143632	0.0194947	0.015029	0.04	0.224337	197	0.405539	0.0637909	0.524	0.490832	360.5	0.270675	305.15
chr4	89452132	89455541	mm381	negative	0.108002	0.0159149	0.0100906	0.026	0.210486	142.5	0.501779	0.0765288	0.412	0.483665	367	0.21247	252.6
chr4	89457897	89460037	hs1695	negative	0.148408	0.0263896	0.02037	0.047	0.251399	269.5	0.373079	0.0577685	0.315	0.424004	112.5	0.244455	303.25
chr4	89468919	89471433	mm677	negative	0.520705	0.126501	0.159856	0.349	0.462099	656	0.404028	0.127487	0.465	0.504382	400	0.471677	776
chr4	90437298	90438340	hs643	negative	0.164617	0.0361501	0.0359241	0.094	0.240974	316	0.458792	0.202783	0.392	0.520394	452	0.284338	451.6
chr4	91027482	91028588	hs309	negative	0.195838	0.0296942	0.0222589	0.324	0.312604	395	0.38512	0.0684931	0.368	0.443213	196.5	0.299178	453.95
chr4	95317405	95319020	hs1485	positive	0.950025	0.735587	0.678592	0.931	0.867384	871	0.298905	0.0501248	0.266	0.392439	110	0.805973	904
chr4	95821064	95823802	hs1609	negative	0.894732	0.686155	0.640132	0.824	0.845451	848	0.341699	0.0983018	0.378	0.451558	207.5	0.785367	910.25
chr4	97377585	97378602	hs683	negative	0.0837207	0.0145089	0.0102155	0.053	0.236474	114.5	0.440046	0.054288	0.365	0.450326	204	0.245866	175.7
chr4	97647212	97651215	mm1308	negative	0.474034	0.0829312	0.0874344	0.219	0.382602	599	0.226025	0.0529314	0.36	0.404058	79.5	0.339043	622.85
chr4	98107609	98110094	hs1309	positive	0.909724	0.491522	0.426605	0.744	0.790174	824	0.474243	0.150707	0.482	0.531672	475.5	0.776874	966.65
chr4	98221540	98224627	hs1484	positive	0.972791	0.810612	0.829093	0.946	0.936732	873	0.457061	0.134067	0.431	0.506557	451	0.901784	1008.3
chr4	98242382	98245050	hs1450	negative	0.727335	0.177517	0.240771	0.764	0.64307	778	0.643264	0.57542	0.519	0.733298	622	0.755941	964.6
chr4	99294411	99295982	hs311	negative	0.170304	0.0447866	0.0385184	0.147	0.28267	442.5	0.60011	0.424862	0.555	0.683708	624.5	0.431082	629.85
chr4	99353164	99354624	hs168	negative	0.110772	0.0132713	0.010416	0.218	0.251906	233	0.402989	0.0773582	0.449	0.471885	343	0.280723	335.9
chr4	99374142	99375600	hs169	negative	0.130316	0.0181545	0.0140414	0.08	0.226281	219	0.426357	0.0994007	0.456	0.492799	420.5	0.237485	345.15
chr4	99573882	99574766	hs764	negative	0.311235	0.0572347	0.0497299	0.132	0.313838	495	0.373479	0.0603033	0.348	0.434861	142	0.302144	537.6
chr4	105427474	105428608	mm1174	negative	0.644293	0.2113	0.163508	0.449	0.535762	739	0.360861	0.0489899	0.217	0.389675	50	0.448058	754
chr4	105860014	105863947	hs1622	positive	0.936321	0.613981	0.639144	0.883	0.866055	856	0.466467	0.0812715	0.445	0.490511	355	0.832208	962.5
chr4	106864212	106867561	hs1487	positive	0.929292	0.72391	0.417144	0.665	0.829095	848	0.545251	0.174744	0.478	0.557464	561	0.805722	1016.3
chr4	107602048	107604613	mm330	negative	0.217725	0.0254888	0.0270359	0.165	0.263676	360	0.428618	0.0943175	0.282	0.443957	242	0.229123	432.6
chr4	109762245	109763772	hs200	positive	0.485095	0.109015	0.144683	0.509	0.477159	698	0.190077	0.0570657	0.384	0.404951	159	0.417835	745.7
chr4	109805980	109807023	hs197	negative	0.0433231	0.0102127	0.0110225	0.214	0.215399	190.5	0.433235	0.0680336	0.36	0.438202	236	0.223216	261.3
chr4	109858712	109860444	hs194	negative	0.142515	0.0273864	0.0256153	0.077	0.215433	305	0.447224	0.0555795	0.45	0.475385	300	0.244346	395
chr4	109882014	109883288	hs247	negative	0.105933	0.0216606	0.0180056	0.162	0.27505	282	0.341567	0.0788816	0.371	0.44155	274	0.257955	364.2
chr4	111552852	111553447	hs295	negative	0.123105	0.0185244	0.0127672	0.07	0.217842	169	0.36691	0.0775101	0.355	0.448314	179	0.19952	222.7
chr4	117390983	117392315	hs280	positive	0.842356	0.37683	0.440499	0.942	0.768072	830	0.762893	0.296408	0.53	0.65552	633	0.824653	1019.9
chr4	117646907	117647611	hs277	negative	0.339664	0.0558552	0.0497238	0.27	0.331607	566	0.35089	0.0618262	0.403	0.438852	244	0.305049	639.2
chr4	117828715	117831600	hs1857	negative	0.10165	0.023764	0.0251521	0.134	0.270935	292.5	0.471785	0.0915362	0.393	0.480874	377.5	0.274465	405.75
chr4	119019151	119020076	mm165	negative	0.261619	0.0463427	0.0490308	0.302	0.332557	480	0.382074	0.0760416	0.226	0.401872	152	0.283849	525.6
chr4	119238785	119240197	mm586	negative	0.0915316	0.0171725	0.0131219	0.263	0.251929	239.5	0.346621	0.0599165	0.135	0.307071	56	0.195892	256.3
chr4	120391668	120396254	hs1674	negative	0.4344	0.0887561	0.110396	0.263	0.378898	649.5	0.517388	0.15319	0.481	0.547624	525	0.420697	807
chr4	123604867	123607516	hs1999	negative	0.149972	0.0191304	0.0208176	0.19	0.27338	285.5	0.380966	0.0633067	0.343	0.43453	140	0.262439	327.5
chr4	123948793	123949704	hs850	negative	0.0656668	0.0111133	0.0100346	0.05	0.187757	105.5	0.417216	0.073183	0.375	0.443	257.5	0.201837	182.75
chr4	123990361	123991796	hs1139	negative	0.0836473	0.0136409	0.0144349	0.168	0.26996	215.5	0.177	0.0654944	0.41	0.412528	203.5	0.242632	276.55
chr4	124035338	124036862	hs1031	negative	0.0947704	0.00996165	0.0102095	0.19	0.274705	120	0.507285	0.125656	0.443	0.518194	454	0.31695	256.2
chr4	124359245	124361243	hs1546	negative	0.0458335	0.00853628	0.00632767	0.146	0.21464	75	0.391976	0.0975197	0.456	0.483235	368.5	0.253785	185.55
chr4	124375082	124376310	hs1045	negative	0.0546363	0.00770145	0.00532677	0.095	0.24865	45.5	0.446557	0.0620232	0.364	0.454613	203	0.259339	106.4
chr4	124395350	124396098	hs270	negative	0.358405	0.0745016	0.0652353	0.187	0.352856	476.5	0.515829	0.0822574	0.429	0.498216	353	0.37338	582.4
chr4	124401703	124403018	hs1098	negative	0.270733	0.0453045	0.0452804	0.235	0.302495	472	0.451189	0.101824	0.345	0.469328	305	0.283963	563.5
chr4	124455078	124456356	hs1008	negative	0.148877	0.0213706	0.0199197	0.247	0.263972	304.5	0.448211	0.068487	0.384	0.450488	283	0.278257	389.4
chr4	124458302	124460392	hs2088	negative	0.0854826	0.0174868	0.0134701	0.029	0.207993	146	0.498343	0.0916479	0.44	0.500091	432	0.219881	275.6
chr4	124477457	124479255	hs1001	negative	0.441844	0.106684	0.0721893	0.323	0.401957	636	0.351302	0.0885113	0.428	0.465193	254.5	0.393953	712.35
chr4	124520132	124521366	hs790	negative	0.103864	0.0150259	0.0118961	0.097	0.218624	149	0.524944	0.0877532	0.451	0.509357	416	0.23569	273.8
chr4	124526301	124527139	hs1179	negative	0.268722	0.0427225	0.0395896	0.31	0.347148	459	0.573542	0.12375	0.543	0.563542	556	0.411712	625.8
chr4	124551047	124552186	hs1124	negative	0.0691384	0.0123955	0.00904304	0.03	0.220831	75	0.323074	0.0508354	0.341	0.414383	85	0.206888	100.5
chr4	124615409	124616813	hs238	negative	0.186776	0.0279427	0.0342186	0.136	0.279331	398	0.537909	0.112736	0.487	0.530355	494	0.329237	546.2
chr4	124671950	124672944	hs1105	negative	0.102877	0.0156952	0.0154933	0.199	0.227707	274	0.397039	0.0738003	0.446	0.469127	307	0.252995	366.1
chr4	128714852	128716971	hs1388	negative	0.90262	0.54886	0.390414	0.594	0.765233	806	0.490573	0.0868405	0.44	0.496549	378	0.734943	919.4
chr4	128804347	128805790	hs917	negative	0.194966	0.0360649	0.0426748	0.316	0.322516	511	0.368253	0.111825	0.447	0.48471	319	0.341831	606.7
chr4	129713467	129714338	hs645	negative	0.160487	0.0253867	0.0278793	0.279	0.296916	398	0.429877	0.0708115	0.36	0.453001	217.5	0.292307	463.25
chr4	131483172	131485713	mm1297	negative	0.872752	0.546182	0.516601	0.878	0.857085	825	0.402431	0.0642597	0.392	0.461016	214.5	0.833944	889.35
chr4	132032113	132036152	mm1387	negative	0.121042	0.013301	0.0145899	0.089	0.225434	204.5	0.313692	0.0704818	0.472	0.459369	295	0.224849	293
chr4	132075516	132079227	mm80	negative	0.261425	0.0545612	0.0587698	0.23	0.333306	542	0.534759	0.123812	0.51	0.540563	525	0.375037	699.5
chr4	133116592	133118424	mm334	negative	0.343419	0.0812525	0.0866057	0.433	0.396372	615.5	0.661799	0.152078	0.488	0.567996	577	0.45124	788.6
chr4	133729052	133730306	hs569	negative	0.406801	0.12613	0.11873	0.571	0.477569	665	0.677706	0.146016	0.468	0.562892	562.5	0.523633	833.75
chr4	134470100	134473977	hs2043	negative	0.0507962	0.00818183	0.0110505	0.151	0.247467	138.5	0.508077	0.236427	0.365	0.539064	441	0.299451	270.8
chr4	135205845	135207207	mm23	negative	0.090947	0.0106877	0.00644736	0.173	0.237089	169	0.345745	0.0790848	0.262	0.399731	181	0.223412	223.3
chr4	135256966	135260789	mm1332	negative	0.137278	0.0205397	0.0239712	0.249	0.288605	387	0.408342	0.0607371	0.432	0.466871	246	0.301854	460.8
chr4	139830775	139832379	hs1702	negative	0.0716464	0.0151617	0.0158521	0.275	0.251019	241	0.522135	0.113982	0.367	0.493193	389.5	0.249873	357.85
chr4	140010918	140012273	mm484	negative	0.0851497	0.0134091	0.0148093	0.014	0.204652	129	0.302364	0.0729594	0.361	0.417638	206.5	0.179314	190.95
chr4	140218145	140219643	mm8	negative	0.0651114	0.0108522	0.00938888	0.111	0.21275	84	0.351629	0.0882581	0.326	0.405406	198	0.214367	143.4
chr4	141536761	141537859	mm316	negative	0.0775089	0.0174044	0.00804948	0.242	0.243156	198	0.374103	0.0807421	0.346	0.417527	210	0.245156	261
chr4	147965245	147970361	hs2124	negative	0.0921911	0.0187913	0.0159657	0.033	0.228001	150	0.363635	0.0563116	0.325	0.420427	122.5	0.214804	186.75
chr4	148708125	148709197	hs241	negative	0.0867366	0.0154158	0.0147244	0.126	0.251556	209.5	0.437887	0.0983885	0.472	0.500308	391.5	0.288294	326.95
chr4	148744315	148744862	hs417	negative	0.253297	0.0410414	0.0417693	0.104	0.267209	435	0.645982	0.205404	0.509	0.610026	588.5	0.344415	611.55
chr4	148808782	148809417	hs408	negative	0.427164	0.0876826	0.0689046	0.151	0.355029	585.5	0.31153	0.0453551	0.267	0.393385	43.5	0.308965	598.55
chr4	148855953	148860332	hs2094	negative	0.230375	0.0453915	0.0383937	0.204	0.306964	500.5	0.495399	0.0825317	0.466	0.503186	400	0.338203	620.5
chr4	148876109	148876660	hs389	negative	0.112612	0.0176895	0.0163149	0.055	0.243834	198	0.329091	0.0896544	0.393	0.451695	221.5	0.254897	264.45
chr4	148897229	148898219	hs361	negative	0.158366	0.0267258	0.0216789	0.066	0.252306	255.5	0.67554	0.238684	0.545	0.62791	638	0.352293	446.9
chr4	148921505	148922573	hs289	negative	0.415257	0.0672003	0.0831413	0.388	0.393662	636	0.860519	0.402773	0.522	0.736353	639	0.566917	827.7
chr4	149044050	149045134	hs677	negative	0.270166	0.054983	0.0412483	0.158	0.304084	461.5	0.710218	0.183969	0.481	0.594593	592	0.380641	639.1
chr4	149892946	149894331	hs1615	negative	0.987002	0.923701	0.735068	0.79	0.918947	858	0.693412	0.229078	0.594	0.659283	631	0.944129	1047.3
chr4	150824121	150825979	hs1833	positive	0.770066	0.302118	0.269952	0.75	0.684697	791	0.412363	0.0857872	0.287	0.434683	200	0.610753	851
chr4	154393163	154397126	hs1912	negative	0.101174	0.0193869	0.0212841	0.166	0.259036	231.5	0.398132	0.129797	0.482	0.508758	426.5	0.293388	359.45
chr4	154456295	154457168	hs705	negative	0.369406	0.080668	0.0745987	0.223	0.358212	608.5	0.484705	0.119063	0.492	0.524081	466.5	0.39642	748.45
chr4	154771105	154772345	mm1088	positive	0.799251	0.330973	0.3471	0.829	0.733979	818	0.502353	0.141104	0.412	0.512865	451	0.71246	953.3
chr4	155234679	155236167	mm318	negative	0.842309	0.42879	0.250808	0.534	0.661851	796	0.406786	0.0636682	0.258	0.417811	210	0.589653	859
chr5	4833236	4835698	hs1631	negative	0.818001	0.334584	0.352551	0.567	0.689001	775	0.632962	0.116775	0.467	0.548693	492	0.696187	922.6
chr5	4856664	4859896	hs1633	negative	0.373305	0.0703427	0.0878212	0.404	0.402617	647.5	0.441695	0.0620272	0.439	0.476024	291.5	0.402921	734.95
chr5	4875241	4879651	hs1627	positive	0.390528	0.085451	0.0840084	0.296	0.39107	566	0.584804	0.0767819	0.46	0.520607	407	0.420063	688.1
chr5	5007239	5009906	mm49	negative	0.142324	0.0289335	0.0268757	0.098	0.254089	271	0.572141	0.168021	0.523	0.572907	564	0.329588	440.2
chr5	12505539	12509076	mm832	negative	0.374543	0.060662	0.0491769	0.171	0.342534	540	0.469479	0.0763922	0.366	0.466913	319	0.33069	635.7
chr5	15966035	15967426	hs2419	positive	0.0971245	0.0153091	0.0159885	0.16	0.231472	189	0.441507	0.0902128	0.253	0.396425	268.5	0.220848	269.55
chr5	20079132	20082788	mm43	negative	0.518791	0.122691	0.148264	0.293	0.432858	695	0.305178	0.0748927	0.204	0.37096	125	0.347463	732.5
chr5	20493774	20494889	mm389	negative	0.279022	0.0512683	0.0552889	0.153	0.28799	449	0.446597	0.0986266	0.272	0.445794	266	0.249753	528.8
chr5	20950023	20950986	mm390	negative	0.0902623	0.0200575	0.0159699	0.21	0.264559	233	0.334246	0.0709228	0.285	0.409885	99	0.240756	262.7
chr5	21495900	21497355	mm391	negative	0.803896	0.313501	0.41192	0.798	0.727992	802	0.502476	0.117437	0.418	0.505799	412.5	0.695841	925.75
chr5	24341638	24345757	hs1908	negative	0.0614706	0.0106656	0.0100243	0.149	0.241636	135.5	0.451952	0.0954008	0.478	0.503322	394.5	0.275759	253.85
chr5	24730554	24731843	mm394	negative	0.214538	0.0378687	0.0543078	0.373	0.324351	504	0.355305	0.0812754	0.264	0.420927	138	0.269492	545.4
chr5	25000813	25002636	hs2198	negative	0.102339	0.0189706	0.0251284	0.097	0.226865	269.5	0.344542	0.0551541	0.28	0.390501	136.5	0.180222	310.45
chr5	25008595	25011541	hs2200	negative	0.112958	0.0147261	0.0143582	0.32	0.288746	282	0.444527	0.0753354	0.283	0.432615	220	0.268722	348
chr5	28178923	28180422	hs1418	negative	0.173258	0.0280927	0.018932	0.106	0.246155	315.5	0.398466	0.0806906	0.436	0.46804	328	0.273043	413.9
chr5	28403755	28404882	hs1268	positive	0.098287	0.0153681	0.0123907	0.089	0.203209	196	0.335773	0.0595382	0.272	0.372153	91.5	0.18312	223.45
chr5	30614016	30616922	hs1885	negative	0.0655841	0.0134237	0.012483	0.102	0.234424	126.5	0.310313	0.0642724	0.383	0.429761	140.5	0.227311	168.65
chr5	32065704	32067172	mm135	negative	0.0694055	0.0122555	0.0102668	0.159	0.264702	98	0.449347	0.124157	0.315	0.463871	307	0.275544	190.1
chr5	33575294	33575875	hs526	negative	0.0347957	0.00495167	0.00540094	0.057	0.225939	30.5	0.459026	0.106805	0.334	0.466401	306.5	0.242954	122.45
chr5	37818652	37819645	mm425	negative	0.636988	0.16268	0.232127	0.535	0.582808	721	0.356695	0.0763865	0.157	0.338081	141	0.447592	763.3
chr5	37825669	37829220	mm426	positive	0.742316	0.291573	0.30966	0.468	0.624244	778.5	0.712049	0.22398	0.562	0.634611	641	0.69051	970.8
chr5	37851392	37852219	hs171	negative	0.142228	0.0307237	0.0290921	0.135	0.264958	319	0.294238	0.0595957	0.336	0.413097	77	0.245526	342.1
chr5	37901106	37902493	mm427	negative	0.681748	0.158714	0.166441	0.425	0.526406	734.5	0.51152	0.145759	0.449	0.527454	484.5	0.537731	879.85
chr5	37917742	37918594	mm428	positive	0.847393	0.414599	0.480333	0.754	0.750845	824	0.790852	0.240603	0.557	0.64925	639	0.810152	1015.7
chr5	37967623	37969196	mm429	positive	0.962073	0.713464	0.734277	0.859	0.888879	863	0.562085	0.192668	0.51	0.57636	561	0.884411	1031.3
chr5	38060248	38061422	hs746	negative	0.494715	0.0970385	0.11445	0.374	0.443115	622	0.465354	0.173337	0.388	0.510434	399.5	0.454909	741.85
chr5	38065055	38066694	mm928	negative	0.694327	0.228111	0.277929	0.764	0.673203	795	0.470804	0.106479	0.382	0.479276	378	0.621289	908.4
chr5	38106177	38106996	hs2303	negative	0.660617	0.212442	0.241474	0.733	0.657537	747	0.345011	0.0559592	0.115	0.368186	41	0.523326	759.3
chr5	38509268	38509899	mm253	negative	0.107821	0.0143412	0.0162572	0.116	0.23168	202	0.322504	0.0700083	0.151	0.357082	114	0.19503	236.2
chr5	41165316	41166973	hs1248	negative	0.336746	0.0651272	0.0773502	0.375	0.383136	625	0.319265	0.0600949	0.37	0.430854	133	0.357881	664.9
chr5	41199107	41200708	hs1249	negative	0.0308159	0.00437357	0.00461961	0.072	0.239768	23	0.40173	0.102082	0.328	0.449437	239.5	0.248257	94.85
chr5	41261421	41262403	hs259	positive	0.204304	0.0339316	0.0296874	0.091	0.266461	310	0.566464	0.112279	0.436	0.522415	442	0.306982	442.6
chr5	41380511	41381341	hs1250	negative	0.0704651	0.00960279	0.0102424	0.103	0.217069	129	0.495997	0.0794971	0.417	0.485519	380.5	0.220368	243.15
chr5	41737620	41739298	hs916	negative	0.929266	0.577389	0.582209	0.71	0.8439	824	0.47249	0.0855454	0.4	0.47657	374.5	0.824615	936.35
chr5	42522949	42524031	hs842	negative	0.0847055	0.0156666	0.0151082	0.251	0.270546	215	0.43766	0.131145	0.423	0.498788	405	0.295275	336.5
chr5	51591179	51592760	hs2346	negative	0.564734	0.113157	0.101405	0.269	0.422821	682	0.596758	0.178137	0.429	0.555664	517.5	0.469848	837.25
chr5	55976101	55977173	hs601	negative	0.137446	0.0279124	0.0320742	0.225	0.280275	346	0.406524	0.0662555	0.318	0.431535	178	0.263152	399.4
chr5	67423706	67424669	hs847	negative	0.244085	0.042032	0.0412734	0.148	0.275167	464	0.246741	0.0292324	0.345	0.380421	74	0.221981	486.2
chr5	72493823	72495406	hs2414	negative	0.081822	0.0164014	0.0169709	0.089	0.244382	193	0.420426	0.0713032	0.221	0.410938	167	0.228816	243.1
chr5	74265657	74268205	hs1509	negative	0.987023	0.904924	0.89487	0.952	0.941793	876	0.24943	0.0362407	0.299	0.368132	60.5	0.907717	894.15
chr5	74361294	74363523	hs1668	negative	0.6128	0.146502	0.207326	0.487	0.533437	701	0.518144	0.100214	0.399	0.496076	371	0.521836	812.3
chr5	74431979	74435797	hs1460	negative	0.752427	0.29229	0.328312	0.713	0.71773	770	0.477271	0.0718188	0.463	0.498499	361	0.715755	878.3
chr5	75012461	75013668	hs687	negative	0.154569	0.033892	0.020638	0.185	0.292097	258.5	0.410442	0.0608185	0.391	0.455318	196.5	0.297721	317.45
chr5	75071388	75072201	hs678	negative	0.141589	0.0224844	0.0146149	0.099	0.233251	273.5	0.344254	0.0695791	0.383	0.433573	235	0.212068	344
chr5	76662343	76666797	hs1651	negative	0.214175	0.0411872	0.0329567	0.121	0.257516	378	0.58143	0.182386	0.533	0.577244	586	0.320948	553.8
chr5	77129880	77130993	mm770	negative	0.14374	0.0218901	0.0221691	0.08	0.214493	286	0.339196	0.0666592	0.099	0.30759	84.5	0.158087	311.35
chr5	77486940	77489925	mm1340	positive	0.895939	0.5	0.452517	0.769	0.836889	818	0.420735	0.0808742	0.485	0.495947	382.5	0.800695	932.75
chr5	78283386	78285475	mm34	negative	0.394209	0.082105	0.086463	0.445	0.413384	649	0.349883	0.078837	0.225	0.354497	130	0.336997	688
chr5	84811330	84812261	hs840	negative	0.0188791	1.53e-05	1.37e-05	0.085	0.194988	26	0.599442	0.0922589	0.39	0.506943	440	0.23953	158
chr5	92627753	92628377	mm187	negative	0.398388	0.0734819	0.0729963	0.225	0.349276	627	0.302643	0.074295	0.134	0.349344	109	0.270805	659.7
chr5	92997267	92998294	mm397	positive	0.955733	0.748893	0.631504	0.628	0.842908	834	0.495809	0.153818	0.306	0.48465	372	0.793773	945.6
chr5	93131077	93135726	mm39	negative	0.597238	0.13645	0.13649	0.401	0.491482	697.5	0.449483	0.0982293	0.523	0.532293	463	0.515425	836.4
chr5	97542962	97543765	hs1241	negative	0.389703	0.0700329	0.0621243	0.246	0.370771	515	0.376344	0.0650889	0.242	0.40254	80	0.326463	539
chr5	97546822	97547439	hs1240	negative	0.124358	0.0190224	0.0200618	0.115	0.229105	233	0.271297	0.0464867	0.111	0.351513	12	0.149562	236.6
chr5	99272413	99275239	mm1398	negative	0.13663	0.0212205	0.0200935	0.052	0.249106	248	0.30099	0.0288947	0.315	0.39871	52.5	0.231336	263.75
chr5	99367893	99370406	mm678	positive	0.896964	0.438073	0.524222	0.728	0.821394	809	0.433583	0.0847585	0.353	0.462426	256	0.791308	885.8
chr5	101031954	101033223	hs712	negative	0.122381	0.0222285	0.0222766	0.068	0.219975	229	0.661399	0.346885	0.563	0.654859	637	0.325785	420.1
chr5	101496956	101497906	hs680	negative	0.0226846	0.00496062	0.00508527	0.055	0.236285	23.5	0.237125	0.0688805	0.406	0.425428	225.5	0.218824	91.15
chr5	101966725	101970386	mm1356	negative	0.367423	0.0685899	0.0607806	0.352	0.384916	615	0.299416	0.0626961	0.436	0.445103	260.5	0.362704	693.15
chr5	102373255	102375763	mm680	positive	0.868587	0.429214	0.515231	0.882	0.81173	829	0.352092	0.0569727	0.262	0.398995	93	0.7206	856.9
chr5	106564330	106566018	hs612	negative	0.379773	0.0739009	0.0452821	0.186	0.323699	547	0.384273	0.0916656	0.393	0.456377	330	0.305512	646
chr5	107221760	107224214	hs1499	negative	0.859229	0.410009	0.372506	0.843	0.786672	835	0.638279	0.138826	0.528	0.580306	584	0.779856	1010.2
chr5	107250899	107252442	hs2418	negative	0.332368	0.0539221	0.0725892	0.298	0.36857	508.5	0.432666	0.10108	0.405	0.480416	322.5	0.375899	605.25
chr5	110898210	110898771	mm619	negative	0.68728	0.253617	0.27619	0.666	0.62523	786	0.350275	0.0505756	0.311	0.415995	174.5	0.556847	838.35
chr5	111054483	111055797	hs1645	negative	0.286686	0.0298579	0.0294607	0.189	0.287297	416	0.483825	0.0826986	0.328	0.463467	271	0.264291	497.3
chr5	111255885	111257844	mm920	negative	0.298393	0.0492234	0.0601257	0.366	0.360571	580	0.404828	0.0986652	0.446	0.486202	345.5	0.370845	683.65
chr5	111394041	111395158	hs1271	positive	0.735011	0.23907	0.245046	0.817	0.674906	788	0.427615	0.0896366	0.476	0.496934	373	0.654959	899.9
chr5	111535893	111537132	hs2415	negative	0.473368	0.139303	0.189375	0.603	0.523759	743	0.445848	0.142639	0.351	0.478773	381	0.49676	857.3
chr5	111577305	111578296	mm621	negative	0.3663	0.0826628	0.0656558	0.318	0.377852	623	0.384604	0.0977747	0.225	0.415962	182	0.337233	677.6
chr5	111601262	111602739	mm622	negative	0.598679	0.225053	0.229456	0.658	0.596745	761	0.418138	0.0716344	0.305	0.435351	188	0.533872	817.4
chr5	111675073	111676405	mm921	negative	0.090042	0.0129855	0.0119311	0.296	0.244729	286	0.376106	0.104417	0.302	0.415437	229	0.234121	354.7
chr5	113151952	113154228	mm329	positive	0.490249	0.115166	0.127271	0.443	0.462873	678	0.418872	0.0925077	0.31	0.41811	268	0.414298	758.4
chr5	115266986	115267561	mm307	negative	0.134933	0.0268997	0.0194418	0.2	0.289561	236	0.433661	0.103626	0.286	0.443177	247.5	0.284921	310.25
chr5	115488390	115491906	mm723	negative	0.870959	0.475221	0.281032	0.53	0.707168	777	0.276822	0.0443952	0.325	0.397073	59.5	0.612261	794.85
chr5	118665477	118668878	mm1366	negative	0.104662	0.021288	0.0209812	0.085	0.244489	201	0.510253	0.10349	0.529	0.536693	497.5	0.295956	350.25
chr5	119610925	119613436	mm1177	positive	0.675841	0.235508	0.238952	0.635	0.620194	742	0.682072	0.21901	0.598	0.638332	633	0.699811	931.9
chr5	119667994	119668856	hs483	positive	0.386484	0.080551	0.0977826	0.415	0.41112	580	0.294538	0.0550483	0.245	0.380937	51	0.334589	595.3
chr5	119668987	119669582	hs482	negative	0.430439	0.0822822	0.0960162	0.404	0.421375	667.5	0.375137	0.082545	0.175	0.393558	137	0.355889	708.6
chr5	119795903	119797675	mm1282	negative	0.0389461	0.0180718	0.0392008	0.401	0.281845	361	0.374038	0.0906428	0.351	0.438261	270.5	0.25498	442.15
chr5	119821983	119824240	mm370	negative	0.0860265	0.0136462	0.0133156	0.218	0.240293	203	0.497102	0.139992	0.551	0.578358	548	0.324106	367.4
chr5	119976562	119977191	hs498	negative	0.142296	0.0222613	0.0258675	0.172	0.285939	230.5	0.392122	0.1389	0.228	0.429811	240	0.273158	302.5
chr5	120135778	120136934	mm144	negative	0.0586268	0.00943615	0.00984844	0.145	0.240057	115.5	0.325655	0.0566647	0.168	0.365354	56	0.192094	132.3
chr5	120287383	120288927	hs1571	negative	0.133846	0.018593	0.0129246	0.154	0.276864	257	0.390175	0.100416	0.452	0.483472	411.5	0.285595	380.45
chr5	121925608	121927679	mm911	negative	0.227421	0.0575121	0.0191713	0.24	0.277913	453.5	0.402686	0.10494	0.462	0.492548	380	0.308803	567.5
chr5	122032503	122033356	hs611	negative	0.330585	0.0633672	0.0476757	0.246	0.328632	593.5	0.584791	0.14029	0.444	0.541439	506	0.384505	745.3
chr5	122092218	122094768	mm77	negative	0.0546255	0.0105116	0.00897186	0.048	0.229473	53	0.334234	0.0567344	0.405	0.442749	154.5	0.238874	99.35
chr5	124171521	124176494	hs1973	negative	0.112994	0.0182204	0.0168651	0.039	0.252952	187	0.247165	0.0414339	0.351	0.402121	120.5	0.219495	223.15
chr5	131580380	131582372	hs925	positive	0.830483	0.33581	0.382954	0.797	0.776061	815	0.596392	0.176967	0.53	0.61216	607	0.779415	997.1
chr5	131693648	131694371	hs833	negative	0.175927	0.0261938	0.0206103	0.233	0.302969	381	0.15596	0.0416644	0.209	0.345045	36	0.225278	391.8
chr5	131780893	131781638	hs846	negative	0.131325	0.0266677	0.0174032	0.05	0.260076	144	0.424816	0.123968	0.376	0.478426	327.5	0.281265	242.25
chr5	131794315	131795265	hs827	negative	0.275145	0.029813	0.032392	0.265	0.304181	450	0.368186	0.0710823	0.365	0.449224	167.5	0.27898	500.25
chr5	131919678	131921484	hs2318	negative	0.451161	0.0928987	0.0678883	0.118	0.353872	562	0.393425	0.0658646	0.381	0.450815	200	0.345004	622
chr5	131929775	131931745	hs2317	negative	0.0441058	0.00701911	0.00648477	0.063	0.22391	34	0.422589	0.0837415	0.228	0.415241	194.5	0.206486	92.35
chr5	131948446	131949774	hs658	negative	0.552293	0.137999	0.13966	0.569	0.521284	740	0.673233	0.256936	0.508	0.630781	622	0.602842	926.6
chr5	131990290	131991735	hs2316	negative	0.607252	0.150179	0.142911	0.638	0.556219	706	0.416628	0.0815239	0.429	0.474461	297	0.530873	795.1
chr5	132032772	132035461	hs1425	negative	0.165492	0.0327583	0.0260179	0.121	0.282655	251.5	0.285488	0.0885074	0.327	0.419817	142.5	0.270126	294.25
chr5	132228612	132230350	hs1660	negative	0.111469	0.01966	0.0193734	0.157	0.235355	240	0.418336	0.0860138	0.299	0.444167	215	0.206819	304.5
chr5	132293079	132295164	hs2315	negative	0.0384104	0.00727816	0.00662511	0.07	0.184746	56	0.311177	0.0573102	0.348	0.396775	107.5	0.182186	88.25
chr5	139536245	139537428	hs293	negative	0.142351	0.0201122	0.0149939	0.223	0.25592	280	0.469104	0.136317	0.457	0.5182	458	0.278952	417.4
chr5	139538772	139540184	hs173	negative	0.0738896	0.0183733	0.00997045	0.164	0.22666	183	0.660216	0.234488	0.481	0.594284	596.5	0.287948	361.95
chr5	147155041	147156530	hs1568	negative	0.0981741	0.0164855	0.0162527	0.138	0.25649	246	0.602522	0.354672	0.515	0.647466	607	0.377665	428.1
chr5	147222660	147224221	hs532	negative	0.106025	0.020639	0.0124223	0.104	0.221715	188	0.580502	0.0960866	0.462	0.525777	470.5	0.247117	329.15
chr5	149320224	149322610	hs1515	negative	0.959734	0.709947	0.581041	0.73	0.836664	840	0.391645	0.0773244	0.336	0.440204	159	0.769095	887.7
chr6	3509886	3514285	mm801	negative	0.339497	0.0596439	0.0630416	0.326	0.352769	563	0.453184	0.0990558	0.556	0.531425	459	0.399197	700.7
chr6	4456170	4459324	hs1626	negative	0.927919	0.606774	0.550185	0.936	0.885441	851	0.460308	0.0970911	0.33	0.441179	328	0.81845	949.4
chr6	4483463	4485322	mm398	positive	0.959533	0.688225	0.66924	0.942	0.91033	868	0.63272	0.176122	0.577	0.596902	607	0.929196	1050.1
chr6	4488993	4490635	mm399	negative	0.936517	0.581294	0.397793	0.814	0.816288	836	0.462983	0.083015	0.446	0.490746	352	0.781354	941.6
chr6	4553537	4555066	mm400	positive	0.705114	0.173342	0.19173	0.632	0.604763	774	0.487887	0.109338	0.453	0.507553	456	0.585964	910.8
chr6	5507996	5512142	hs1831	negative	0.181396	0.0326349	0.0290607	0.118	0.24747	308	0.428706	0.0927609	0.453	0.489854	397.5	0.28518	427.25
chr6	5997407	5997858	hs2314	negative	0.291948	0.0528038	0.0500136	0.128	0.315913	479	0.453639	0.0860708	0.269	0.439171	290	0.285479	566
chr6	6005995	6006609	hs2308	positive	0.376371	0.0769998	0.0529535	0.535	0.417414	630	0.661494	0.179513	0.511	0.602868	586.5	0.495543	805.95
chr6	6026899	6028252	hs2309	positive	0.59067	0.154629	0.171615	0.556	0.53736	733	0.402814	0.0775754	0.325	0.439029	182.5	0.487799	787.75
chr6	6058480	6059027	hs2313	positive	0.441478	0.0836483	0.087539	0.441	0.420858	672	0.360404	0.050314	0.289	0.39507	131	0.346288	711.3
chr6	6161772	6164755	hs1642	negative	0.101483	0.0180237	0.0161916	0.068	0.239144	138	0.448838	0.0955519	0.408	0.482085	331	0.257789	237.3
chr6	6316533	6317120	hs2312	negative	0.221356	0.0323546	0.0275334	0.12	0.256439	322	0.439268	0.0804935	0.372	0.447813	302	0.269269	412.6
chr6	6363941	6364446	hs2311	negative	0.817148	0.328841	0.322416	0.663	0.678169	797	0.377752	0.0972161	0.346	0.448969	312	0.632011	890.6
chr6	6458809	6459379	hs2310	negative	0.646347	0.151393	0.160686	0.571	0.557508	758	0.455214	0.089487	0.31	0.445154	293	0.497924	845.9
chr6	6861655	6862377	hs298	negative	0.315877	0.068181	0.0741408	0.277	0.338512	572	0.326501	0.0449761	0.293	0.364246	62	0.292928	590.6
chr6	9834715	9835886	hs799	negative	0.110634	0.0161521	0.0158039	0.187	0.247095	260	0.344819	0.0736466	0.399	0.440271	241	0.257951	332.3
chr6	11534744	11535814	hs793	negative	0.216946	0.0232593	0.0225366	0.151	0.295714	262	0.554065	0.100414	0.422	0.511182	417.5	0.330498	387.25
chr6	14754338	14755302	hs1876	negative	0.0777557	0.0126212	0.0116075	0.197	0.238014	216.5	0.279395	0.0347886	0.259	0.360318	51	0.176282	231.8
chr6	14980242	14981244	hs720	negative	0.197115	0.0313581	0.0213026	0.224	0.307831	306.5	0.707719	0.121094	0.563	0.596318	591	0.395844	483.8
chr6	15182428	15183744	hs1069	negative	0.0637167	0.0121998	0.00963891	0.046	0.199657	70	0.177811	0.0432802	0.356	0.40277	69	0.168218	90.7
chr6	15185821	15187224	hs1167	negative	0.326698	0.0574772	0.0767615	0.366	0.372842	536	0.505095	0.103203	0.463	0.513589	431.5	0.39996	665.45
chr6	15187323	15189118	hs218	negative	0.202172	0.0283493	0.0309339	0.134	0.27674	352	0.633582	0.198404	0.441	0.572166	549	0.338923	516.7
chr6	15192947	15194270	hs219	negative	0.0779918	0.0120538	0.0106019	0.097	0.217862	145.5	0.461375	0.0781077	0.37	0.459602	318.5	0.206356	241.05
chr6	15201156	15203663	hs220	negative	0.0769687	0.010972	0.0132139	0.093	0.219892	121	0.145317	0.0189888	0.383	0.366133	102	0.201346	151.6
chr6	15257106	15258522	hs999	negative	0.30682	0.0789052	0.0674777	0.228	0.314409	552	0.375089	0.0290219	0.33	0.392343	113	0.281792	585.9
chr6	15322791	15324149	hs221	negative	0.317056	0.0613912	0.0649004	0.337	0.36566	593	0.29841	0.144471	0.384	0.465639	275	0.364841	675.5
chr6	15368271	15370231	hs1080	negative	0.311258	0.0632861	0.0549336	0.271	0.347198	575	0.418639	0.0611724	0.348	0.443938	190	0.334025	632
chr6	15399348	15401975	hs954	negative	0.330093	0.0643205	0.0506379	0.165	0.333577	535	0.300359	0.0927554	0.475	0.467687	364.5	0.331888	644.35
chr6	15404452	15405550	hs1215	negative	0.336708	0.0644037	0.0602558	0.144	0.319695	448	0.558023	0.256346	0.478	0.590475	548.5	0.401248	612.55
chr6	15406720	15407971	hs222	negative	0.414218	0.0829439	0.0613262	0.105	0.344232	518	0.169556	0.0471497	0.385	0.397358	129	0.296643	556.7
chr6	15411326	15413759	hs956	negative	0.21201	0.0357343	0.0286753	0.139	0.258981	364.5	0.476091	0.0991932	0.433	0.499113	399.5	0.269092	484.35
chr6	15435024	15437812	hs966	negative	0.123118	0.0193127	0.0160371	0.167	0.23935	230.5	0.574527	0.171076	0.502	0.590544	580.5	0.323275	404.65
chr6	15486410	15487741	hs785	negative	0.208047	0.0304416	0.04313	0.091	0.25601	381	0.290736	0.0626605	0.455	0.440456	236	0.268336	451.8
chr6	15500356	15501750	hs792	negative	0.393715	0.0709384	0.0617042	0.201	0.361837	490	0.735246	0.167969	0.485	0.595385	590	0.440097	667
chr6	15610145	15610753	hs1192	negative	0.279294	0.0333117	0.0289026	0.21	0.291352	429.5	0.381355	0.076938	0.247	0.419149	149	0.237688	474.2
chr6	16313991	16314934	hs684	negative	0.150284	0.0235086	0.0237979	0.202	0.277437	335	0.234519	0.0693098	0.346	0.407809	98.5	0.254022	364.55
chr6	16315852	16317823	hs299	negative	0.187932	0.0262141	0.0366959	0.291	0.29074	470.5	0.818268	0.389131	0.592	0.74384	655	0.474512	667
chr6	16332591	16334210	hs300	negative	0.319929	0.0586088	0.0562137	0.185	0.335769	541	0.436568	0.11058	0.389	0.479135	395	0.333443	659.5
chr6	16482618	16484681	hs861	negative	0.145021	0.0215258	0.016797	0.231	0.265167	348	0.612817	0.0756667	0.436	0.517944	398	0.315843	467.4
chr6	16530409	16531733	hs738	negative	0.209121	0.042003	0.0467597	0.283	0.31488	449	0.294021	0.0522043	0.322	0.402857	71	0.275956	470.3
chr6	16547563	16549382	hs190	negative	0.112622	0.0154373	0.0167994	0.174	0.241912	281.5	0.773542	0.215665	0.493	0.636734	605	0.327986	463
chr6	16725956	16729599	hs1798	negative	0.088831	0.0119683	0.0151399	0.159	0.215269	229	0.475183	0.131759	0.476	0.530644	481.5	0.268868	373.45
chr6	16835376	16835875	hs301	negative	0.0671052	0.0112253	0.0112852	0.087	0.231214	100	0.312807	0.0505278	0.2	0.369772	33.5	0.188918	110.05
chr6	17170073	17174875	hs2071	negative	0.182618	0.033479	0.0325077	0.087	0.279878	343	0.423232	0.0854552	0.459	0.487135	411	0.29055	466.3
chr6	21878022	21880817	hs1988	negative	0.17939	0.0269441	0.024336	0.139	0.286211	346	0.669056	0.16199	0.535	0.59053	602	0.358624	526.6
chr6	23271299	23275344	hs1809	negative	0.135479	0.0221751	0.0151701	0.074	0.222395	204	0.50802	0.0483098	0.42	0.482971	284.5	0.224203	289.35
chr6	28395025	28398247	hs1308	negative	0.0728938	0.0142445	0.0191011	0.247	0.245559	240	0.472787	0.0910038	0.484	0.510764	416	0.268638	364.8
chr6	30635908	30637351	hs2387	negative	0.658137	0.216221	0.16845	0.489	0.571463	724	0.383612	0.0895464	0.348	0.430255	243.5	0.511274	797.05
chr6	35353329	35355339	hs1508	negative	0.963237	0.784336	0.65491	0.857	0.901931	850	0.481627	0.083204	0.384	0.47174	360.5	0.884645	958.15
chr6	35631496	35636352	hs2077	negative	0.0805387	0.0110928	0.00752057	0.023	0.206234	64	0.354041	0.0902477	0.267	0.407853	212.5	0.203576	127.75
chr6	39239850	39243498	hs2082	negative	0.666103	0.268325	0.236769	0.507	0.614973	746	0.563522	0.102888	0.418	0.514533	438.5	0.600909	877.55
chr6	39541755	39546349	mm1321	negative	0.566291	0.172684	0.154628	0.413	0.492307	717	0.434713	0.0916578	0.532	0.519193	470	0.520826	858
chr6	47203069	47205158	hs2258	negative	0.0572747	0.00803368	0.00720852	0.097	0.215199	78	0.363681	0.0802467	0.18	0.379197	177	0.194176	131.1
chr6	50336190	50338926	mm1383	negative	0.161982	0.0350653	0.025788	0.131	0.232955	376	0.398388	0.0686535	0.364	0.4312	211.5	0.235327	439.45
chr6	50354039	50357303	mm1318	negative	0.247088	0.0404384	0.0394933	0.03	0.252468	376	0.361022	0.0747303	0.387	0.440798	249	0.261662	450.7
chr6	50810700	50811821	mm401	negative	0.369597	0.0559321	0.0496294	0.321	0.354403	560	0.583373	0.0557644	0.437	0.508125	375	0.383611	672.5
chr6	50821119	50823589	mm402	negative	0.403355	0.0857391	0.0920455	0.523	0.440955	664	0.538893	0.0749109	0.488	0.529424	442	0.470659	796.6
chr6	50889579	50892588	hs1677	negative	0.13995	0.0275189	0.0274721	0.172	0.275738	399	0.499914	0.110683	0.544	0.539193	493	0.334084	546.9
chr6	50924548	50926237	mm403	negative	0.631367	0.170849	0.178613	0.415	0.518048	729	0.585201	0.0865826	0.404	0.50586	378	0.515949	842.4
chr6	50956956	50958238	mm404	negative	0.557015	0.114416	0.115321	0.519	0.489291	707	0.41584	0.087207	0.311	0.443461	299.5	0.445917	796.85
chr6	50981071	50982330	mm405	negative	0.844819	0.428229	0.378763	0.802	0.796666	799	0.406843	0.12715	0.358	0.474071	310	0.770483	892
chr6	50983967	50984810	mm406	positive	0.891533	0.540361	0.556361	0.893	0.813656	853	0.464462	0.0938669	0.37	0.473485	357	0.783508	960.1
chr6	51001488	51004105	hs1600	positive	0.938683	0.61797	0.648661	0.928	0.898801	855	0.56656	0.183094	0.421	0.555318	527	0.867462	1013.1
chr6	51051772	51053273	mm407	positive	0.641269	0.176775	0.201581	0.565	0.555886	756	0.509653	0.112417	0.461	0.516678	480	0.565282	900
chr6	51076186	51078598	hs1325	negative	0.802344	0.379484	0.382493	0.728	0.764901	806	0.499257	0.108273	0.452	0.516492	468.5	0.729932	946.55
chr6	51104235	51105195	mm408	negative	0.303001	0.0513413	0.0437148	0.122	0.315117	461	0.341226	0.0671377	0.227	0.396541	183	0.260682	515.9
chr6	51172427	51173473	mm409	negative	0.904048	0.560296	0.507191	0.476	0.759733	813	0.421888	0.0955105	0.407	0.476402	318	0.711808	908.4
chr6	51194713	51198223	hs1465	positive	0.911083	0.519193	0.661092	0.889	0.889842	848.5	0.557925	0.270167	0.649	0.685816	620	0.90657	1034.5
chr6	51333774	51334476	mm410	negative	0.238848	0.0484918	0.0442693	0.211	0.320401	494	0.265372	0.0366722	0.254	0.377438	72	0.25731	515.6
chr6	51361843	51362696	mm411	negative	0.262951	0.0462432	0.0518295	0.279	0.313479	510	0.390684	0.0578644	0.273	0.37766	130	0.278009	549
chr6	51708576	51709543	hs769	negative	0.768216	0.31493	0.314824	0.718	0.733747	793	0.455595	0.0706789	0.34	0.436556	252.5	0.660928	868.75
chr6	51857235	51858614	mm412	negative	0.543184	0.0986203	0.0577064	0.384	0.432371	684	0.167174	0.0345394	0.356	0.369199	88.5	0.355058	710.55
chr6	51878612	51879694	hs296	negative	0.25414	0.0387922	0.0306798	0.064	0.289092	366.5	0.293575	0.0718159	0.347	0.42183	204	0.259129	427.7
chr6	52178169	52178777	hs1703	negative	0.19105	0.0308004	0.0368688	0.424	0.338527	445	0.475708	0.134624	0.397	0.498825	393.5	0.355876	563.05
chr6	52270433	52271615	hs501	negative	0.376029	0.0463966	0.0655077	0.418	0.401686	537	0.768077	0.331158	0.586	0.690914	652	0.543423	732.6
chr6	52319082	52320287	hs629	negative	0.415046	0.0708206	0.0979764	0.352	0.393086	675.5	0.272246	0.0599248	0.359	0.404708	140	0.348463	717.5
chr6	52442617	52444529	mm48	positive	0.761701	0.313654	0.382094	0.855	0.753124	821	0.350795	0.0707489	0.516	0.477949	330.5	0.69988	920.15
chr6	52967026	52969651	hs1430	positive	0.988699	0.917853	0.901913	0.937	0.942254	876	0.629692	0.258602	0.584	0.654781	624	0.959604	1063.2
chr6	53468299	53472380	hs1604	positive	0.745151	0.244337	0.278832	0.81	0.675913	779	0.564877	0.133655	0.531	0.56178	560	0.684712	947
chr6	55703699	55704797	hs297	negative	0.0796626	0.0148738	0.0138175	0.046	0.230074	83	0.415726	0.115195	0.427	0.489059	370.5	0.253736	194.15
chr6	61041566	61044404	hs1374	negative	0.505738	0.107539	0.117935	0.488	0.472672	637	0.677819	0.148403	0.548	0.595849	586	0.548339	812.8
chr6	72215186	72218828	mm123	positive	0.942264	0.641501	0.656908	0.81	0.888004	844	0.749344	0.396073	0.548	0.680771	645	0.926633	1037.5
chr6	72653770	72655985	hs1457	negative	0.876041	0.456209	0.401069	0.892	0.827891	834	0.42915	0.136028	0.353	0.461744	365	0.761134	943.5
chr6	84190935	84192863	hs1506	negative	0.971722	0.766737	0.796951	0.92	0.898732	869.5	0.484983	0.136178	0.347	0.487558	371	0.856624	980.8
chr6	84196001	84198367	hs1479	positive	0.88559	0.444023	0.454607	0.818	0.795712	826	0.704101	0.216851	0.526	0.620962	614	0.822345	1010.2
chr6	85164955	85166474	hs1025	negative	0.107734	0.0188324	0.0223211	0.071	0.204335	247.5	0.550916	0.133069	0.475	0.550661	520	0.265953	403.5
chr6	85218005	85218946	hs400	negative	0.479746	0.102974	0.0976954	0.346	0.424705	676	0.37909	0.0634898	0.391	0.450041	189	0.403522	732.7
chr6	86479302	86480169	hs2058	negative	0.699502	0.235186	0.243598	0.676	0.658912	747	0.388341	0.079993	0.217	0.412777	157	0.569966	794.1
chr6	89034676	89036253	mm471	negative	0.0497967	0.00825304	0.00699447	0.09	0.247679	56.5	0.546163	0.102998	0.407	0.505473	434	0.26515	186.7
chr6	91144563	91149338	mm1314	negative	0.171513	0.0308827	0.0290146	0.032	0.226891	255	0.286644	0.0756157	0.503	0.466239	277.5	0.261994	338.25
chr6	93818356	93823383	mm1316	negative	0.115778	0.0243892	0.0258617	0.105	0.268306	285	0.499422	0.100277	0.536	0.531634	506	0.307719	436.8
chr6	93920902	93922409	hs2038	negative	0.282241	0.0548583	0.0644933	0.32	0.360834	498	0.380761	0.0818905	0.222	0.403595	124	0.318595	535.2
chr6	94753098	94757440	mm878	negative	0.124232	0.0243411	0.0238175	0.071	0.243757	222	0.444147	0.0959131	0.443	0.49076	360.5	0.269104	330.15
chr6	98112394	98114832	mm60	negative	0.479991	0.120609	0.141214	0.272	0.416781	642	0.515123	0.153029	0.532	0.580263	559	0.478821	809.7
chr6	98509376	98511048	hs206	negative	0.204621	0.0319358	0.0274314	0.123	0.290652	287	0.361568	0.0528798	0.338	0.425109	86	0.279142	312.8
chr6	98625750	98627137	hs1214	negative	0.0884819	0.0203861	0.0209487	0.119	0.222972	220	0.44257	0.126044	0.464	0.511756	441	0.24373	352.3
chr6	98767392	98769033	hs207	negative	0.274428	0.0393192	0.037391	0.106	0.268482	391	0.508696	0.0887077	0.444	0.504633	400	0.282137	511
chr6	98944759	98945317	hs1231	negative	0.285308	0.0440619	0.0417224	0.182	0.310258	474	0.334606	0.0635754	0.122	0.358041	51	0.243114	489.3
chr6	98952036	98953088	hs864	negative	0.159798	0.0212135	0.0196397	0.152	0.267899	273	0.337364	0.044465	0.257	0.391744	53	0.233734	288.9
chr6	98968191	98969077	hs854	negative	0.208024	0.0296331	0.0189744	0.102	0.283735	311	0.152042	0.0425453	0.282	0.363951	56	0.22348	327.8
chr6	99012966	99014601	hs965	positive	0.518828	0.116247	0.0856048	0.422	0.451058	682	0.543537	0.130996	0.52	0.548011	543	0.492542	844.9
chr6	99066719	99068664	hs1092	negative	0.628733	0.146833	0.162029	0.673	0.575005	716	0.465997	0.0967826	0.441	0.495358	378	0.561815	829.4
chr6	99103307	99105363	hs1572	negative	0.613183	0.123507	0.0922395	0.35	0.458517	683	0.380311	0.0586744	0.415	0.455089	280.5	0.4333	767.15
chr6	99169018	99170092	hs1160	negative	0.278475	0.0715269	0.0381259	0.091	0.309336	376	0.280041	0.0895567	0.299	0.410269	132	0.285497	415.6
chr6	99189657	99191464	hs630	negative	0.596851	0.149795	0.142559	0.472	0.517775	711	0.415751	0.174215	0.509	0.551623	487	0.542978	857.1
chr6	99201230	99203437	hs187	negative	0.274326	0.0443581	0.0446353	0.191	0.292391	459.5	0.398801	0.161921	0.526	0.54937	469	0.355652	600.2
chr6	99251427	99252239	mm242	negative	0.224059	0.0404756	0.0403215	0.07	0.269749	339.5	0.327253	0.0534808	0.068	0.335844	40	0.195185	351.5
chr6	99346432	99348898	hs1116	negative	0.0743706	0.0138112	0.0124183	0.066	0.232265	80.5	0.488627	0.111916	0.393	0.492218	370.5	0.255011	191.65
chr6	99394912	99396384	hs997	negative	0.313563	0.044599	0.0481932	0.109	0.272608	448.5	0.625442	0.126561	0.503	0.579069	551	0.34703	613.8
chr6	99403919	99405378	hs973	negative	0.0736657	0.0104957	0.0106737	0.168	0.212555	191.5	0.331638	0.038731	0.334	0.387544	84	0.200487	216.7
chr6	99466877	99467819	hs1149	negative	0.390473	0.0835042	0.0642415	0.105	0.305782	502	0.376984	0.139131	0.421	0.484031	354	0.324337	608.2
chr6	99483861	99486227	hs1010	negative	0.75104	0.237891	0.222398	0.698	0.672454	767	0.794917	0.240196	0.573	0.707314	652	0.741799	962.6
chr6	99886863	99889372	mm681	negative	0.858943	0.416381	0.394548	0.754	0.801654	807	0.398305	0.0702845	0.347	0.42459	203	0.725214	867.9
chr6	100196170	100197937	hs2006	negative	0.28074	0.0647226	0.0742019	0.369	0.352345	580	0.359641	0.0655425	0.141	0.314981	94	0.267816	608.2
chr6	101279930	101282506	mm682	negative	0.722383	0.228384	0.239098	0.779	0.659551	781	0.369893	0.106889	0.455	0.48503	339	0.633319	882.7
chr6	101936781	101939346	hs1732	negative	0.483582	0.137293	0.102908	0.34	0.430258	658	0.463186	0.100989	0.413	0.483953	406.5	0.430975	779.95
chr6	112813562	112816924	mm1364	negative	0.170644	0.0281873	0.0328699	0.061	0.236374	328	0.231561	0.03767	0.364	0.387356	105	0.194965	359.5
chr6	114802640	114805326	mm1386	negative	0.15138	0.0282343	0.0316012	0.305	0.270311	441	0.596335	0.168749	0.392	0.543119	490	0.317642	588
chr6	116358989	116359750	hs2065	negative	0.0486327	0.00949373	0.00849742	0.143	0.23756	99	0.346303	0.0537685	0.232	0.387518	72	0.203081	120.6
chr6	117279209	117280409	mm247	negative	0.484288	0.119048	0.0993254	0.339	0.428533	680	0.340621	0.0652428	0.166	0.377767	75	0.351882	702.5
chr6	119965437	119966145	hs523	negative	0.0918925	0.0165394	0.0198777	0.241	0.249068	263	0.431835	0.0613133	0.377	0.460899	217	0.23543	328.1
chr6	120174234	120175208	mm168	negative	0.201673	0.0441213	0.0342458	0.143	0.297994	338	0.405809	0.077278	0.214	0.404396	139	0.269463	379.7
chr6	120353929	120355330	hs1574	negative	0.0412022	0.00766192	0.0079982	0.179	0.206663	142	0.332235	0.0708683	0.22	0.355052	107	0.176707	174.1
chr6	122392605	122396323	mm94	positive	0.279919	0.0556904	0.0568339	0.132	0.301772	420	0.468194	0.130376	0.541	0.540714	496.5	0.357403	568.95
chr6	136468119	136471874	hs1505	negative	0.966581	0.707854	0.626113	0.698	0.891419	843	0.432748	0.135831	0.491	0.528039	458	0.866124	980.4
chr6	137823549	137824777	hs798	negative	0.453419	0.0876597	0.105042	0.354	0.412034	630	0.428347	0.0698763	0.332	0.450006	187.5	0.372483	686.25
chr6	138250896	138252847	hs607	negative	0.1582	0.0253366	0.0206915	0.069	0.235291	277.5	0.488766	0.131649	0.446	0.515107	475	0.288483	420
chr6	138379417	138380507	hs336	negative	0.237009	0.0382663	0.0353991	0.055	0.248841	328	0.307518	0.0596674	0.36	0.396464	124	0.242506	365.2
chr6	138513754	138516103	hs561	negative	0.0826778	0.0172947	0.0146427	0.158	0.257215	241.5	0.428574	0.102545	0.492	0.506237	402.5	0.297528	362.25
chr6	138581719	138583348	hs661	negative	0.544031	0.146385	0.129108	0.27	0.438649	623.5	0.446471	0.228914	0.493	0.560013	499	0.490046	773.2
chr6	138708663	138709796	hs700	negative	0.374362	0.0574092	0.0561989	0.285	0.348495	547.5	0.648314	0.178211	0.468	0.568869	569.5	0.400182	718.35
chr6	138750056	138755631	hs1532	negative	0.283936	0.0420091	0.0411743	0.275	0.343064	450	0.371166	0.082653	0.422	0.465747	232.5	0.347413	519.75
chr6	138872005	138874064	hs993	negative	0.194452	0.0277729	0.0203936	0.092	0.244619	337.5	0.713916	0.138538	0.462	0.579081	544	0.294696	500.7
chr6	139142856	139144124	hs605	negative	0.0937835	0.0180271	0.0159871	0.162	0.231614	205.5	0.249655	0.0563298	0.345	0.41686	73	0.19904	227.4
chr6	139174149	139174798	hs940	negative	0.137835	0.0225554	0.0214021	0.385	0.300051	418	0.367183	0.0712792	0.256	0.399652	163	0.270163	466.9
chr6	139278532	139280000	hs579	negative	0.212283	0.0318607	0.0295562	0.166	0.265037	353	0.469451	0.0849013	0.425	0.483983	382	0.295735	467.6
chr6	139293287	139294551	hs980	negative	0.261657	0.0447589	0.0373109	0.234	0.329454	422	0.543284	0.0906009	0.486	0.52581	447	0.371431	556.1
chr6	139475726	139476681	hs647	negative	0.0756632	0.0135999	0.0160562	0.111	0.25849	167.5	0.300478	0.0860247	0.402	0.444199	292.5	0.2466	255.25
chr6	141294807	141295982	mm20	negative	0.101605	0.0168485	0.0138134	0.102	0.242022	167.5	0.399622	0.0969531	0.297	0.435602	226	0.232085	235.3
chr6	142666341	142669080	hs2151	negative	0.0553449	0.00941903	0.00872928	0.07	0.245647	55	0.303525	0.0572165	0.195	0.376402	125	0.193988	92.5
chr6	143297273	143298460	mm450	negative	0.666976	0.186462	0.2106	0.444	0.548767	701	0.397919	0.0740015	0.368	0.448219	221.5	0.502916	767.45
chr6	143437339	143439026	mm451	positive	0.721761	0.30066	0.295751	0.776	0.685639	796	0.470977	0.0903367	0.425	0.489284	365	0.650213	905.5
chr6	143497298	143500849	hs1603	positive	0.903595	0.5	0.448982	0.774	0.790028	829	0.659208	0.121683	0.469	0.552265	527.5	0.775462	987.25
chr6	144312294	144314020	hs895	positive	0.902459	0.482392	0.461362	0.831	0.781002	844	0.393524	0.0811759	0.484	0.486296	411	0.762824	967.3
chr6	144366812	144368484	hs233	negative	0.229234	0.0518227	0.0490672	0.189	0.315839	497	0.142559	0.0404389	0.339	0.376712	82	0.25915	521.6
chr6	144944642	144946014	mm456	negative	0.901853	0.579081	0.549095	0.916	0.82278	856.5	0.297235	0.0486352	0.324	0.407713	137	0.76197	897.6
chr6	145455166	145459586	mm1353	negative	0.171544	0.0315852	0.0275284	0.065	0.233512	262	0.42975	0.0713903	0.373	0.441419	275	0.248113	344.5
chr7	6850507	6853396	mm1396	negative	0.582926	0.150208	0.153128	0.36	0.479414	704	0.622143	0.123778	0.6	0.59006	571	0.547215	875.3
chr7	16404746	16406411	mm289	negative	0.203345	0.0379222	0.03844	0.346	0.309329	470	0.504677	0.0958981	0.361	0.467948	375	0.320585	582.5
chr7	25624415	25625718	hs1948	negative	0.069023	0.0110718	0.0106878	0.088	0.209385	78.5	0.353929	0.0722994	0.14	0.315921	106	0.170061	110.3
chr7	34265155	34269793	mm1379	positive	0.104454	0.0166164	0.0184032	0.139	0.229192	202.5	0.350971	0.0638526	0.367	0.44414	136.5	0.209591	243.45
chr7	36133667	36134870	hs536	negative	0.316002	0.0661726	0.0652057	0.348	0.369187	602	0.579593	0.178564	0.47	0.560481	552.5	0.426156	767.75
chr7	36331253	36332000	hs870	negative	0.105902	0.0200049	0.0161979	0.157	0.25727	215	0.515699	0.123856	0.383	0.499506	402	0.280671	335.6
chr7	36731580	36732163	hs386	negative	0.659197	0.203559	0.169985	0.516	0.555519	719	0.512842	0.117675	0.397	0.501244	400	0.543354	839
chr7	36944653	36945744	hs385	negative	0.428785	0.0951643	0.106004	0.225	0.370539	586	0.275525	0.0397179	0.446	0.445188	155	0.351009	632.5
chr7	37514719	37516041	hs384	negative	0.158907	0.0207625	0.0206177	0.186	0.252645	308.5	0.514497	0.112177	0.436	0.511681	449	0.269055	443.2
chr7	37600138	37601255	hs821	negative	0.224019	0.0437317	0.0437729	0.172	0.29531	454	0.513896	0.169138	0.506	0.556278	555.5	0.353319	620.65
chr7	37627775	37629439	hs615	negative	0.132843	0.0153203	0.013285	0.027	0.218602	159	0.233475	0.0569181	0.484	0.433529	239	0.235761	230.7
chr7	37649562	37652734	hs430	negative	0.0767023	0.0130549	0.0111632	0.048	0.20374	71	0.57376	0.0776762	0.519	0.555421	479	0.276983	214.7
chr7	37723253	37724497	hs383	negative	0.215512	0.0232293	0.0257137	0.126	0.29119	259	0.547168	0.138005	0.45	0.533712	497.5	0.340063	408.25
chr7	37743016	37744607	hs858	positive	0.318687	0.0921105	0.0791557	0.307	0.345929	603	0.665242	0.140469	0.568	0.623022	601.5	0.446802	783.45
chr7	37896463	37897436	hs721	negative	0.0877187	0.0132049	0.0145582	0.05	0.211723	142	0.249473	0.0856257	0.355	0.409187	206.5	0.182508	203.95
chr7	37904896	37905962	hs382	negative	0.0616482	0.0109436	0.0108821	0.049	0.186907	107	0.221494	0.0279069	0.316	0.348342	47	0.166157	121.1
chr7	37970404	37971287	hs381	negative	0.659661	0.209157	0.220583	0.629	0.621823	729	0.563073	0.110167	0.337	0.490419	370	0.59709	840
chr7	38050393	38051470	hs587	negative	0.315521	0.0641846	0.0434738	0.098	0.273831	457	0.287546	0.0983091	0.331	0.402421	187	0.25391	513.1
chr7	46122737	46124706	hs1977	negative	0.299506	0.0684255	0.071809	0.156	0.303091	497.5	0.369753	0.0481011	0.308	0.383844	101	0.275911	527.8
chr7	48824185	48826415	hs2144	negative	0.189816	0.039105	0.0395327	0.245	0.301587	459	0.362209	0.0898055	0.379	0.452464	222	0.29744	525.6
chr7	48859734	48863011	hs2146	negative	0.207493	0.0359405	0.0301925	0.08	0.251841	354.5	0.334818	0.0788757	0.246	0.392165	173	0.230003	406.4
chr7	51968458	51970961	mm684	negative	0.657486	0.20783	0.231711	0.625	0.622385	749	0.367064	0.0737117	0.254	0.36977	148	0.514596	793.4
chr7	63956077	63960826	hs2231	negative	0.0268317	0.00532214	0.00445967	0.066	0.226027	33.5	0.36146	0.0552237	0.305	0.417815	90	0.220732	60.5
chr7	68010057	68013211	hs1932	negative	0.158214	0.0222285	0.0242998	0.159	0.267699	294	0.476166	0.127527	0.494	0.526614	478	0.313931	437.4
chr7	68127362	68130866	mm727	negative	0.510012	0.125934	0.110914	0.536	0.489387	655.5	0.619275	0.203386	0.503	0.590805	580.5	0.55572	829.65
chr7	69844768	69846095	hs184	negative	0.162744	0.0250312	0.024852	0.107	0.277668	213.5	0.470411	0.0793215	0.383	0.472574	271	0.293526	294.8
chr7	70117149	70119433	hs1320	negative	0.270629	0.0271704	0.0312208	0.207	0.287637	408	0.620239	0.0865616	0.462	0.529663	457.5	0.315578	545.25
chr7	71745874	71747723	hs624	negative	0.182253	0.040389	0.0510681	0.161	0.266814	461	0.127891	0.0624419	0.4	0.387825	176.5	0.226022	513.95
chr7	72540418	72543229	hs1686	negative	0.574573	0.185508	0.179717	0.418	0.517505	703.5	0.591231	0.194832	0.526	0.61164	606	0.582252	885.3
chr7	76437642	76440363	mm1397	negative	0.298642	0.0602263	0.0447636	0.164	0.294993	470	0.433421	0.0770912	0.477	0.496497	352	0.309682	575.6
chr7	80118294	80122263	mm1320	negative	0.0719633	0.0127567	0.0124693	0.094	0.241938	133	0.414553	0.0664738	0.411	0.464154	252	0.259306	208.6
chr7	80445068	80446500	mm169	negative	0.687378	0.271899	0.294559	0.778	0.666916	772	0.347915	0.110542	0.348	0.448005	212	0.606725	835.6
chr7	80788938	80790184	mm170	negative	0.367312	0.0587404	0.0882179	0.126	0.317142	558	0.430814	0.0960698	0.305	0.440503	296	0.307761	646.8
chr7	82382717	82383985	hs1514	negative	0.964674	0.720179	0.740327	0.938	0.893557	876	0.40786	0.0932711	0.285	0.433714	219	0.840941	941.7
chr7	83060306	83061647	hs1494	negative	0.98332	0.858982	0.843832	0.969	0.943169	880	0.555723	0.141243	0.441	0.542432	524.5	0.91585	1037.35
chr7	83811918	83815428	mm729	positive	0.954431	0.738478	0.695164	0.92	0.883744	860.5	0.508131	0.105078	0.497	0.52437	468	0.855585	1000.9
chr7	89454520	89457635	hs1689	negative	0.858479	0.430332	0.485776	0.853	0.800419	824.5	0.40021	0.0770646	0.413	0.464008	257	0.750939	901.6
chr7	98956509	98958634	hs1435	positive	0.946523	0.622194	0.734538	0.907	0.865338	862	0.616607	0.192305	0.509	0.588169	602	0.856345	1042.6
chr7	99359662	99361402	hs1748	negative	0.848901	0.433333	0.226743	0.656	0.708322	781	0.407888	0.0665203	0.318	0.431938	183	0.634981	835.9
chr7	101713527	101714553	hs873	negative	0.0679789	0.0127949	0.0129707	0.146	0.243291	165	0.555908	0.142829	0.469	0.542601	491.5	0.298145	312.45
chr7	103858636	103859881	mm263	negative	0.0393451	0.00637552	0.006284	0.214	0.212755	139.5	0.331521	0.0550327	0.15	0.320461	55	0.164892	156
chr7	108796607	108799113	mm686	positive	0.986009	0.878392	0.90155	0.803	0.917324	866.5	0.465211	0.0668386	0.395	0.468739	275	0.881355	949
chr7	109113133	109117303	hs1859	negative	0.0555132	0.0115089	0.0118941	0.166	0.20867	191	0.546627	0.234235	0.515	0.613766	588	0.302379	367.4
chr7	109161322	109162713	hs183	negative	0.114534	0.0206064	0.0176464	0.147	0.220751	295	0.402714	0.113449	0.398	0.468401	324	0.242183	392.2
chr7	109202812	109203341	hs333	negative	0.607204	0.157779	0.173438	0.454	0.527319	702	0.475017	0.112962	0.373	0.485971	362	0.509679	810.6
chr7	109558267	109560092	hs2403	negative	0.0824138	0.0117665	0.0135862	0.161	0.2139	223	0.431399	0.071189	0.327	0.424907	223.5	0.214155	290.05
chr7	110162809	110166321	mm725	negative	0.149951	0.0189323	0.0210733	0.279	0.306882	266	0.396671	0.0597739	0.357	0.441109	146.5	0.301243	309.95
chr7	112280437	112281385	hs2378	negative	0.310989	0.0686779	0.0533973	0.185	0.298023	517.5	0.349967	0.0764836	0.179	0.34527	139	0.2353	559.2
chr7	112297825	112299422	mm79	negative	0.0601838	0.00829533	0.00850176	0.145	0.247591	124	0.438028	0.0810406	0.364	0.460658	263	0.260381	202.9
chr7	112351476	112353289	hs2076	negative	0.873882	0.428731	0.532392	0.912	0.801657	831	0.439168	0.111012	0.337	0.463668	293	0.742047	918.9
chr7	112824612	112827409	hs1314	positive	0.794615	0.307857	0.349045	0.862	0.72434	803	0.727199	0.36203	0.506	0.671505	632	0.77638	992.6
chr7	114896548	114897751	hs681	negative	0.0998706	0.0243068	0.02409	0.106	0.248765	234	0.490992	0.163632	0.491	0.544593	525	0.301474	391.5
chr7	115131420	115132739	hs692	negative	0.129146	0.0224019	0.0248784	0.129	0.256008	257	0.390991	0.0772146	0.397	0.457013	241.5	0.260033	329.45
chr7	115169640	115170725	hs235	negative	0.105964	0.0199439	0.0176745	0.131	0.268891	260	0.581527	0.105144	0.466	0.531089	495	0.302752	408.5
chr7	115595838	115599194	mm897	negative	0.902521	0.529351	0.561485	0.878	0.833395	855	0.742653	0.238389	0.529	0.636172	638.5	0.85352	1046.55
chr7	115644905	115646551	hs1720	negative	0.920064	0.582704	0.57583	0.925	0.883561	847	0.467876	0.142872	0.426	0.511306	462.5	0.841073	985.75
chr7	115745167	115746401	hs883	negative	0.219213	0.0335249	0.0265139	0.2	0.274077	378.5	0.401484	0.0976359	0.431	0.473811	361	0.299417	486.8
chr7	115749542	115750857	hs236	negative	0.440327	0.0736158	0.0790568	0.184	0.349176	545.5	0.40637	0.0895984	0.446	0.486768	328	0.352421	643.9
chr7	115824529	115825832	hs717	negative	0.370852	0.0816048	0.0923301	0.325	0.394383	569	0.524042	0.0777559	0.432	0.49913	350.5	0.409265	674.15
chr7	115864594	115867473	hs1301	negative	0.685723	0.200616	0.228037	0.399	0.548268	717	0.584784	0.360934	0.501	0.642684	599	0.62815	896.7
chr7	116204293	116209469	hs2096	negative	0.0929282	0.0136149	0.0113272	0.062	0.214362	145	0.393233	0.0788707	0.395	0.45337	299.5	0.203744	234.85
chr7	116687003	116687716	hs97	negative	0.134564	0.0188761	0.0161456	0.108	0.258073	256.5	0.528217	0.163167	0.436	0.534013	499.5	0.309437	406.35
chr7	117242694	117244008	hs96	negative	0.110835	0.0200844	0.0163262	0.069	0.21696	167	0.404048	0.0957815	0.362	0.440336	297	0.232567	256.1
chr7	117756291	117757213	hs95	negative	0.181904	0.0387292	0.0286387	0.185	0.300142	315.5	0.361297	0.0443975	0.271	0.400669	50	0.271816	330.5
chr7	121252178	121253246	hs98	negative	0.222467	0.0409627	0.0338752	0.103	0.291955	395.5	0.347738	0.0865916	0.396	0.452908	319	0.280277	491.2
chr7	124032956	124034354	hs99	negative	0.334078	0.0484172	0.0413733	0.171	0.319473	481	0.371945	0.0945294	0.443	0.47669	304.5	0.329215	572.35
chr7	124502182	124503492	hs100	negative	0.11885	0.0179142	0.014512	0.105	0.231991	206.5	0.253239	0.0671605	0.267	0.375045	97.5	0.208635	235.75
chr7	125764047	125765353	mm174	negative	0.237412	0.047114	0.040214	0.223	0.32335	420	0.363398	0.0846677	0.206	0.396156	112	0.284858	453.6
chr7	129743441	129744988	mm607	negative	0.227026	0.0667934	0.0707447	0.346	0.321003	564	0.341432	0.0453759	0.185	0.332289	66	0.247564	583.8
chr7	130059548	130061335	mm608	negative	0.689109	0.211687	0.260677	0.69	0.626598	754	0.431486	0.0815388	0.402	0.471456	267.5	0.586818	834.25
chr7	130425765	130427321	mm938	positive	0.955571	0.574884	0.72008	0.846	0.903335	856	0.68797	0.216809	0.523	0.644055	630.5	0.903556	1045.15
chr7	131463947	131465852	hs1319	negative	0.0202229	0.00346063	0.00518555	0.054	0.196886	26.5	0.403003	0.0802011	0.433	0.47015	346	0.197497	130.3
chr7	131496657	131497909	hs329	positive	0.175449	0.0627132	0.0515662	0.371	0.306848	543	0.463301	0.123532	0.496	0.532401	479	0.357628	686.7
chr7	131549727	131551322	hs1005	negative	0.0633785	0.0134929	0.00689881	0.077	0.228242	86.5	0.637408	0.120052	0.529	0.570216	545	0.302391	250
chr7	131712593	131713659	hs771	negative	0.299747	0.0567014	0.0493309	0.152	0.293813	503	0.51528	0.101509	0.397	0.492695	418.5	0.294873	628.55
chr7	131777679	131778766	hs578	negative	0.888309	0.5	0.568285	0.791	0.847506	819	0.362246	0.0994888	0.367	0.458774	243.5	0.820622	892.05
chr7	132807589	132808550	mm547	negative	0.387296	0.0699014	0.0713726	0.343	0.375246	604	0.367376	0.0775828	0.173	0.335533	134	0.295195	644.2
chr7	133189780	133190441	hs330	negative	0.0557457	0.0116551	0.00799037	0.07	0.225448	67.5	0.393386	0.0529399	0.298	0.417301	119	0.210054	103.2
chr7	134677970	134680502	mm1405	negative	0.237423	0.0344326	0.0331736	0.215	0.315491	465.5	0.34571	0.0650216	0.359	0.433913	237	0.288836	536.6
chr7	135137921	135140618	mm1401	negative	0.0601216	0.0139227	0.0116453	0.1	0.210243	119.5	0.530212	0.100689	0.589	0.555775	520	0.26612	275.5
chr7	135756830	135757856	hs542	negative	0.137645	0.0238362	0.020662	0.037	0.247106	255	0.402613	0.127822	0.383	0.478805	311	0.269886	348.3
chr7	136083205	136084349	hs737	negative	0.152932	0.025349	0.0285213	0.231	0.251812	406	0.302811	0.0614219	0.409	0.422603	161	0.251984	454.3
chr7	136490620	136492389	hs699	negative	0.358965	0.0511518	0.0612911	0.133	0.308327	534	0.24488	0.0454489	0.408	0.407528	155	0.289025	580.5
chr7	136737154	136739340	hs562	negative	0.211264	0.0344302	0.0360673	0.238	0.300967	410	0.668151	0.176795	0.539	0.601979	600	0.395537	590
chr7	137002009	137003274	hs656	negative	0.213238	0.0448301	0.028874	0.103	0.291346	312.5	0.46812	0.102622	0.378	0.479701	326.5	0.308726	410.45
chr7	137005038	137006321	hs696	negative	0.645207	0.16843	0.165266	0.527	0.547757	701	0.387144	0.118011	0.485	0.500109	378.5	0.544313	814.55
chr7	137039207	137041141	hs331	negative	0.418405	0.092451	0.0907471	0.264	0.38194	551	0.341488	0.0616564	0.362	0.429075	135.5	0.348243	591.65
chr7	137091736	137093087	hs589	negative	0.545857	0.112847	0.109018	0.358	0.447909	675	0.640179	0.224716	0.5	0.60198	604	0.518505	856.2
chr7	137250056	137251790	hs232	negative	0.238503	0.0313601	0.0311119	0.1	0.261963	381	0.225224	0.0414059	0.396	0.397532	137	0.248003	422.1
chr7	142547513	142549546	hs1488	positive	0.986355	0.803995	0.774443	0.869	0.933511	868	0.441629	0.0879699	0.4	0.467354	333.5	0.896138	968.05
chr7	142551566	142554813	mm50	positive	0.849424	0.526939	0.281149	0.81	0.782339	828	0.380696	0.109384	0.382	0.4587	328	0.709494	926.4
chr7	142568912	142573912	mm47	positive	0.706733	0.221628	0.145339	0.516	0.568956	711	0.615857	0.127472	0.522	0.566245	543.5	0.608312	874.05
chr7	143049845	143051046	hs1775	negative	0.166947	0.0405219	0.027136	0.043	0.2699	233.5	0.374722	0.0843906	0.135	0.376419	114	0.231669	267.7
chr7	143112060	143112968	mm183	negative	0.102533	0.0177395	0.0164519	0.057	0.212509	149	0.35222	0.0688603	0.115	0.303719	85.5	0.166706	174.65
chr7	143153813	143155333	mm603	negative	0.336089	0.110518	0.103744	0.456	0.422171	669	0.457139	0.089754	0.268	0.440995	295	0.380402	757.5
chr7	143196346	143199475	hs2227	negative	0.114887	0.0195597	0.0184137	0.049	0.213288	173.5	0.31038	0.0541079	0.267	0.404411	51	0.1704	188.8
chr7	144993471	144997721	hs1920	negative	0.0837533	0.0152906	0.0175824	0.059	0.239141	174	0.344712	0.0413789	0.278	0.401208	58.5	0.222947	191.55
chr7	145117572	145118950	hs2073	negative	0.0653089	0.0114077	0.0101229	0.072	0.205551	65	0.36133	0.105152	0.387	0.444847	289.5	0.226186	151.85
chr8	7158456	7160863	hs1991	positive	0.403463	0.0619705	0.0467139	0.24	0.362907	572.5	0.260529	0.0514175	0.226	0.373991	86	0.288257	598.3
chr8	7173668	7181141	hs1992	negative	0.161091	0.0245887	0.0215309	0.09	0.232943	266.5	0.347389	0.0644354	0.139	0.378104	67	0.163548	286.6
chr8	7439758	7441123	hs759	negative	0.711158	0.160434	0.193267	0.365	0.538093	699	0.375718	0.0924885	0.405	0.470003	270.5	0.516581	780.15
chr8	8102246	8104749	mm688	negative	0.83443	0.293198	0.302415	0.666	0.719824	769	0.508299	0.123856	0.447	0.517975	466.5	0.724528	908.95
chr8	8488054	8491339	mm985	negative	0.123367	0.0242734	0.0243392	0.252	0.261365	350	0.390932	0.100126	0.542	0.51625	407.5	0.296406	472.25
chr8	11356668	11359383	mm1362	negative	0.182088	0.0371284	0.0377078	0.222	0.298752	469.5	0.398675	0.0652299	0.33	0.436394	164.5	0.289839	518.85
chr8	11896202	11896925	hs621	negative	0.0297956	0.00514726	0.00422307	0.019	0.192438	18	0.258785	0.0426083	0.23	0.349421	49	0.136558	32.7
chr8	12065991	12066965	hs1246	negative	0.0713935	0.0167445	0.0130349	0.098	0.199736	199	0.436118	0.108421	0.318	0.439718	290	0.206771	286
chr8	12462372	12463356	hs571	negative	0.113864	0.0262408	0.0207833	0.126	0.259998	308.5	0.357366	0.0580943	0.274	0.409129	84	0.242951	333.7
chr8	14071980	14074029	mm907	negative	0.202789	0.061673	0.0430426	0.349	0.317979	508	0.356645	0.0698579	0.226	0.406246	99	0.251907	537.7
chr8	18711247	18712747	hs1823	negative	0.0747329	0.0125616	0.00837531	0.12	0.216566	101	0.373947	0.0861128	0.156	0.333385	162	0.181567	149.6
chr8	25342689	25344335	mm610	positive	0.749743	0.300963	0.30449	0.759	0.724013	788	0.517022	0.131007	0.414	0.513693	472	0.68825	929.6
chr8	25440188	25442103	mm919	positive	0.75164	0.292778	0.302999	0.592	0.65803	763	0.371464	0.0620068	0.364	0.436405	162.5	0.593265	811.75
chr8	25543011	25545762	mm612	positive	0.880072	0.482912	0.376745	0.541	0.719851	794	0.604097	0.252875	0.537	0.617392	615	0.749321	978.5
chr8	26384788	26385647	hs631	negative	0.69691	0.222687	0.255713	0.752	0.662531	777	0.497623	0.0611026	0.31	0.438371	254	0.605114	853.2
chr8	26688782	26690360	hs302	positive	0.522172	0.133136	0.134865	0.394	0.46362	650	0.50127	0.181499	0.498	0.554903	529	0.50903	808.7
chr8	26913996	26914881	hs834	positive	0.602028	0.1539	0.161197	0.598	0.547112	711	0.521253	0.105994	0.361	0.486671	354	0.525462	817.2
chr8	27106327	27108431	mm136	negative	0.651592	0.20969	0.198861	0.577	0.598593	723	0.60748	0.21699	0.547	0.597872	610	0.670125	906
chr8	29542874	29546065	hs1370	negative	0.0778029	0.0134589	0.0127487	0.039	0.224916	111	0.379957	0.0646187	0.336	0.430633	159	0.217444	158.7
chr8	30647940	30649075	hs1715	negative	0.0322674	0.00393994	0.00529845	0.083	0.204342	65.5	0.456145	0.0863588	0.344	0.452634	316.5	0.189241	160.45
chr8	30921431	30926501	hs1718	negative	0.38395	0.0682274	0.058542	0.177	0.328499	584	0.492057	0.0904794	0.567	0.537158	486.5	0.390111	729.95
chr8	32303659	32305872	hs1719	negative	0.220239	0.0379187	0.0354296	0.172	0.306415	351.5	0.470024	0.0825798	0.371	0.469894	272.5	0.31607	433.25
chr8	33903821	33907069	mm70	negative	0.39974	0.0881066	0.0812454	0.309	0.388794	646.5	0.484517	0.0776743	0.526	0.517114	416	0.420222	771.3
chr8	46770571	46772246	mm9	negative	0.225813	0.0300168	0.031261	0.306	0.330548	475.5	0.348476	0.0628854	0.204	0.390166	168	0.268671	525.9
chr8	46848055	46851393	hs1935	negative	0.48549	0.108519	0.113869	0.564	0.485826	717	0.458239	0.110951	0.484	0.513129	430	0.49758	846
chr8	50708169	50709136	hs886	negative	0.292798	0.0395342	0.0412906	0.216	0.304953	517	0.168247	0.103324	0.46	0.429969	306.5	0.301954	608.95
chr8	57327753	57329581	mm1284	negative	0.546672	0.108132	0.173482	0.511	0.505481	677	0.465511	0.0622452	0.372	0.461239	221	0.476135	743.3
chr8	57335225	57335793	hs494	negative	0.589083	0.127302	0.14996	0.571	0.528481	727	0.381071	0.0767754	0.229	0.390109	192	0.433379	784.6
chr8	57347180	57351136	mm844	negative	0.28164	0.0490636	0.0598555	0.229	0.32335	473	0.598588	0.253491	0.597	0.633563	621	0.442536	659.3
chr8	57359264	57363084	mm847	negative	0.471014	0.102025	0.0948999	0.287	0.404069	572	0.672274	0.176078	0.579	0.61459	609	0.50338	754.7
chr8	77266899	77270239	hs2100	negative	0.488141	0.120018	0.0830457	0.306	0.406238	635	0.407818	0.0969662	0.32	0.427869	259	0.36973	712.7
chr8	77671733	77672642	mm761	negative	0.694259	0.222709	0.221842	0.581	0.621848	750	0.389619	0.0707712	0.24	0.36804	159	0.511626	797.7
chr8	77707194	77708233	mm760	negative	0.146217	0.022138	0.0235196	0.227	0.281377	326	0.360565	0.0694868	0.106	0.360548	88	0.221983	352.4
chr8	77722984	77723939	mm759	negative	0.259273	0.0492455	0.0287158	0.265	0.334508	427	0.366714	0.0888013	0.194	0.394661	125	0.292093	464.5
chr8	77987315	77989135	mm172	negative	0.238492	0.0531834	0.0585977	0.267	0.324689	532	0.423554	0.091666	0.325	0.448913	240.5	0.311708	604.15
chr8	78001608	78002512	mm236	negative	0.489246	0.0957969	0.100553	0.357	0.424167	638.5	0.372853	0.0703798	0.121	0.379455	104	0.31109	669.7
chr8	78740514	78743542	mm1335	negative	0.403249	0.0829758	0.106334	0.47	0.433835	683	0.544709	0.134636	0.555	0.561012	551.5	0.487026	848.45
chr8	79837629	79838677	hs904	negative	0.191189	0.0316613	0.0345271	0.102	0.25317	370	0.635473	0.161636	0.45	0.564617	548	0.332268	534.4
chr8	80055436	80057136	hs905	negative	0.185792	0.0292549	0.0351863	0.23	0.292425	384	0.455573	0.197865	0.487	0.547862	494.5	0.349148	532.35
chr8	80314047	80315941	hs906	positive	0.738455	0.277203	0.293868	0.717	0.678374	771	0.520682	0.111549	0.493	0.529831	474	0.677393	913.2
chr8	80501065	80501915	mm25	negative	0.192184	0.0325804	0.0322804	0.092	0.267419	345	0.359435	0.07206	0.13	0.368376	96	0.216188	373.8
chr8	84728902	84732705	mm21	negative	0.144525	0.0210416	0.0202888	0.169	0.249259	337.5	0.52007	0.0796954	0.482	0.515146	448.5	0.27205	472.05
chr8	84741926	84745072	hs1900	negative	0.87493	0.444306	0.320466	0.631	0.731647	797	0.526166	0.155896	0.541	0.563627	540.5	0.744425	959.15
chr8	87120551	87122269	hs101	negative	0.370038	0.0672237	0.0703571	0.35	0.391051	548.5	0.316644	0.062612	0.352	0.424107	97	0.360295	577.6
chr8	87151207	87154296	mm1336	negative	0.39272	0.0866915	0.0792481	0.202	0.337294	569	0.645701	0.20475	0.575	0.649585	631	0.453772	758.3
chr8	87270550	87271379	hs124	negative	0.208484	0.0306751	0.0301575	0.06	0.246733	332	0.372912	0.08523	0.209	0.392223	192	0.2243	389.6
chr8	87835970	87837269	hs625	negative	0.932758	0.471513	0.5	0.83	0.856269	828	0.470696	0.0669648	0.415	0.471574	313.5	0.806852	922.05
chr8	88757982	88759109	hs85	negative	0.16492	0.0210638	0.0156455	0.101	0.273479	248.5	0.297739	0.0874595	0.443	0.455917	322.5	0.268321	345.25
chr8	88774689	88776074	hs162	negative	0.116841	0.0235719	0.0182993	0.131	0.231876	232	0.42877	0.0981963	0.396	0.464744	360	0.257058	340
chr8	88779183	88779972	hs84	negative	0.0375018	0.00866504	0.00749653	0.062	0.223053	39	0.193962	0.0669985	0.363	0.403924	102	0.208714	69.6
chr8	88877161	88878261	hs83	negative	0.110379	0.0135156	0.0103062	0.062	0.21221	115	0.356608	0.0732046	0.382	0.452879	189.5	0.199272	171.85
chr8	88881293	88881923	hs82	negative	0.202216	0.0320012	0.0259572	0.16	0.286346	426.5	0.334644	0.0320716	0.309	0.404581	61	0.263021	444.8
chr8	88902694	88903557	hs81	negative	0.069384	0.0123442	0.00945385	0.129	0.259133	128	0.154692	0.0378813	0.33	0.375852	77	0.212085	151.1
chr8	88924828	88925618	hs80	negative	0.0932127	0.0209986	0.015285	0.047	0.231084	161	0.323053	0.0682424	0.224	0.385702	91	0.196838	188.3
chr8	88939020	88940224	hs79	negative	0.0266874	0.00471869	0.00502743	0.099	0.231829	55	0.411948	0.0805602	0.449	0.480896	307.5	0.260095	147.25
chr8	88973175	88974114	hs78	negative	0.0667563	0.0120544	0.00927737	0.064	0.209288	103	0.435802	0.0617974	0.379	0.449598	282	0.195479	187.6
chr8	88991556	88992644	hs77	negative	0.0490193	0.00745308	0.00588799	0.017	0.177068	45	0.382894	0.0520627	0.39	0.430668	177	0.189483	98.1
chr8	89002204	89004697	mm659	negative	0.195897	0.0292361	0.029337	0.149	0.256827	327.5	0.45409	0.185227	0.498	0.562092	514.5	0.326069	481.85
chr8	89005819	89007424	hs152	negative	0.118328	0.0226334	0.0243598	0.303	0.2902	336	0.725804	0.309091	0.537	0.66255	635.5	0.42611	526.65
chr8	89086387	89087574	hs76	negative	0.150906	0.0174269	0.0206793	0.092	0.233913	276.5	0.23589	0.0601384	0.389	0.406978	165	0.203434	326
chr8	89240948	89242638	hs75	negative	0.314551	0.0363083	0.0436002	0.167	0.298216	498	0.339394	0.110393	0.451	0.471289	369	0.318598	608.7
chr8	89323884	89325178	hs848	negative	0.0722902	0.0108456	0.0100227	0.062	0.209824	99	0.476837	0.0975014	0.414	0.488191	408	0.214633	221.4
chr8	89371089	89371832	hs74	negative	0.328266	0.0535714	0.0514298	0.172	0.325788	539	0.356509	0.0598807	0.267	0.407644	80.5	0.293563	563.15
chr8	89386848	89388302	hs73	negative	0.494477	0.0796516	0.0908277	0.426	0.43864	671	0.394181	0.082787	0.405	0.464576	254.5	0.423137	747.35
chr8	89454508	89455383	hs72	positive	0.846051	0.296	0.352477	0.767	0.721033	807	0.522403	0.153229	0.501	0.548241	535	0.715625	967.5
chr8	89464933	89465803	hs71	negative	0.118053	0.0196585	0.0208699	0.064	0.222573	245	0.262398	0.0562142	0.352	0.398065	129.5	0.186614	283.85
chr8	89515749	89517087	hs70	negative	0.719119	0.200125	0.200179	0.586	0.618002	731	0.381297	0.0875762	0.279	0.43216	187	0.550226	787.1
chr8	89536202	89537046	hs69	negative	0.817688	0.291646	0.312488	0.781	0.717235	790	0.417596	0.0982596	0.329	0.450027	266	0.655028	869.8
chr8	89561872	89563081	hs68	negative	0.141844	0.0172825	0.0165437	0.144	0.258697	235	0.534185	0.155912	0.484	0.547672	507.5	0.316753	387.25
chr8	89596225	89597315	hs66	negative	0.187227	0.0331096	0.0358869	0.104	0.247414	327	0.460396	0.16926	0.332	0.475891	388	0.267808	443.4
chr8	89631806	89633060	hs160	negative	0.403059	0.0918143	0.112503	0.183	0.354725	627	0.453715	0.0621567	0.347	0.444964	245.5	0.342471	700.65
chr8	89731015	89732913	hs65	negative	0.0571881	0.0106823	0.00946952	0.023	0.180939	88	0.486247	0.136507	0.34	0.475819	374.5	0.204138	200.35
chr8	89992683	89995450	mm1385	negative	0.191597	0.0432526	0.0298998	0.199	0.306085	344.5	0.328927	0.0701417	0.215	0.386548	61	0.267268	362.8
chr8	90011558	90012979	hs154	negative	0.129955	0.0181627	0.0216574	0.054	0.222715	234.5	0.349271	0.0535291	0.329	0.408163	152	0.187555	280.1
chr8	90203841	90204770	hs64	negative	0.072686	0.0102551	0.00815778	0.074	0.206746	62	0.420016	0.120521	0.3	0.426541	301.5	0.214274	152.45
chr8	90213533	90214666	hs161	negative	0.0418344	0.00864502	0.00802684	0.086	0.22819	60	0.249624	0.0461482	0.243	0.370774	34	0.193552	70.2
chr8	90243821	90246886	hs1300	positive	0.305086	0.0663915	0.0631576	0.204	0.333465	559.5	0.44262	0.0589772	0.417	0.468331	263	0.339518	638.4
chr8	90276086	90277206	hs63	negative	0.309325	0.0486148	0.0471836	0.118	0.303883	451	0.487533	0.107592	0.396	0.491211	365	0.319397	560.5
chr8	90301584	90303038	hs62	negative	0.262872	0.0440915	0.0836297	0.494	0.370158	584	0.612723	0.258293	0.452	0.614822	569.5	0.450947	754.85
chr8	90322237	90323493	hs164	negative	0.508688	0.0866796	0.0763576	0.351	0.414504	634	0.457606	0.0726027	0.365	0.448885	282	0.391279	718.6
chr8	90327959	90329477	hs153	negative	0.220452	0.0372146	0.0378648	0.083	0.257171	384	0.217213	0.0624103	0.217	0.350152	65	0.212605	403.5
chr8	90494121	90499562	hs1682	negative	0.350178	0.077035	0.0794274	0.26	0.347058	586	0.360026	0.125996	0.502	0.51004	392.5	0.383388	703.75
chr8	90738604	90742411	mm871	negative	0.0845227	0.0111251	0.0126584	0.08	0.218736	115.5	0.139166	0.0433072	0.443	0.392806	160	0.215248	163.5
chr8	91170647	91172060	hs859	negative	0.323286	0.0812718	0.0769031	0.231	0.331776	590	0.732911	0.20183	0.521	0.631672	610	0.427471	773
chr8	91185300	91186231	hs60	negative	0.325538	0.0705271	0.055671	0.149	0.324942	537	0.375693	0.0470111	0.34	0.427506	114	0.306845	571.2
chr8	91305057	91306285	hs59	negative	0.543592	0.178217	0.198104	0.735	0.604587	729	0.38582	0.0429312	0.343	0.436053	119	0.550732	764.7
chr8	91342028	91342872	hs58	negative	0.0855911	0.0128593	0.012155	0.05	0.236336	115	0.285421	0.0289959	0.278	0.38521	36.5	0.213997	125.95
chr8	91491445	91492009	hs57	negative	0.188827	0.0362734	0.0324761	0.039	0.237051	347	0.360022	0.0640688	0.197	0.368925	150	0.172855	392
chr8	91508767	91510326	hs155	negative	0.308907	0.0476703	0.0432455	0.23	0.327269	509	0.506019	0.126607	0.44	0.516748	464.5	0.356808	648.35
chr8	91538299	91539821	hs157	negative	0.268286	0.0402153	0.0410968	0.127	0.29381	416	0.377041	0.0911136	0.35	0.446913	218	0.285899	481.4
chr8	91545727	91547572	hs156	negative	0.666078	0.196365	0.191752	0.327	0.515821	739	0.461302	0.104349	0.476	0.506361	463	0.516711	877.9
chr8	91622042	91623486	hs55	negative	0.519469	0.0771795	0.0625362	0.191	0.369009	554	0.341157	0.0605433	0.42	0.456807	164.5	0.350726	603.35
chr8	91656701	91658041	hs167	negative	0.275888	0.0405655	0.0360147	0.088	0.27052	412	0.717226	0.322247	0.456	0.65106	597	0.402723	591.1
chr8	91661914	91662349	hs53	negative	0.104592	0.0171815	0.014307	0.092	0.260512	114.5	0.319345	0.0722677	0.298	0.411306	85.5	0.246922	140.15
chr8	91664604	91665497	hs52	negative	0.0853671	0.0161377	0.0149012	0.116	0.220027	146.5	0.448637	0.203032	0.412	0.527375	458.5	0.269853	284.05
chr8	91749887	91751412	hs166	negative	0.16222	0.0383594	0.0262671	0.162	0.240685	395	0.455354	0.108513	0.375	0.469753	344.5	0.25804	498.35
chr8	91804616	91805515	hs51	negative	0.243307	0.05993	0.0420079	0.387	0.354404	572	0.362496	0.193315	0.521	0.539644	420	0.405609	698
chr8	91826762	91828112	hs50	negative	0.49834	0.0959013	0.0711001	0.226	0.393304	612.5	0.657477	0.296972	0.516	0.630834	612	0.491441	796.1
chr8	91855876	91856486	hs49	negative	0.0918129	0.0140606	0.00848235	0.075	0.211501	99	0.392157	0.0803548	0.203	0.356227	177	0.188465	152.1
[truncated: 203 more rows]
