# Supplementary material for: Limb-Enhancer Genie: An accessible resource of accurate enhancer predictions in the developing limb
Source: PLoS Comput Biol. 2017 Aug 21;13(8):e1005720. doi: 10.1371/journal.pcbi.1005720 (PMC5578682; doi:10.1371/journal.pcbi.1005720)
Supplement: S8 Table — The total number of tiles (before merging) and the base-pair coverage for the top 10,000 and 20,000 predictions for each one of the models trained in this study are provided. (XLSX) [file pcbi.1005720.s018.xlsx]

## Sheet: S8
Feature Type	Method	# top regions	# tiles	Coverage (bp)
Chromatin	LASSO	10000	18999	29217995
Chromatin	SVM (linear)	10000	18762	28981996
Chromatin	SVM (radial)	10000	18851	29062996
Chromatin	Random Forest	10000	20356	30661993
Sequence	LASSO	10000	14596	24725994
Sequence	SVM (linear)	10000	15326	25508996
Sequence	Random Forest	10000	13313	23441995
Chromatin+Sequence	Combined (Ridge)	10000	19171	29406995
Chromatin+Sequence	Combined (SOR)	10000	17437	27717994
Chromatin	LASSO	20000	39946	60634983
Chromatin	SVM (linear)	20000	39051	59678986
Chromatin	SVM (radial)	20000	40274	60948986
Chromatin	Random Forest	20000	38125	58802988
Sequence	LASSO	20000	30481	50872989
Sequence	SVM (linear)	20000	32646	53167990
Sequence	Random Forest	20000	28308	48712992
Chromatin+Sequence	Combined (Ridge)	20000	40151	60842982
Chromatin+Sequence	Combined (SOR)	20000	37281	58096986
