# Supplementary material for: Limb-Enhancer Genie: An accessible resource of accurate enhancer predictions in the developing limb
Source: PLoS Comput Biol. 2017 Aug 21;13(8):e1005720. doi: 10.1371/journal.pcbi.1005720 (PMC5578682; doi:10.1371/journal.pcbi.1005720)
Supplement: S9 Table — The importance of each chromatin feature for enhancer prediction is summarized. Selection probability via Bootstrap LASSO, the coefficients for LASSO and the mean decrease in accuracy for Random Forests are indicated. For the random-forest classifier, mean values were calculated across the ten leave-one-out training/test splits. For LASSO, the mean and median coefficients are calculated across all bootstrap samples. (XLSX) [file pcbi.1005720.s019.xlsx]

## Sheet: S9
Assay	Feature	LASSO Selection Probability	LASSO Beta (mean)	LASSO Beta (median)	RF Importance (negative-class, mean)	RF Importance (positive-class, mean)	RF Importance (mean)
CTCF	CTCF_e10.5_forelimb_DeMare2013	0.792	-0.101798	-0.09102	7.96093	6.46471	8.98166
CTCF	CTCF_e10.5_hindlimb_DeMare2013	0.048	-0.00197754	0	6.47599	6.35735	7.53605
CTCF	CTCF_e11.5_limb_DeMare2013	0.398	-0.0328058	0	7.32723	1.23593	7.52162
DNAse-I	DNAse_e11.5_forelimb_encode	0.002	0.000192692	0	11.2176	13.0909	13.5896
DNAse-I	DNAse_e11.5_headless.embryo_encode	0	0	0	9.83045	5.37592	10.7926
DNAse-I	DNAse_e11.5_hindlimb_encode	1	0.671419	0.672971	13.1977	23.772	17.8661
DNAse-I enrichment	DNAse.enrich_e11.5_forelimb_encode	0.748	0.117616	0.10141	3.35999	19.3164	9.39589
DNAse-I enrichment	DNAse.enrich_e11.5_hindlimb_encode	0.987	0.297174	0.301553	5.87851	23.5726	12.6956
H3K27ac	H3K27ac_e10.5_forelimb_Cotney2012	0.694	0.0990315	0.0649037	6.35737	9.59929	8.32917
H3K27ac	H3K27ac_e10.5_forelimb_Cotney2013	0.123	0.0126606	0	10.1358	8.40651	11.3948
H3K27ac	H3K27ac_e10.5_hindlimb_Cotney2012	0.057	-0.00615507	0	-1.24328	8.69326	0.549682
H3K27ac	H3K27ac_e10.5_hindlimb_Cotney2013	0.008	8.67778e-05	0	5.12954	4.32521	5.88454
H3K27ac	H3K27ac_e11.5_AER_Vandermeer2014	0.755	0.0830374	0.0660685	7.85797	6.21189	9.12199
H3K27ac	H3K27ac_e11.5_forelimb_Cotney2012	0.308	0.036893	0	9.89953	10.532	11.9618
H3K27ac	H3K27ac_e11.5_hindlimb_Cotney2012	0.501	0.0742337	0.00205909	10.2979	8.7629	11.8083
H3K27ac	H3K27ac_e11.5_limb_encode	0.29	0.0435441	0	8.36789	9.38687	9.87623
H3K27ac	H3K27ac_e11.5_limb_Vandermeer2014	0.003	0.000327454	0	8.75305	7.22547	10.0634
H3K27ac	H3K27ac_e11.5_ZPA_Vandermeer2014	0.06	0.00206788	0	-3.18899	10.5721	-0.721525
H3K27ac	H3K27ac_e12.5_forelimb_Cotney2013	0.171	0.0213986	0	10.3766	9.22585	11.9221
H3K27ac	H3K27ac_e12.5_hindlimb_Cotney2013	0.47	0.0633441	0	13.906	6.13726	14.9789
H3K27me3	H3K27me3_e10.5_forelimb_Cotney2012	0.05	0.00348272	0	4.83161	4.01087	5.65104
H3K27me3	H3K27me3_e10.5_hindlimb_Cotney2012	0.639	-0.0703888	-0.0413773	6.82308	6.92884	7.81209
H3K27me3	H3K27me3_e11.5_limb_DeMare2013	0.11	0.012143	0	6.87153	1.21646	7.15515
H3K4me1	H3K4me1_e11.5_limb_encode	0.338	0.0370087	0	7.35284	7.90342	8.47188
H3K4me2	H3K4me2_e11.5_limb_DeMare2013	0.025	-0.00328779	0	2.76621	8.247	4.77021
H3K4me2	H3K4me2_e11.5_limb_encode	0.013	-0.00112677	0	6.1242	6.98116	7.44397
H3K4me3	H3K4me3_e11.5_limb_encode	0.603	-0.0797506	-0.0418363	5.20497	7.7693	6.64851
H3K9ac	H3K9ac_e11.5_limb_encode	0.373	-0.0661141	0	10.4094	2.12887	10.9149
p300	p300_e11.5_limb_Visel2010	0.863	0.126597	0.119335	2.05076	14.4852	5.97436
Smc1a	Smc1a_e11.5_limb_DeMare2013	0.346	0.0424694	0	1.51907	14.0331	4.69292
CpG methylation	CpG.me_e11.5_limb_encode	0.008	0.00042798	0	0.0387997	12.6506	2.63359
