# Supplementary material for: Limb-Enhancer Genie: An accessible resource of accurate enhancer predictions in the developing limb
Source: PLoS Comput Biol. 2017 Aug 21;13(8):e1005720. doi: 10.1371/journal.pcbi.1005720 (PMC5578682; doi:10.1371/journal.pcbi.1005720)
Supplement: S10 Table — The importance of each sequence feature for enhancer prediction is summarized, as calculated across the ten leave-one-out training/test splits. Selection probability and coefficients for LASSO, and the mean decrease in accuracy for Random Forests are indicated. Only those features selected by LASSO in at least 1 out of 10 leave-one-out training/test splits are shown. (XLSX) [file pcbi.1005720.s020.xlsx]

## Sheet: S10
TF gene / GC content	CV selection probability	LASSO Beta (mean)	RF Importance (mean)
Alx3	0.3	0.00371551	3.19157
Arid3a	0.4	0.00960532	1.91441
Arid5b	0.1	0.00111679	1.56664
Atf4	0.2	0.000168444	2.25121
Bach1	0.2	0.00461015	0.956709
Cebpg	0.1	-0.000227826	-0.231029
Creb3l2	0.6	-0.01619	2.1899
Crem	0.1	0.000258184	2.62512
Ctcf	0.2	-0.000245493	3.84681
Cux1	0.8	-0.0446542	4.10698
Cxxc1	0.1	-0.00716742	0.893387
Ddit3	0.2	-0.00200461	1.78668
Dlx2	0.1	0.000277439	3.57838
Dlx3	0.1	0.00134775	4.47011
Dlx5	0.1	6.65e-05	3.20714
E2f1	0.2	-0.0104065	1.67118
E2f4	0.3	0.00328386	3.35521
E2f8	0.9	-0.0606803	4.48932
Elf2	0.2	0.0049884	2.3183
Elf3	1	0.0407413	1.49463
Elk1	1	0.0648297	3.43709
Elk3	1	0.0520819	1.60997
Erf	1	0.0531005	1.63877
Ets1	0.2	0.00266316	0.138441
Etv5	0.1	-8.13e-07	0.673451
Fli1	0.1	0.000494677	1.81049
Foxc1	0.1	0.000467191	2.47204
Foxj3	0.1	-3.13e-05	0.242892
Foxo1	0.8	0.0271297	3.6687
Fubp1	0.1	-0.00530536	3.80592
Gabpa	0.4	0.0135886	1.98694
Gabpb1	0.3	0.00256369	1.92161
GC_content	0.5	0.00814484	-0.650835
Gsc	0.1	-0.00108464	2.16833
Hes1	0.4	-0.012444	1.58911
Hey1	0.1	-0.00239149	2.43373
Hic1	0.1	-0.00288742	1.11394
Hic2	0.1	-0.00105462	2.7366
Hif1a	0.2	-0.00352849	0.940903
Hinfp	0.2	0.00138664	3.34205
Hivep1	0.3	-0.0142012	1.25911
Homez	0.8	0.0343198	4.39201
Hoxa11	0.2	0.000301153	2.98682
Hoxa13	0.9	0.0505096	6.02748
Hoxa5	0.8	0.0370746	2.84835
Hoxa9	0.8	0.0373575	3.94502
Hoxc10	0.2	0.00259461	2.80894
Hoxc11	0.8	0.0132222	1.77396
Hoxc6	0.3	0.00185712	1.64414
Hoxd12	0.9	0.0421499	3.12907
Hoxd13	0.1	0.000844047	3.62358
Hoxd9	1	0.121609	4.75647
Hsf1	0.8	0.0231155	5.46231
Hsf2	1	0.109752	5.04872
Irf1	0.5	0.016832	0.837329
Irf6	0.7	0.0108675	3.41498
Klf13	0.3	0.00837867	1.96092
Klf7	0.2	-0.00476054	1.84192
Lhx2	0.6	0.0225952	4.23148
Mafk	0.8	-0.0283315	-1.76919
Mef2a	0.6	-0.0163774	1.10122
Meis1	0.6	-0.0112809	1.46486
Meis3	0.4	-0.010808	0.781381
Mlx	0.2	-9.13e-05	2.68255
Msx1	0.1	7.75e-05	3.12151
Msx2	0.6	0.0200591	4.28061
Mybl2	0.1	-5.3e-05	1.5084
Myc	0.7	0.0259762	2.35671
Myog	0.1	0.00232432	3.57076
Nfatc4	0.1	0.00154518	2.94926
Nfya	0.4	0.0116895	2.72266
Nfyc	0.3	0.00472851	3.0053
Nr1h2	1	0.0851049	2.35673
Nr2f1	0.1	0.000111996	3.29891
Nrf1	0.5	-0.0262313	0.971582
Osr1	0.2	-0.00645297	2.99867
Pax1	0.2	-0.0037474	0.783875
Pbx1	0.1	-0.00190251	2.81358
Pknox1	0.2	-0.00232617	0.688809
Pknox2	0.2	-0.00753753	0.970249
Pou2f1	1	-0.271067	2.52645
Prdm1	0.3	-0.00754961	1.78159
Prdm4	0.3	0.00184783	3.20101
Prrx1	0.3	0.00410009	3.95834
Prrx2	1	0.0464293	3.84261
Rarg	0.1	5.52e-06	2.07954
Rbpj	0.3	-0.00462639	-0.0341639
Rest	0.5	-0.0309346	3.3027
Runx2	0.4	0.00533099	0.440305
Six2	0.1	0.00105913	1.83225
Smad2	0.6	-0.0169136	0.150603
Sox11	0.1	-3.39e-07	1.56487
Sox17	0.1	-0.00544648	2.02658
Sox5	0.4	-0.0043284	1.73039
Sp1	0.1	-0.000490201	1.36734
Sp2	0.1	-6.5e-05	2.2707
Srebf1	0.3	0.00234559	2.55083
Tbx15	0.1	4.91e-06	1.41356
Tbx4	0.1	5.42e-06	2.6118
Tbx5	0.1	0.000522013	1.49298
Tcf3	1	0.198827	9.95004
Tcf7l2	0.4	0.00874747	4.59882
Tef	0.7	-0.0170199	2.94375
Tfap2a	0.9	0.0425831	5.66755
Tfap2c	0.1	0.000119718	5.40698
Tgif1	1	-0.0452031	0.44161
Tgif2	0.2	-0.00370743	0.315021
Thra	0.6	0.0245957	1.29774
Trp63	1	0.1163	7.89676
Xbp1	0.1	-0.00133468	1.19803
Yy1	1	-0.05172	1.76088
Zbtb14	0.3	-0.0141829	2.14777
Zbtb3	0.6	-0.013248	1.68731
Zbtb6	0.1	-0.00522907	2.6943
Zbtb7a	0.1	-2.76e-06	0.0907033
Zfp105	0.1	-0.00907087	1.9635
Zfp128	0.1	-1.93e-05	1.02229
Zfp148	0.5	0.00654366	4.45175
Zfp219	0.6	0.010479	3.91504
Zfp263	0.6	0.019872	3.66973
Zfp281	0.1	0.00143851	2.28827
Zfp384	0.1	0.000701775	3.22629
Zfp410	0.1	-0.00217788	1.85864
Zfp423	0.2	-0.00602884	1.39978
Zfp524	0.2	0.00451204	3.64528
Zfp652	0.1	0.00367602	3.95473
Zfp691	0.7	-0.0152415	1.42873
Zfx	0.2	0.00133603	3.48024
