# Supplementary material for: Limb-Enhancer Genie: An accessible resource of accurate enhancer predictions in the developing limb
Source: PLoS Comput Biol. 2017 Aug 21;13(8):e1005720. doi: 10.1371/journal.pcbi.1005720 (PMC5578682; doi:10.1371/journal.pcbi.1005720)
Supplement: S11 Table — The AUROC and AUPRC values for the predictions over the same ten leave-one-out test sets used across this study are provided. (XLSX) [file pcbi.1005720.s021.xlsx]

## Sheet: S11
Split	AUROC	AUPRC
Fold_1	0.603426	0.135217
Fold_2	0.695643	0.23564
Fold_3	0.590377	0.134854
Fold_4	0.579784	0.131064
Fold_5	0.713088	0.177213
Fold_6	0.630766	0.17386
Fold_7	0.706641	0.271803
Fold_8	0.668155	0.310228
Fold_9	0.712067	0.245221
Fold_10	0.609139	0.215525
