# Supplementary material for: Limb-Enhancer Genie: An accessible resource of accurate enhancer predictions in the developing limb
Source: PLoS Comput Biol. 2017 Aug 21;13(8):e1005720. doi: 10.1371/journal.pcbi.1005720 (PMC5578682; doi:10.1371/journal.pcbi.1005720)
Supplement: S12 Table — The indicated regions were found in the top 1,000 predictions of both combined models but are not part of VISTA. Ranks and score for both the Ridge-regression (RR) and sum-of-ranks (SOR) are provided along with all the relevant information that unambiguously identifies these regions and their corresponding publications. Coordinates are mm10. (XLSX) [file pcbi.1005720.s022.xlsx]

## Sheet: S12
Enhancer	Reference	PMID	Target Gene	Chrom	Start	End	Predicted Element Start	Predicted Element End	Rank (SOR)	Score (SOR)	Rank (RR)	Score (RR)
ZRS	Sagai (2005, Development)	15677727	Shh	chr5	29314572	29316028	29313843	29317842	106	0.998662	44	0.912142
HLEA	Menke (2008, Development)	18579682	Tbx4	chr11	85876000	85877172	85871633	85878632	64	0.999015	5	0.9343
HLEB	Menke (2008, Development)	18579682	Tbx4	chr11	85963304	85964134	85959633	85964632	608	0.991519	483	0.868915
Mtf1	Donner (2006, Dev Dyn)	16502414	Tcfap2a	chr13	40719587	40720044	40718022	40722021	78	0.998896	384	0.853878
LRM	Lopez-Rios (2014, Nature)	24990743	Ptch1	chr13	63520269	63532846	63524017	63530016	65	0.999012	256	0.868915
