# Supplementary material for: Limb-Enhancer Genie: An accessible resource of accurate enhancer predictions in the developing limb
Source: PLoS Comput Biol. 2017 Aug 21;13(8):e1005720. doi: 10.1371/journal.pcbi.1005720 (PMC5578682; doi:10.1371/journal.pcbi.1005720)
Supplement: S13 Table — Complete list of the top 10,000 de novo predictions genome-wide as defined by the combined model based on Ridge-regression (RR). Ranks and scores are provided along with mm10 coordinates. (XLSX) [file pcbi.1005720.s023.xlsx]

## Sheet: S13
Chrom	Start	End	Rank	Score (RR)
chr3	55494706	55500705	1	0.937204
chr13	58056018	58060017	2	0.935512
chr12	104812057	104816056	3	0.935132
chr7	6831549	6837548	4	0.934477
chr11	85871633	85878632	5	0.9343
chr18	55762287	55766286	6	0.933321
chr10	17072672	17077671	7	0.933247
chr15	93902070	93906069	8	0.933234
chr2	75438968	75445967	9	0.932553
chr12	8854080	8858079	10	0.93232
chr9	35322807	35331806	11	0.92808
chr15	12513089	12519088	12	0.925109
chr18	14842296	14847295	13	0.923736
chr18	65518284	65526283	14	0.923311
chr9	41933805	41939804	15	0.923019
chr1	75980984	75985983	16	0.921
chr13	26564026	26567025	17	0.920859
chr4	108429977	108436976	18	0.920786
chr19	55660627	55664626	19	0.9207
chr3	30415712	30422711	20	0.920677
chr8	68081042	68085041	21	0.920638
chr19	53079627	53082626	22	0.919675
chr2	106794961	106798960	23	0.919426
chr8	91946036	91950035	24	0.919231
chr5	44920840	44924839	25	0.919202
chr3	55530706	55540705	26	0.919069
chr19	38296631	38300630	27	0.918612
chr12	73519065	73531064	28	0.918459
chr7	83441531	83445530	29	0.918186
chr5	3397849	3401848	30	0.917251
chr15	51793080	51800079	31	0.917106
chr4	154728966	154732965	32	0.916272
chr8	102982034	102987033	33	0.916248
chr4	105203978	105208977	34	0.916085
chr3	49926708	49930707	35	0.914618
chr18	13079296	13084295	36	0.914541
chr2	33698978	33709977	37	0.914427
chr2	75420968	75426967	38	0.913567
chr1	163353964	163359963	39	0.912944
chr14	67381349	67385348	40	0.912816
chr15	52672080	52675079	41	0.912524
chr9	87983794	87986793	42	0.912497
chr10	86423656	86427655	43	0.912331
chr5	29313843	29316842	44	0.912143
chr5	67398834	67402833	45	0.911991
chr3	7942717	7945716	46	0.911625
chr14	45437354	45444353	47	0.911406
chr11	45590642	45594641	48	0.910609
chr6	72710114	72714113	49	0.910557
chr17	83911573	83915572	50	0.910467
chr11	85630633	85634632	51	0.909818
chr3	66372704	66378703	52	0.909808
chr9	65189800	65193799	53	0.909661
chr14	27062359	27073358	54	0.909536
chr18	38582290	38586289	55	0.909481
chr14	22588360	22593359	56	0.90925
chr8	26263052	26270051	57	0.909056
chr6	117405104	117409103	58	0.908867
chr1	13856998	13862997	59	0.908649
chr10	56919663	56923662	60	0.908395
chr7	136211519	136216518	61	0.908135
chr11	99094630	99098629	62	0.907982
chr18	13532296	13537295	63	0.907976
chr3	139858687	139862686	64	0.907792
chr9	61616801	61620800	65	0.906944
chr18	14116296	14121295	66	0.906641
chr1	162007964	162025963	67	0.906355
chr14	46717354	46720353	68	0.906007
chr7	133035520	133039519	69	0.905796
chr14	23013360	23017359	70	0.905094
chr6	84228111	84233110	71	0.905072
chr3	8706717	8710716	72	0.90352
chr14	100351342	100355341	73	0.902806
chr3	98988696	98992695	74	0.902796
chr15	50691080	50700079	75	0.90212
chr10	120718648	120722647	76	0.902097
chr3	81045700	81049699	77	0.902004
chr11	99053630	99057629	78	0.901712
chr16	74793366	74799365	79	0.901555
chr14	100888342	100891341	80	0.901487
chr12	85958062	85962061	81	0.90131
chr18	49216288	49219287	82	0.901149
chr2	4027984	4030983	83	0.901049
chr11	85912633	85919632	84	0.901004
chr12	27186075	27189074	85	0.900327
chr4	154706966	154712965	86	0.900269
chr1	179195960	179202959	87	0.900159
chr1	46828991	46832990	88	0.900129
chr8	41591048	41595047	89	0.899967
chr2	75489968	75495967	90	0.899603
chr1	162034964	162038963	91	0.899392
chr8	27007051	27011050	92	0.899042
chr13	63950017	63954016	93	0.899031
chr16	93270362	93274361	94	0.898816
chr18	75258282	75266281	95	0.898608
chr15	51501080	51507079	96	0.898373
chr17	79499574	79502573	97	0.898265
chr5	118536823	118540822	98	0.898181
chr14	23522360	23526359	99	0.897978
chr8	56831045	56835044	100	0.897833
chr11	88692632	88696631	101	0.897787
chr3	80876701	80881700	102	0.897545
chr12	13047079	13051078	103	0.897484
chr12	12579079	12583078	104	0.897441
chr1	192794957	192797956	105	0.897035
chr8	107863033	107868032	106	0.897011
chr7	96608528	96611527	107	0.896788
chr4	13239999	13244998	108	0.896785
chr4	106090978	106092977	109	0.896542
chr1	73361985	73365984	110	0.896348
chr3	130159689	130163688	111	0.895421
chr9	87450795	87454794	112	0.895136
chr16	55141370	55144369	113	0.895134
chr2	73950968	73954967	114	0.894991
chr18	60668285	60676284	115	0.89467
chr6	84865111	84870110	116	0.894669
chr8	91443037	91448036	117	0.894599
chr13	63169017	63173016	118	0.894299
chr3	39960710	39964709	119	0.893885
chr1	150478967	150482966	120	0.893856
chr14	16553361	16556360	121	0.893759
chr12	13065079	13069078	122	0.893742
chr19	37905631	37909630	123	0.893368
chr16	77660365	77664364	124	0.893367
chr12	13179079	13187078	125	0.893338
chr3	46565708	46569707	126	0.893118
chr4	13362999	13366998	127	0.893055
chr8	89540037	89543036	128	0.892137
chr14	102400341	102405340	129	0.891923
chr14	21280360	21289359	130	0.891636
chr10	96543654	96547653	131	0.8915
chr19	56098626	56101625	132	0.891496
chr17	83175573	83180572	133	0.89132
chr1	118900974	118906973	134	0.89125
chr11	40392643	40396642	135	0.890513
chr8	126825028	126829027	136	0.890437
chr13	90293011	90296010	137	0.890158
chr9	55396802	55400801	138	0.890077
chr8	77827040	77832039	139	0.88987
chr6	51807119	51811118	140	0.889673
chr13	56379019	56383018	141	0.889467
chr16	73447366	73452365	142	0.889449
chr8	11584055	11588054	143	0.888792
chr1	163842964	163847963	144	0.888675
chr13	43929022	43934021	145	0.888488
chr2	171659946	171663945	146	0.888216
chr17	80885574	80889573	147	0.888195
chr19	55590627	55594626	148	0.887504
chr18	69792283	69797282	149	0.887224
chr13	51257020	51263019	150	0.887169
chr3	37973710	37977709	151	0.887042
chr18	78258281	78262280	152	0.886918
chr4	83829983	83833982	153	0.886645
chr5	99376827	99380826	154	0.88651
chr12	36789073	36793072	155	0.886228
chr3	66164704	66168703	156	0.885926
chr17	49814581	49818580	157	0.885764
chr14	21432360	21436359	158	0.885693
chr3	101159696	101164695	159	0.88537
chr9	48819804	48824803	160	0.885286
chr8	42041048	42046047	161	0.885276
chr10	30325669	30330668	162	0.884961
chr1	163850964	163854963	163	0.884583
chr13	51311020	51317019	164	0.88454
chr14	22047360	22050359	165	0.884491
chr5	133819819	133823818	166	0.884454
chr14	67387349	67391348	167	0.884423
chr14	118506338	118512337	168	0.884399
chr3	99309696	99313695	169	0.88423
chr5	44940840	44944839	170	0.88416
chr19	55812627	55816626	171	0.88416
chr9	88063794	88069793	172	0.883901
chr7	123096522	123099521	173	0.883838
chr15	85162072	85169071	174	0.883808
chr17	83932573	83940572	175	0.883672
chr19	28349633	28353632	176	0.88325
chr15	10539090	10543089	177	0.882935
chr2	37969977	37975976	178	0.882295
chr13	60408018	60412017	179	0.882116
chr10	67001661	67006660	180	0.881937
chr10	99357653	99361652	181	0.881693
chr17	83983573	83992572	182	0.880981
chr6	51004119	51008118	183	0.88018
chr6	94626109	94630108	184	0.880148
chr9	32984807	32988806	185	0.880025
chr2	128707956	128715955	186	0.879997
chr7	137220519	137223518	187	0.87989
chr2	168166946	168171945	188	0.879799
chr16	95468361	95471360	189	0.879673
chr16	73091366	73099365	190	0.879579
chr18	55814287	55818286	191	0.879298
chr2	131479955	131484954	192	0.878946
chr13	59990018	59997017	193	0.87894
chr3	147846685	147849684	194	0.878916
chr5	82101831	82104830	195	0.878866
chr1	187805958	187809957	196	0.878735
chr2	80402967	80413966	197	0.878458
chr1	59268988	59272987	198	0.878274
chr5	118942823	118945822	199	0.878164
chr6	61214117	61218116	200	0.878051
chr8	89497037	89502036	201	0.878009
chr2	133664954	133668953	202	0.877777
chr6	145603097	145607096	203	0.877511
chr8	87830037	87835036	204	0.877044
chr11	45238642	45242641	205	0.876666
chr1	183186959	183190958	206	0.876515
chr10	23709671	23714670	207	0.876508
chr14	106363340	106367339	208	0.876289
chr3	126503690	126507689	209	0.875997
chr12	73366065	73369064	210	0.875975
chr10	29723669	29727668	211	0.875897
chr2	141581953	141587952	212	0.875767
chr3	30210712	30223711	213	0.875596
chr12	8845080	8849079	214	0.875374
chr5	73779833	73784832	215	0.875301
chr7	34593542	34599541	216	0.875291
chr12	27409075	27413074	217	0.875277
chr14	105798341	105801340	218	0.874805
chr1	120760974	120762973	219	0.874717
chr11	24685647	24689646	220	0.874481
chr15	77297074	77303073	221	0.874403
chr18	54376287	54380286	222	0.874385
chr15	50744080	50750079	223	0.874348
chr18	83348280	83353279	224	0.874131
chr3	152521684	152524683	225	0.873919
chr10	99266653	99271652	226	0.873831
chr12	79613063	79617062	227	0.873537
chr1	163459964	163462963	228	0.873417
chr14	24261359	24264358	229	0.873412
chr3	118470692	118474691	230	0.8733
chr9	25525809	25528808	231	0.87327
chr7	100783527	100787526	232	0.872773
chr1	138244970	138249969	233	0.872491
chrX	52443047	52453046	234	0.872363
chr14	80175346	80178345	235	0.872271
chr6	119634103	119637102	236	0.872085
chr17	17437588	17443587	237	0.871994
chr1	62381987	62384986	238	0.87189
chr6	30524124	30531123	239	0.87185
chr15	83665073	83668072	240	0.871658
chr1	77254984	77259983	241	0.871497
chr3	99929696	99933695	242	0.87131
chrX	50915047	50920046	243	0.871289
chr13	118790004	118796003	244	0.871062
chr9	41832805	41837804	245	0.871024
chr1	138342970	138349969	246	0.871016
chr7	93059529	93063528	247	0.870592
chr16	74091366	74098365	248	0.870374
chr6	5824130	5831129	249	0.870236
chr19	55666627	55670626	250	0.87022
chr5	45064840	45067839	251	0.869976
chr16	42783373	42786372	252	0.869831
chr13	28689025	28693024	253	0.86958
chr11	88688632	88691631	254	0.869429
chr8	44707047	44711046	255	0.869338
chr13	63524017	63530016	256	0.868915
chr12	100175058	100179057	257	0.868867
chr15	33428084	33431083	258	0.868814
chr15	83677073	83680072	259	0.868515
chr14	28463358	28472357	260	0.868442
chr10	45812665	45814664	261	0.868349
chr12	31543074	31547073	262	0.868108
chr2	168829946	168833945	263	0.868027
chr17	87349572	87354571	264	0.867928
chr4	148982968	148987967	265	0.867886
chr4	84135983	84138982	266	0.867156
chr2	110377960	110381959	267	0.867093
chr5	12440847	12443846	268	0.866893
chr1	38755993	38761992	269	0.866828
chr13	78622014	78631013	270	0.866747
chr3	149824685	149828684	271	0.866713
chr10	68124660	68128659	272	0.866659
chr14	122198337	122204336	273	0.866585
chr12	56950068	56954067	274	0.866486
chr13	28543025	28546024	275	0.866467
chr4	98097980	98106979	276	0.86639
chr18	69068283	69072282	277	0.866184
chr10	95728654	95731653	278	0.866017
chr15	77251074	77258073	279	0.865763
chr1	38507993	38514992	280	0.865538
chr11	110648627	110651626	281	0.865498
chr5	131773820	131777819	282	0.865441
chr13	32024024	32028023	283	0.865202
chr9	106354790	106359789	284	0.865135
chr7	136000519	136004518	285	0.864963
chr17	46616582	46620581	286	0.864914
chr1	59320988	59323987	287	0.864899
chr7	109195525	109198524	288	0.864765
chr19	56084626	56089625	289	0.864736
chr16	30068376	30072375	290	0.864678
chr13	104060008	104065007	291	0.864529
chr8	108976033	108980032	292	0.864364
chr3	98054697	98065696	293	0.864175
chr18	54402287	54406286	294	0.863939
chr3	21562714	21565713	295	0.863867
chr16	44662373	44668372	296	0.863634
chr2	168616946	168619945	297	0.863538
chr3	40403710	40410709	298	0.86339
chr8	10920055	10926054	299	0.863009
chr4	108354977	108364976	300	0.862836
chr18	69393283	69399282	301	0.862666
chr2	110132960	110136959	302	0.862562
chr10	88044656	88047655	303	0.862394
chr8	65053043	65056042	304	0.862384
chr12	58066068	58071067	305	0.862306
chr2	38065977	38069976	306	0.862267
chr4	13090999	13094998	307	0.862158
chr2	152923950	152926949	308	0.862129
chr16	57443370	57447369	309	0.86204
chr1	38640993	38643992	310	0.86197
chr7	96908528	96912527	311	0.861866
chr8	97037035	97041034	312	0.86177
chr12	109517056	109521055	313	0.861572
chr2	37983977	37987976	314	0.861455
chr17	25591586	25595585	315	0.861409
chr8	26671052	26675051	316	0.861311
chrX	164322021	164325020	317	0.861254
chr10	43622666	43626665	318	0.861236
chr6	120591103	120594102	319	0.86109
chr2	75206968	75210967	320	0.86083
chr13	57449019	57452018	321	0.860679
chr10	45779665	45785664	322	0.860624
chr16	55259370	55262369	323	0.860433
chr8	77710040	77716039	324	0.860369
chr5	118839823	118842822	325	0.860143
chr12	13041079	13046078	326	0.860096
chr4	72943985	72947984	327	0.859759
chr8	102927034	102933033	328	0.859683
chr17	66694577	66698576	329	0.859566
chr3	57484706	57489705	330	0.859457
chr7	70648534	70651533	331	0.859439
chr2	45225975	45228974	332	0.859141
chr18	13599296	13603295	333	0.858865
chr9	116812788	116816787	334	0.85878
chr14	116207338	116211337	335	0.858666
chr15	63189078	63192077	336	0.858618
chr16	70238367	70241366	337	0.858603
chr9	32718807	32722806	338	0.858558
chr5	133165819	133168818	339	0.85811
chr4	54523990	54527989	340	0.85791
chr19	55523627	55528626	341	0.857766
chr16	93262362	93265361	342	0.857619
chr4	131174972	131181971	343	0.857513
chr9	33102807	33106806	344	0.857411
chr16	73006366	73013365	345	0.857304
chr5	136859818	136865817	346	0.857232
chr10	17259672	17263671	347	0.857191
chr16	44614373	44618372	348	0.857114
chr1	150680967	150683966	349	0.857083
chr2	166177947	166183946	350	0.856883
chr10	115518649	115522648	351	0.856847
chr10	92604655	92607654	352	0.856708
chr12	104768057	104771056	353	0.856313
chr8	128393028	128399027	354	0.856229
chr9	48754804	48759803	355	0.856026
chr6	50976119	50980118	356	0.855973
chr4	76349985	76353984	357	0.855958
chr11	64832638	64835637	358	0.855914
chr13	3707031	3714030	359	0.855914
chr1	184333959	184336958	360	0.855845
chr3	151890684	151894683	361	0.855797
chr12	10571079	10575078	362	0.855723
chr18	69663283	69669282	363	0.855634
chr14	25021359	25025358	364	0.855516
chr19	42935630	42938629	365	0.855483
chr18	55452287	55455286	366	0.855374
chr2	65979970	65983969	367	0.855301
chr11	75145635	75149634	368	0.855254
chr1	44676991	44680990	369	0.85519
chr11	24641647	24645646	370	0.855183
chr4	20161998	20165997	371	0.855135
chr3	128179690	128183689	372	0.855044
chr1	139092969	139094968	373	0.85502
chr5	74200833	74203832	374	0.854924
chr17	4496591	4500590	375	0.854905
chr12	79597063	79601062	376	0.854854
chr1	14355998	14359997	377	0.854837
chr3	23407714	23411713	378	0.854826
chr9	87366795	87372794	379	0.854702
chrX	12218056	12221055	380	0.854521
chr16	54990370	54993369	381	0.854376
chr15	34929084	34933083	382	0.854064
chr5	30495843	30498842	383	0.85396
chr13	40718022	40721021	384	0.853878
chr14	23388360	23392359	385	0.853781
chr10	68353660	68358659	386	0.853754
chr2	133397954	133400953	387	0.853631
chr2	74378968	74382967	388	0.85352
chr8	8255056	8258055	389	0.853084
chr1	61925987	61930986	390	0.8528
chr9	60090801	60094800	391	0.852692
chr10	72866659	72869658	392	0.85261
chr6	36840122	36844121	393	0.852567
chr5	132066820	132069819	394	0.852564
chr11	111296627	111301626	395	0.852519
chr15	59247078	59251077	396	0.852508
chr1	178566960	178573959	397	0.852493
chr1	120737974	120742973	398	0.852254
chr18	66420284	66423283	399	0.852207
chr8	90860037	90864036	400	0.851852
chr17	17489588	17493587	401	0.851848
chr1	163755964	163762963	402	0.851749
chr12	81139063	81143062	403	0.851738
chr16	63286368	63289367	404	0.85166
chr14	63130350	63134349	405	0.85147
chr13	97784009	97788008	406	0.850783
chr10	25370670	25374669	407	0.85076
chr17	83960573	83966572	408	0.850744
chr8	89381037	89385036	409	0.850459
chr3	55597706	55601705	410	0.850425
chr3	148334685	148338684	411	0.850323
chr4	148869968	148873967	412	0.850275
chr1	51648990	51651989	413	0.850214
chr4	108346977	108352976	414	0.850178
chr18	62767285	62770284	415	0.849884
chr13	40645022	40648021	416	0.849738
chr15	83714073	83717072	417	0.84972
chr2	59536972	59539971	418	0.849571
chr18	54898287	54904286	419	0.849368
chr11	68061637	68064636	420	0.84934
chr6	85489111	85493110	421	0.849104
chr12	12484079	12487078	422	0.849095
chr13	56580019	56584018	423	0.849007
chr7	68915534	68920533	424	0.848798
chr4	145064969	145068968	425	0.848684
chr17	15807589	15810588	426	0.848609
chr14	21902360	21906359	427	0.84857
chr7	136340519	136344518	428	0.847935
chrX	143850026	143853025	429	0.847847
chr11	19985648	19989647	430	0.847841
chr3	141527687	141531686	431	0.847758
chr2	6921984	6925983	432	0.847434
chr1	162251964	162256963	433	0.847162
chrX	85342040	85345039	434	0.847114
chr13	55753019	55757018	435	0.846928
chr14	28796358	28800357	436	0.846837
chr10	50761664	50765663	437	0.846833
chr1	178868960	178872959	438	0.846801
chr16	85126363	85131362	439	0.846794
chr6	4560130	4565129	440	0.84654
chr19	56103626	56107625	441	0.846465
chr13	94607010	94610009	442	0.846452
chr13	75991014	75994013	443	0.846443
chr10	117582649	117585648	444	0.84636
chr18	49190288	49196287	445	0.846184
chr3	30082712	30087711	446	0.846042
chr17	83163573	83168572	447	0.8459
chr2	5043984	5046983	448	0.84583
chr18	55132287	55135286	449	0.845812
chr9	43249805	43254804	450	0.845774
chr13	28628025	28637024	451	0.845762
chr2	143518952	143521951	452	0.845434
chr15	97106070	97113069	453	0.845129
chr16	88598363	88602362	454	0.845105
chr13	28408025	28411024	455	0.845014
chr5	16776846	16780845	456	0.844898
chr10	99373653	99376652	457	0.844706
chr2	27119979	27123978	458	0.844681
chr1	163441964	163445963	459	0.844461
chr10	85576656	85580655	460	0.844229
chr6	16701127	16705126	461	0.844127
chr8	41986048	41991047	462	0.844031
chr14	80360346	80364345	463	0.843853
chr8	26225052	26229051	464	0.843801
chr2	38094977	38103976	465	0.843748
chr2	106573961	106577960	466	0.843626
chr1	69589985	69593984	467	0.843604
chr18	80622281	80626280	468	0.843386
chr7	81725531	81728530	469	0.843384
chr3	121587691	121590690	470	0.843137
chr13	104633008	104637007	471	0.843108
chr4	86287982	86297981	472	0.843036
chr1	57094988	57097987	473	0.842851
chr12	27464075	27468074	474	0.842543
chr5	140126818	140130817	475	0.842535
chr8	103813034	103818033	476	0.842412
chr1	162280964	162283963	477	0.84231
chrX	51196047	51199046	478	0.842139
chr4	107137977	107141976	479	0.842097
chr6	112051105	112057104	480	0.841913
chr2	141292953	141294952	481	0.841793
chr14	23454360	23458359	482	0.84163
chr11	85959633	85964632	483	0.841518
chr2	169809946	169813945	484	0.841435
chr2	135033954	135037953	485	0.841147
chr17	43989582	43993581	486	0.841137
chr4	30710995	30714994	487	0.841105
chr17	17484588	17488587	488	0.840802
chr12	80020063	80025062	489	0.840645
chr4	32173995	32177994	490	0.840524
chr4	144880969	144884968	491	0.840419
chr9	96960792	96964791	492	0.84028
chr11	51540641	51545640	493	0.839416
chr8	8618056	8621055	494	0.839194
chr7	82700531	82704530	495	0.83918
chr13	44416022	44422021	496	0.8391
chr3	55378706	55383705	497	0.839083
chr1	179141960	179148959	498	0.838863
chr16	52133371	52136370	499	0.838815
chr1	24238996	24241995	500	0.838687
chr13	118824004	118827003	501	0.838512
chr5	118827823	118830822	502	0.83843
chr4	84401983	84405982	503	0.838352
chr12	93680060	93686059	504	0.838336
chrX	53125047	53128046	505	0.838307
chr12	9257079	9260078	506	0.83828
chr11	44922642	44927641	507	0.837939
chr5	130936820	130940819	508	0.837907
chr8	79206039	79212038	509	0.837821
chr5	104405826	104409825	510	0.837762
chr12	104633057	104639056	511	0.837654
chr10	19103672	19106671	512	0.837588
chr13	15865028	15869027	513	0.837486
chr1	179056960	179063959	514	0.837469
chr10	97045654	97049653	515	0.837464
chr13	53200020	53207019	516	0.837395
chr5	13057847	13060846	517	0.837343
chr11	81447634	81451633	518	0.837186
chr2	16448982	16452981	519	0.837086
chr16	4656382	4659381	520	0.837022
chr18	34379291	34385290	521	0.836859
chr9	63978800	63982799	522	0.836733
chr17	27420586	27424585	523	0.836663
chr1	163905964	163909963	524	0.836424
chr4	149873968	149877967	525	0.836378
chr4	41479993	41482992	526	0.835972
chr1	12508999	12512998	527	0.835847
chr6	87218111	87221110	528	0.835798
chr10	121226648	121230647	529	0.835769
chr8	9054056	9057055	530	0.835596
chr4	154387967	154391966	531	0.835532
chr2	73975968	73979967	532	0.835315
chr3	121575691	121578690	533	0.835286
chr11	93681631	93685630	534	0.835251
chr4	148962968	148966967	535	0.835189
chr4	84631983	84639982	536	0.835151
chr4	72625985	72628984	537	0.835146
chr3	66420704	66424703	538	0.83488
chr13	115210005	115213004	539	0.834737
chr3	21536714	21540713	540	0.834622
chr7	68442535	68446534	541	0.834587
chrX	51909047	51913046	542	0.834563
chr10	68433660	68436659	543	0.834558
chr13	97215009	97218008	544	0.834211
chr3	85925699	85929698	545	0.834149
chr15	50686080	50690079	546	0.834056
chr14	100898342	100902341	547	0.834019
chr16	57693370	57696369	548	0.834011
chr12	37425073	37429072	549	0.834009
chr14	9622363	9625362	550	0.833947
chr2	141798953	141801952	551	0.833912
chr7	136387519	136391518	552	0.833837
chr18	22337294	22339293	553	0.833832
chr13	109991006	109996005	554	0.833729
chr2	12180983	12183982	555	0.833558
chr4	58629989	58632988	556	0.833442
chr8	61628043	61631042	557	0.833309
chr1	76007984	76011983	558	0.833079
chr5	13034847	13037846	559	0.832801
chr2	139606953	139611952	560	0.832791
chr13	93837010	93841009	561	0.832672
chr3	81759700	81762699	562	0.832652
chr8	56707045	56711044	563	0.832613
chr16	74221366	74224365	564	0.832513
chr11	8655651	8660650	565	0.832495
chr6	93065109	93068108	566	0.832437
chr1	162099964	162102963	567	0.832258
chr16	31500376	31503375	568	0.832198
chr13	89707011	89710010	569	0.83192
chr8	102498034	102502033	570	0.831832
chr2	75957968	75961967	571	0.8318
chr13	97576009	97582008	572	0.831742
chr11	109010628	109013627	573	0.831673
chr2	157799949	157802948	574	0.831461
chr3	84772700	84776699	575	0.831358
chr17	50405581	50409580	576	0.831271
chr1	111018976	111021975	577	0.831258
chr8	107826033	107830032	578	0.831249
chr10	45885665	45888664	579	0.83108
chr19	15825636	15829635	580	0.831076
chr18	52923287	52926286	581	0.831038
chr3	99808696	99814695	582	0.831011
chr14	115992338	115995337	583	0.830927
chr17	70395576	70399575	584	0.830914
chr2	137241954	137246953	585	0.830906
chr6	32178124	32181123	586	0.830905
chr11	45138642	45140641	587	0.830852
chr3	97252697	97256696	588	0.83079
chr10	120283648	120286647	589	0.830777
chr3	9518717	9521716	590	0.830691
chr6	4556130	4559129	591	0.830676
chr5	128616820	128621819	592	0.830675
chr15	54809079	54812078	593	0.830546
chr13	53177020	53185019	594	0.830476
chr10	117667649	117670648	595	0.830467
chr3	85600699	85605698	596	0.830351
chr13	60109018	60112017	597	0.830314
chr3	31210712	31214711	598	0.830096
chr10	45858665	45862664	599	0.830042
chr3	153700684	153703683	600	0.829977
chr11	24693647	24699646	601	0.829872
chr7	74171533	74175532	602	0.829871
chr6	144263098	144267097	603	0.829842
chr16	74275366	74278365	604	0.829736
chr14	67377349	67380348	605	0.829646
chr11	45512642	45516641	606	0.829265
chr3	48513708	48516707	607	0.828973
chr18	75205282	75210281	608	0.82894
chr8	122664029	122667028	609	0.828504
chr10	56837663	56840662	610	0.828292
chr13	51278020	51282019	611	0.828195
chr1	57904988	57907987	612	0.828138
chr17	12723589	12727588	613	0.828097
chr4	103001978	103006977	614	0.828024
chr9	32548807	32551806	615	0.827978
chr18	13868296	13874295	616	0.827892
chr8	57051045	57054044	617	0.827848
chrX	56466046	56470045	618	0.827577
chr13	71564015	71567014	619	0.827537
chr4	98047980	98051979	620	0.827344
chr3	101393696	101400695	621	0.827293
chr8	91678037	91682036	622	0.827289
chr17	94092571	94096570	623	0.827274
chr14	97866342	97872341	624	0.82724
chr10	45805665	45809664	625	0.827167
chr2	134212954	134216953	626	0.826873
chr3	99964696	99967695	627	0.826691
chr12	112403056	112408055	628	0.826636
chr14	68933349	68937348	629	0.826541
chr4	139244970	139247969	630	0.826389
chr7	83845531	83849530	631	0.826368
chr14	25122359	25129358	632	0.826325
chr18	56046286	56051285	633	0.826311
chr3	99276696	99279695	634	0.826258
chr8	103312034	103317033	635	0.826219
chr6	72677114	72680113	636	0.826182
chr16	95934361	95937360	637	0.826095
chr6	147144097	147147096	638	0.825856
chr3	50437708	50440707	639	0.825803
chr10	126027647	126030646	640	0.825382
chr10	120416648	120422647	641	0.825368
chr17	86029572	86033571	642	0.82528
chr12	104623057	104626056	643	0.825274
chr13	25753026	25756025	644	0.825236
chr17	85927572	85936571	645	0.825178
chr16	94194361	94197360	646	0.825165
chr8	81814039	81818038	647	0.825016
chrX	99184036	99188035	648	0.824898
chr14	76064347	76071346	649	0.82489
chr11	112123627	112126626	650	0.824817
chr1	76904984	76908983	651	0.824746
chr2	30656978	30660977	652	0.824607
chr5	142999817	143002816	653	0.824575
chr5	43894840	43897839	654	0.824327
chr9	78843797	78846796	655	0.82424
chr15	93567070	93571069	656	0.824208
chr4	98675979	98678978	657	0.824192
chr7	145178517	145183516	658	0.824192
chr12	86172062	86177061	659	0.824181
chr3	6103718	6109717	660	0.824167
chr11	5254652	5257651	661	0.824088
chr2	167594947	167598946	662	0.823985
chr8	104021034	104025033	663	0.823973
chr9	29359808	29363807	664	0.823806
chr15	35560084	35563083	665	0.823764
chr7	132013520	132016519	666	0.823612
chr2	30870978	30873977	667	0.823306
chr8	127703028	127706027	668	0.823305
chr2	139932953	139936952	669	0.823296
chr13	39978023	39982022	670	0.822991
chr7	135862519	135865518	671	0.822924
chr13	38775023	38778022	672	0.822877
chr14	122246337	122249336	673	0.822695
chr17	5220591	5224590	674	0.822686
chr1	118823974	118827973	675	0.82257
chr2	102818962	102821961	676	0.822456
chr10	99352653	99355652	677	0.822395
chr9	107722790	107725789	678	0.822386
chr19	14126636	14130635	679	0.822376
chr6	32367123	32370122	680	0.822357
chr13	53308019	53312018	681	0.822172
chr17	84364573	84367572	682	0.821904
chr5	141718817	141722816	683	0.821736
chr2	165565947	165568946	684	0.821721
chrX	69890043	69894042	685	0.821623
chr6	8692129	8696128	686	0.821546
chr18	69864283	69867282	687	0.821394
chr8	43289048	43292047	688	0.821393
chr11	110955627	110958626	689	0.821258
chr9	41096805	41100804	690	0.821033
chr4	84360983	84363982	691	0.820827
chr6	9219129	9223128	692	0.820817
chr6	53019119	53022118	693	0.820711
chr7	83701531	83706530	694	0.820646
chr10	120569648	120572647	695	0.820634
chrX	70088043	70091042	696	0.820591
chr3	6924718	6928717	697	0.820575
chr13	73832015	73836014	698	0.82054
chr14	28369358	28377357	699	0.820511
chr7	121548522	121551521	700	0.820281
chr10	26982670	26985669	701	0.820238
chr14	114876338	114879337	702	0.820106
chr4	88133982	88137981	703	0.820094
chr13	118745004	118748003	704	0.820055
chr9	87442795	87445794	705	0.820047
chr11	88453632	88456631	706	0.820035
chr19	22699634	22704633	707	0.820027
chrX	53231047	53236046	708	0.819979
chr4	62753988	62756987	709	0.819872
chr9	66275799	66278798	710	0.819868
chr11	37029644	37033643	711	0.819845
chr3	49584708	49588707	712	0.819764
chr9	87375795	87379794	713	0.819653
chr7	96649528	96653527	714	0.819539
chr1	82255982	82262981	715	0.81949
chr14	22439360	22444359	716	0.819448
chr10	29850669	29854668	717	0.819395
chr16	73119366	73122365	718	0.81939
chr12	28798075	28802074	719	0.819334
chr18	76335282	76338281	720	0.819317
chr18	54610287	54615286	721	0.819195
chr12	94559060	94563059	722	0.819097
chr9	14640811	14643810	723	0.818817
chr2	118518958	118522957	724	0.818744
chr11	45484642	45487641	725	0.818698
chr18	78772281	78775280	726	0.818577
chr12	28254075	28257074	727	0.818511
chr1	139191969	139195968	728	0.818464
chr12	77851064	77857063	729	0.818454
chr3	30256712	30260711	730	0.818406
chr4	87729982	87732981	731	0.818373
chr8	64317043	64320042	732	0.818339
chr10	17234672	17237671	733	0.818187
chr12	104677057	104681056	734	0.818099
chr5	99589827	99592826	735	0.818087
chr18	13030296	13036295	736	0.818005
chr16	95843361	95847360	737	0.81797
chr12	86036062	86039061	738	0.817939
chr9	32670807	32673806	739	0.817855
chr4	100855979	100858978	740	0.817849
chr1	187672958	187677957	741	0.817801
chr9	41803805	41807804	742	0.817658
chr10	122909648	122914647	743	0.817645
chr14	97979342	97983341	744	0.81753
chr16	29938376	29942375	745	0.817485
chr15	35698084	35704083	746	0.817251
chr15	94002070	94008069	747	0.817215
chr15	49872081	49876080	748	0.817102
chr14	46565354	46569353	749	0.817089
chr8	41546048	41555047	750	0.816908
chr1	93616980	93619979	751	0.816859
chr8	122657029	122663028	752	0.816765
chr9	69222799	69226798	753	0.816732
chr2	51841973	51849972	754	0.816726
chr11	108619628	108622627	755	0.816533
chr6	94121109	94125108	756	0.816327
chr1	93218980	93222979	757	0.8161
chr13	56349019	56353018	758	0.816008
chr4	105346978	105349977	759	0.815971
chr6	100420108	100424107	760	0.815804
chr1	14184998	14187997	761	0.815775
chr14	106372340	106375339	762	0.81572
chr7	109154525	109157524	763	0.815699
chr4	107455977	107461976	764	0.815672
chr6	23937125	23941124	765	0.815631
chr3	39342710	39345709	766	0.815463
chr4	155280966	155284965	767	0.815403
chr13	58970018	58973017	768	0.815315
chr18	78831281	78834280	769	0.81527
chr2	103925961	103932960	770	0.815108
chr13	31852024	31856023	771	0.815058
chr10	85515656	85519655	772	0.815056
chr17	27958586	27962585	773	0.814979
chr4	100614979	100617978	774	0.814925
chr13	27030026	27033025	775	0.814921
chr13	4970031	4973030	776	0.814914
chr8	57093045	57097044	777	0.814543
chr6	144462098	144466097	778	0.814526
chr3	80835701	80841700	779	0.814496
chr1	138204970	138207969	780	0.814482
chr18	17382295	17385294	781	0.814414
chr13	31969024	31973023	782	0.814277
chr2	155052949	155056948	783	0.814237
chr16	29838376	29841375	784	0.81416
chr10	94109654	94112653	785	0.814156
chr4	31920995	31925994	786	0.81402
chr13	60053018	60060017	787	0.813907
chr1	162184964	162188963	788	0.813846
chr5	33351842	33354841	789	0.813792
chr3	7255718	7259717	790	0.813769
chr3	40136710	40140709	791	0.813744
chr14	76031347	76035346	792	0.813623
chr12	25532076	25536075	793	0.813601
chr7	70811534	70815533	794	0.813598
chr10	125784647	125788646	795	0.813529
chr8	10759055	10763054	796	0.81346
chr16	18184379	18188378	797	0.813457
chr7	73162533	73167532	798	0.81339
chr18	54491287	54495286	799	0.813388
chr14	21367360	21370359	800	0.813388
chr15	102751068	102756067	801	0.813368
chr3	130308689	130313688	802	0.813324
chr12	95849059	95852058	803	0.813299
chr3	49839708	49842707	804	0.813111
chr1	61231987	61235986	805	0.813108
chr5	151141815	151144814	806	0.81296
chr1	162050964	162054963	807	0.81295
chr1	120713974	120716973	808	0.812946
chr5	81669831	81672830	809	0.812934
chr6	53911118	53915117	810	0.812761
chr9	66811799	66814798	811	0.812721
chr7	98719528	98723527	812	0.8127
chr7	83458531	83461530	813	0.812577
chr9	41875805	41878804	814	0.812533
chr16	21868378	21871377	815	0.812496
chr7	6780549	6789548	816	0.812433
chr16	94058361	94061360	817	0.812344
chr11	22347648	22350647	818	0.812311
chr19	28335633	28339632	819	0.812223
chr14	46603354	46605353	820	0.811773
chr6	51038119	51041118	821	0.811637
chr11	76322635	76326634	822	0.811605
chr18	48442288	48446287	823	0.811473
chr10	111536650	111541649	824	0.811284
chr2	73543968	73546967	825	0.811257
chr2	169006946	169010945	826	0.811136
chr1	186265958	186268957	827	0.811007
chr6	117150104	117153103	828	0.810942
chr10	53094664	53098663	829	0.810927
chr2	152703950	152708949	830	0.810921
chr4	100791979	100799978	831	0.810899
chr4	66023987	66026986	832	0.810845
chr7	37253542	37257541	833	0.810821
chr18	78370281	78374280	834	0.810807
chr13	53542019	53545018	835	0.810578
chr11	25102647	25106646	836	0.810548
chr11	24360647	24365646	837	0.810488
chr6	98691108	98695107	838	0.810469
chr15	42365082	42369081	839	0.810384
chr5	129428820	129431819	840	0.810245
chr1	92789980	92792979	841	0.810226
chr2	75510968	75517967	842	0.810164
chr18	78755281	78759280	843	0.810041
chr9	47227804	47230803	844	0.810019
chr14	24899359	24902358	845	0.809948
chr1	82201982	82205981	846	0.809862
chr2	63967971	63973970	847	0.809851
chrX	52625047	52630046	848	0.809834
chr13	70281016	70285015	849	0.809828
chr6	122765103	122768102	850	0.809778
chr19	14682636	14686635	851	0.80975
chr6	33976123	33980122	852	0.809714
chr18	38541290	38546289	853	0.809702
chr6	97949108	97952107	854	0.809679
chr3	99572696	99575695	855	0.809665
chr17	44431582	44434581	856	0.809585
chr4	133657971	133661970	857	0.809523
chr9	87399795	87403794	858	0.809499
chr4	95771980	95773979	859	0.809408
chr15	10632090	10636089	860	0.809397
chr5	73692833	73695832	861	0.809342
chr11	108550628	108554627	862	0.80924
chr12	79928063	79931062	863	0.809213
chr7	6768549	6772548	864	0.808962
chr16	91533362	91536361	865	0.808947
chr6	93542109	93546108	866	0.808814
chr11	24213647	24216646	867	0.808796
chr17	51486580	51490579	868	0.808784
chr11	120693625	120696624	869	0.808657
chr11	64586638	64588637	870	0.808656
chr13	25737026	25740025	871	0.808546
chr17	81512574	81515573	872	0.808544
chr5	51475838	51479837	873	0.808542
chr13	82057013	82060012	874	0.808523
chr13	28768025	28772024	875	0.808283
chr2	63850971	63857970	876	0.80814
chr5	15746846	15749845	877	0.808102
chr4	63580988	63583987	878	0.808035
chr9	63239800	63243799	879	0.807878
chr4	99150979	99154978	880	0.807795
chr19	55596627	55600626	881	0.80779
chr7	51912538	51915537	882	0.807788
chr1	178731960	178734959	883	0.807742
chr18	57384286	57388285	884	0.80766
chr9	33150807	33153806	885	0.807591
chr5	13196847	13200846	886	0.80745
chr8	36667049	36671048	887	0.807418
chr5	102663826	102666825	888	0.807291
chr10	23392671	23395670	889	0.807173
chr13	77896014	77900013	890	0.806577
chr19	42921630	42924629	891	0.806562
chr8	5037057	5041056	892	0.806454
chr1	169025962	169029961	893	0.806414
chr18	4135298	4138297	894	0.806406
chr4	45508992	45511991	895	0.806353
chr4	35475994	35478993	896	0.806264
chr4	117270975	117273974	897	0.806214
chrX	12524056	12527055	898	0.806192
chr10	26328670	26331669	899	0.806179
chr3	6319718	6322717	900	0.806159
chr11	111713627	111717626	901	0.805941
chr18	50398288	50402287	902	0.805882
chr15	27215086	27218085	903	0.805812
chr13	17184028	17187027	904	0.805321
chr16	92625362	92629361	905	0.805205
chr3	136295688	136299687	906	0.805166
chr4	86525982	86528981	907	0.805135
chr6	94060109	94065108	908	0.805059
chr6	53653119	53656118	909	0.805012
chr16	90627362	90631361	910	0.805005
chr18	37835291	37838290	911	0.804945
chr15	99419069	99422068	912	0.804914
chr5	64592835	64597834	913	0.804785
chr4	84452983	84459982	914	0.804761
chr1	62643987	62649986	915	0.804558
chr5	74692833	74695832	916	0.804483
chr16	73489366	73492365	917	0.804479
chr14	22434360	22437359	918	0.804433
chr13	101426008	101430007	919	0.804343
chr1	186622958	186625957	920	0.804336
chr3	41256710	41260709	921	0.804328
chr11	112561627	112564626	922	0.804232
chr15	51773080	51777079	923	0.80407
chr14	100457342	100463341	924	0.803992
chr16	90655362	90658361	925	0.803901
chr4	106038978	106041977	926	0.803866
chr11	35271645	35277644	927	0.80377
chr6	94646109	94649108	928	0.803447
chr6	127853101	127858100	929	0.803102
chr10	58650662	58653661	930	0.80309
chr15	93662070	93666069	931	0.802992
chr13	44231022	44234021	932	0.802893
chr8	89655037	89661036	933	0.802828
chr13	103026008	103029007	934	0.802755
chr11	109900627	109904626	935	0.802718
chr9	69346799	69349798	936	0.802571
chr12	84522062	84526061	937	0.802501
chrX	143201026	143205025	938	0.802454
chr12	79904063	79908062	939	0.802441
chr14	29162358	29166357	940	0.80242
chr18	54712287	54718286	941	0.802357
chr1	76863984	76867983	942	0.802343
chr7	112805524	112809523	943	0.802276
chr6	143529098	143533097	944	0.802267
chr12	34580074	34583073	945	0.802266
chr9	11896812	11899811	946	0.802249
chr10	68439660	68447659	947	0.802244
chr19	42865630	42871629	948	0.802205
chr15	4789091	4792090	949	0.802159
chr14	23384360	23387359	950	0.802009
chr3	78593701	78596700	951	0.801768
chr5	101424827	101427826	952	0.80167
chr2	115390959	115395958	953	0.801588
chr11	64670638	64674637	954	0.801587
chr15	103299068	103307067	955	0.801505
chr14	58466351	58470350	956	0.801388
chr12	79714063	79717062	957	0.801387
chr8	124217029	124221028	958	0.801379
chr16	29733376	29737375	959	0.801302
chr2	145880952	145882951	960	0.80123
chr13	73885015	73889014	961	0.801171
chr13	60018018	60022017	962	0.80101
chr19	27439633	27442632	963	0.800994
chr4	154369967	154373966	964	0.800989
chr11	24627647	24632646	965	0.800813
chr9	64566800	64570799	966	0.800682
chr11	35468645	35471644	967	0.800652
chr3	99445696	99449695	968	0.800549
chr19	32522632	32526631	969	0.800511
chr11	76307635	76313634	970	0.800458
chr8	47344047	47347046	971	0.800145
chr1	45671991	45677990	972	0.800102
chr6	65922116	65925115	973	0.800074
chr7	142542517	142546516	974	0.7997
chr15	38168083	38171082	975	0.799697
chr9	116806788	116809787	976	0.799566
chr16	31533376	31537375	977	0.799563
chr4	35373994	35377993	978	0.799552
chr8	56914045	56918044	979	0.799473
chr8	56981045	56986044	980	0.799435
chr7	70513534	70516533	981	0.799254
chr11	27024647	27027646	982	0.798981
chr12	106795057	106799056	983	0.798953
chr11	51521641	51524640	984	0.798945
chr18	55202287	55205286	985	0.798832
chr14	105570341	105578340	986	0.798796
chr14	58986351	58990350	987	0.798701
chr7	71646534	71650533	988	0.798501
chr3	149486685	149489684	989	0.798229
chr11	5295652	5299651	990	0.798124
chr7	107688525	107692524	991	0.798107
chrX	11345057	11348056	992	0.798088
chr11	85908633	85911632	993	0.797977
chr5	104413826	104417825	994	0.797968
chr3	99662696	99664695	995	0.797965
chr10	125988647	125992646	996	0.797949
chr13	52014020	52017019	997	0.797885
chr4	58675989	58679988	998	0.797717
chr14	90578344	90581343	999	0.797563
chr18	16621296	16624295	1000	0.797554
chr16	65513368	65515367	1001	0.797512
chr14	110393339	110396338	1002	0.797434
chr5	16522846	16526845	1003	0.797432
chr6	50992119	50996118	1004	0.797403
chr4	65276987	65280986	1005	0.797246
chr3	84137700	84142699	1006	0.797147
chr13	43943022	43946021	1007	0.797017
chr16	55165370	55170369	1008	0.796968
chr2	106459961	106463960	1009	0.79687
chr9	116137788	116140787	1010	0.796864
chr10	34174668	34177667	1011	0.79683
chr14	11821362	11825361	1012	0.796776
chr12	37271073	37274072	1013	0.796495
chr19	30408632	30411631	1014	0.79646
chr18	78278281	78282280	1015	0.796446
chr1	69464985	69468984	1016	0.796418
chr6	16076127	16080126	1017	0.796402
chr18	8124298	8127297	1018	0.79624
chr4	114777976	114781975	1019	0.796097
chr1	57476988	57480987	1020	0.795998
chr18	81050281	81055280	1021	0.79592
chr11	24748647	24751646	1022	0.795899
chr5	13065847	13068846	1023	0.795851
chr9	121330787	121333786	1024	0.795734
chr2	106485961	106488960	1025	0.795574
chr9	87385795	87388794	1026	0.795417
chr3	55588706	55591705	1027	0.79526
chr12	106675057	106678056	1028	0.795177
chr14	21439360	21444359	1029	0.795067
chr2	151755950	151760949	1030	0.795058
chr2	113536959	113539958	1031	0.795032
chr2	116637958	116641957	1032	0.794955
chr14	67905349	67909348	1033	0.794912
chr18	81221281	81225280	1034	0.794857
chr10	99388653	99395652	1035	0.794723
chr14	100726342	100730341	1036	0.794697
chr18	49166288	49170287	1037	0.794688
chr5	148596816	148599815	1038	0.794636
chr2	132650955	132653954	1039	0.794502
chr10	68102660	68106659	1040	0.794436
chr9	65792800	65795799	1041	0.794374
chr12	34593074	34596073	1042	0.794304
chr6	114882104	114885103	1043	0.794293
chr9	41764805	41767804	1044	0.794081
chr10	60792662	60796661	1045	0.793974
chr8	107959033	107963032	1046	0.79396
chr6	5098130	5101129	1047	0.793874
chr13	56287019	56291018	1048	0.793744
chr11	93816631	93819630	1049	0.793634
chr7	72205534	72208533	1050	0.793563
chrX	106047035	106050034	1051	0.793504
chr9	67180799	67183798	1052	0.79347
chr3	30243712	30249711	1053	0.793413
chr16	10453381	10456380	1054	0.793383
chr2	57324972	57327971	1055	0.79338
chr8	102977034	102981033	1056	0.793367
chr18	8965297	8968296	1057	0.793154
chr1	158858965	158861964	1058	0.793148
chr17	55365580	55368579	1059	0.793133
chr16	37570374	37574373	1060	0.793041
chr10	83041657	83044656	1061	0.792903
chr11	63663638	63666637	1062	0.792837
chr13	97598009	97603008	1063	0.792808
chr8	113515031	113517030	1064	0.792789
chr9	36936806	36942805	1065	0.79277
chr5	131849820	131856819	1066	0.79275
chr7	118400523	118404522	1067	0.792685
chr2	114405959	114408958	1068	0.792529
chr7	112718524	112721523	1069	0.792423
chr3	149759685	149762684	1070	0.792398
chr11	112975627	112978626	1071	0.792298
chr17	3279592	3283591	1072	0.792133
chr12	104590057	104595056	1073	0.792129
chr12	37540073	37543072	1074	0.792111
chr10	120742648	120746647	1075	0.791793
chr4	105198978	105202977	1076	0.791746
chr11	26480647	26483646	1077	0.791619
chr9	32850807	32853806	1078	0.791606
chr6	101294108	101298107	1079	0.791456
chr17	49830581	49833580	1080	0.791367
chr1	76970984	76973983	1081	0.791313
chr9	118978787	118981786	1082	0.791283
chr13	93897010	93901009	1083	0.791252
chr1	41357992	41360991	1084	0.791228
chr14	9631363	9634362	1085	0.791122
chr7	67825535	67828534	1086	0.790855
chr3	66534704	66538703	1087	0.790848
chr3	80883701	80886700	1088	0.790809
chr16	33737375	33741374	1089	0.79076
chr13	30483025	30486024	1090	0.790702
chr18	50210288	50213287	1091	0.7907
chr17	27796586	27801585	1092	0.790502
chr8	41794048	41797047	1093	0.790236
chr5	127368821	127371820	1094	0.790209
chr4	149887968	149891967	1095	0.790144
chr11	111705627	111708626	1096	0.789887
chr14	10045363	10048362	1097	0.789881
chr19	28257633	28260632	1098	0.789728
chr2	28299979	28302978	1099	0.789673
chr8	127808028	127811027	1100	0.78954
chr6	127049102	127053101	1101	0.789413
chr8	103270034	103273033	1102	0.789406
chr13	45468021	45471020	1103	0.789378
chr6	118926103	118930102	1104	0.789248
chr5	127317821	127321820	1105	0.789167
chr2	169841946	169844945	1106	0.789126
chr6	52946119	52954118	1107	0.789077
chr6	126113102	126117101	1108	0.788989
chr11	76428635	76431634	1109	0.788978
chr3	56706706	56709705	1110	0.788916
chrX	143023026	143026025	1111	0.788888
chr9	116784788	116788787	1112	0.788848
chr15	57522079	57526078	1113	0.788681
chr18	38764290	38768289	1114	0.788575
chr5	51724838	51729837	1115	0.788398
chr9	47285804	47288803	1116	0.78823
chr13	89832011	89835010	1117	0.788216
chr12	73354065	73358064	1118	0.788107
chr12	26763075	26766074	1119	0.787753
chr11	63251638	63254637	1120	0.787736
chr2	72930968	72933967	1121	0.787715
chr15	102958068	102961067	1122	0.787575
chr7	37333542	37339541	1123	0.787569
chr2	74072968	74076967	1124	0.787558
chr6	91235110	91238109	1125	0.787447
chr1	183179959	183182958	1126	0.787215
chr4	22984997	22988996	1127	0.787162
chr7	115623524	115626523	1128	0.787145
chr7	115982524	115987523	1129	0.787042
chr8	108018033	108021032	1130	0.787008
chr3	86021699	86025698	1131	0.786867
chr2	83707966	83711965	1132	0.786694
chr15	103294068	103297067	1133	0.786671
chr3	122516691	122518690	1134	0.786651
chr11	33978645	33981644	1135	0.786575
chr10	98541653	98545652	1136	0.786389
chr10	69251660	69254659	1137	0.786384
chr4	57609989	57612988	1138	0.786357
chr9	32493807	32497806	1139	0.786335
chr2	34250977	34254976	1140	0.786212
chr15	96490070	96494069	1141	0.786211
chr12	34864074	34867073	1142	0.786075
chr9	15420811	15423810	1143	0.786046
chr9	54151802	54155801	1144	0.786033
chr4	22967997	22971996	1145	0.786003
chr6	100909108	100912107	1146	0.785699
chr8	26357052	26361051	1147	0.785445
chr13	44502022	44505021	1148	0.785315
chr3	142122686	142126685	1149	0.785287
chr9	61688801	61691800	1150	0.785232
chr1	75784984	75787983	1151	0.785231
chr14	73414348	73417347	1152	0.785201
chr13	29415025	29419024	1153	0.7852
chr18	15246296	15249295	1154	0.785021
chr2	140696953	140699952	1155	0.784897
chr12	13194079	13200078	1156	0.784768
chr2	106787961	106790960	1157	0.784766
chr14	13908362	13911361	1158	0.784754
chr2	48596974	48603973	1159	0.784648
chr9	69300799	69303798	1160	0.784588
chr4	58720989	58724988	1161	0.784427
chr18	44642289	44645288	1162	0.784371
chr12	34268074	34271073	1163	0.784284
chr12	32043074	32046073	1164	0.784202
chr13	57944018	57947017	1165	0.784136
chr13	31709024	31712023	1166	0.783945
chr3	66504704	66508703	1167	0.783921
chr18	17623295	17626294	1168	0.783742
chr7	82718531	82724530	1169	0.783669
chr1	75801984	75805983	1170	0.783595
chr12	8802080	8808079	1171	0.783526
chr19	49854628	49857627	1172	0.783523
chr2	80396967	80400966	1173	0.78346
chrX	166105021	166109020	1174	0.783357
chr17	59268579	59272578	1175	0.783195
chr12	79897063	79900062	1176	0.783167
chr18	80974281	80980280	1177	0.783129
chr6	138481099	138485098	1178	0.783128
chr13	97409009	97413008	1179	0.783101
chr14	7894363	7899362	1180	0.782887
chr2	50813974	50816973	1181	0.782867
chr11	88147632	88152631	1182	0.782456
chr7	36349542	36354541	1183	0.782417
chr4	105647978	105650977	1184	0.782387
chr17	85879573	85883572	1185	0.782333
chr15	96999070	97003069	1186	0.782311
chr2	45628975	45631974	1187	0.7823
chr1	150534967	150539966	1188	0.782286
chr4	43882992	43885991	1189	0.782192
chr16	44628373	44631372	1190	0.782182
chr5	53318838	53321837	1191	0.781936
chr15	59944078	59947077	1192	0.781735
chr4	105350978	105353977	1193	0.781716
chr13	52975020	52978019	1194	0.781695
chr13	107601007	107604006	1195	0.781654
chr17	83888573	83891572	1196	0.781646
chr15	94173070	94176069	1197	0.781532
chr4	31821995	31826994	1198	0.781434
chr2	93770964	93773963	1199	0.781357
chr14	121106337	121110336	1200	0.781291
chr1	179175960	179179959	1201	0.781283
chr13	99780009	99783008	1202	0.781277
chr10	44407666	44410665	1203	0.781247
chr2	76041968	76045967	1204	0.781211
chr19	30254632	30257631	1205	0.781092
chr13	71745015	71748014	1206	0.78098
chr3	68586703	68590702	1207	0.780812
chr18	56804286	56807285	1208	0.780757
chr4	117647975	117660974	1209	0.780525
chr14	117339338	117342337	1210	0.780516
chr12	27181075	27184074	1211	0.780489
chr2	141589953	141594952	1212	0.780485
chr14	25104359	25110358	1213	0.78044
chr4	84117983	84121982	1214	0.780347
chr5	136809818	136812817	1215	0.780219
chr1	163237964	163240963	1216	0.780212
chr9	67615799	67618798	1217	0.78021
chr8	8240056	8243055	1218	0.779989
chr11	85732633	85741632	1219	0.779987
chr10	10442674	10446673	1220	0.779873
chr5	127322821	127325820	1221	0.779847
chr18	68709284	68713283	1222	0.779847
chr12	107806057	107810056	1223	0.77984
chr2	113692959	113694958	1224	0.779804
chr6	52275119	52278118	1225	0.779792
chr8	54162045	54165044	1226	0.779599
chr2	68402970	68407969	1227	0.779597
chr2	159605948	159610947	1228	0.779567
chr5	44973840	44977839	1229	0.779544
chr5	74826833	74829832	1230	0.779533
chr11	113119627	113123626	1231	0.779525
chr6	100974108	100979107	1232	0.779523
chr13	53166020	53169019	1233	0.779367
chr9	30738808	30744807	1234	0.779338
chr1	178726960	178729959	1235	0.779272
chr9	60211801	60214800	1236	0.779253
chr2	167541947	167544946	1237	0.779228
chr14	79970346	79973345	1238	0.779219
chr2	74237968	74240967	1239	0.779029
chr13	15559028	15562027	1240	0.778955
chr12	93341060	93345059	1241	0.778953
chr13	116587005	116590004	1242	0.778939
chr3	84127700	84130699	1243	0.778795
chr13	44794021	44798020	1244	0.778785
chr15	17049088	17052087	1245	0.778717
chr5	107166825	107169824	1246	0.778674
chr7	96655528	96662527	1247	0.778557
chr6	85023111	85026110	1248	0.778437
chr10	96821654	96825653	1249	0.77843
chr8	87393038	87396037	1250	0.778427
chr13	113774006	113777005	1251	0.778145
chr19	59689626	59693625	1252	0.778095
chr1	178819960	178822959	1253	0.777874
chr5	38617841	38620840	1254	0.77779
chr16	87318363	87321362	1255	0.777755
chr4	96764980	96767979	1256	0.777752
chr12	27469075	27474074	1257	0.77769
chr2	51554973	51557972	1258	0.777644
chr2	113579959	113582958	1259	0.777631
chr17	13477589	13481588	1260	0.777602
chr18	38048291	38051290	1261	0.777578
chr3	41947710	41951709	1262	0.77735
chr4	106166978	106170977	1263	0.777273
chr4	117611975	117614974	1264	0.777241
chr4	142219969	142222968	1265	0.777202
chr4	100921979	100928978	1266	0.777195
chr3	130399689	130402688	1267	0.777008
chr1	89669981	89672980	1268	0.777006
chr13	60122018	60127017	1269	0.777
chr2	69020969	69022968	1270	0.776954
chr16	29994376	29998375	1271	0.776812
chr6	30615124	30619123	1272	0.776746
chr13	101865008	101869007	1273	0.776718
chr16	26246377	26249376	1274	0.776645
chr9	49960803	49964802	1275	0.776621
chr10	120586648	120589647	1276	0.776584
chr18	7093298	7096297	1277	0.776429
chr8	107467033	107470032	1278	0.776413
chr1	163656964	163662963	1279	0.77629
chr12	12654079	12657078	1280	0.776182
chr7	136796519	136799518	1281	0.776127
chr6	100010108	100016107	1282	0.776056
chr8	91611037	91614036	1283	0.775951
chr10	120819648	120823647	1284	0.775869
chr5	149765815	149769814	1285	0.77583
chr5	4621849	4625848	1286	0.77571
chr13	37491023	37494022	1287	0.775686
chr9	54815802	54818801	1288	0.77562
chr4	149503968	149506967	1289	0.77562
chr2	51013974	51017973	1290	0.775594
chr1	188724958	188728957	1291	0.775554
chr9	72651798	72654797	1292	0.775516
chr13	63288017	63291016	1293	0.775488
chr14	23541360	23544359	1294	0.775392
chr3	46602708	46605707	1295	0.775302
chr4	87832982	87835981	1296	0.77526
chr12	33591074	33595073	1297	0.775208
chr8	25367052	25370051	1298	0.775182
chr12	112362056	112365055	1299	0.775161
chr14	28540358	28544357	1300	0.77512
chr16	44670373	44674372	1301	0.775112
chr1	61139987	61143986	1302	0.775039
chr3	118546692	118549691	1303	0.774851
chr6	144452098	144456097	1304	0.774818
chr2	56883972	56886971	1305	0.774754
chr2	103589961	103593960	1306	0.774599
chr15	77201074	77204073	1307	0.774592
chr19	48113628	48116627	1308	0.774585
chr11	63755638	63758637	1309	0.77455
chr18	76093282	76097281	1310	0.774428
chrX	143782026	143785025	1311	0.774421
chr13	95646010	95649009	1312	0.774372
chr2	133344954	133347953	1313	0.77434
chr3	41855710	41859709	1314	0.774333
chr3	150048685	150051684	1315	0.774284
chr16	63450368	63454367	1316	0.774253
chr9	72637798	72641797	1317	0.774149
chr11	59392639	59395638	1318	0.774113
chr6	94334109	94338108	1319	0.773763
chr10	83991657	83996656	1320	0.773751
chr11	95553631	95557630	1321	0.773683
chr13	108004007	108008006	1322	0.773598
chr10	39224667	39228666	1323	0.773583
chr5	47320839	47324838	1324	0.773574
chr3	130234689	130237688	1325	0.77347
chr9	60230801	60235800	1326	0.773362
chr16	71676366	71679365	1327	0.773114
chr6	53896118	53900117	1328	0.773114
chr5	47709839	47712838	1329	0.773086
chr15	59069078	59072077	1330	0.773065
chr7	137084519	137089518	1331	0.773042
chr1	167752963	167756962	1332	0.773023
chr2	131399955	131403954	1333	0.773001
chr3	40324710	40327709	1334	0.772831
chr5	91721829	91724828	1335	0.77266
chr4	153222967	153226966	1336	0.772651
chr8	57404044	57407043	1337	0.772642
chr12	9750079	9754078	1338	0.772553
chr1	73305985	73308984	1339	0.772537
chr5	74154833	74157832	1340	0.772457
chr2	4023984	4026983	1341	0.77237
chr6	125087102	125090101	1342	0.772368
chr1	54969989	54973988	1343	0.772342
chr14	29112358	29116357	1344	0.772327
chr7	28943544	28947543	1345	0.772242
chr10	61823662	61828661	1346	0.772011
chr2	74928968	74931967	1347	0.771854
chr18	47063289	47067288	1348	0.77183
chrX	10876057	10880056	1349	0.771763
chr1	152712966	152715965	1350	0.77161
chr6	52973119	52977118	1351	0.771608
chr7	95733528	95736527	1352	0.771554
chr1	71835985	71839984	1353	0.771422
chr2	75374968	75377967	1354	0.771371
chr9	63957800	63961799	1355	0.771279
chr16	39123374	39126373	1356	0.771252
chr2	93613964	93617963	1357	0.771233
chr10	43437666	43441665	1358	0.771156
chr14	24252359	24256358	1359	0.771121
chr6	52052119	52056118	1360	0.771067
chr15	32446085	32449084	1361	0.770845
chr7	117257523	117261522	1362	0.770621
chr4	139264970	139268969	1363	0.770531
chr10	120271648	120277647	1364	0.770499
chr2	113574959	113577958	1365	0.77045
chr14	12024362	12028361	1366	0.770282
chr8	61606043	61609042	1367	0.770092
chr15	59907078	59910077	1368	0.770023
chr1	163372964	163379963	1369	0.769994
chr5	73729833	73733832	1370	0.769992
chr7	29409544	29413543	1371	0.769971
chr11	17448649	17452648	1372	0.769948
chr13	31991024	31994023	1373	0.769862
chr6	27811125	27814124	1374	0.769832
chr17	83918573	83922572	1375	0.769749
chr19	43195629	43198628	1376	0.769746
chr4	74737985	74740984	1377	0.769698
chr10	60810662	60816661	1378	0.769622
chr16	73361366	73364365	1379	0.769591
chr12	7449080	7452079	1380	0.769483
chr14	23042360	23045359	1381	0.769413
chr4	87737982	87740981	1382	0.769409
chr13	53992019	53995018	1383	0.769369
chr13	42268022	42272021	1384	0.769176
chr4	83170983	83173982	1385	0.76916
chr12	79530063	79535062	1386	0.769098
chr9	115399788	115403787	1387	0.768965
chr7	66994535	66997534	1388	0.768915
chr2	172931945	172937944	1389	0.768909
chr1	75579984	75582983	1390	0.768797
chr17	17497588	17500587	1391	0.768663
chr19	14331636	14334635	1392	0.768655
chr5	99550827	99554826	1393	0.768649
chr7	136217519	136221518	1394	0.768559
chr3	70587703	70590702	1395	0.768537
chr13	50990020	50994019	1396	0.768443
chr18	69083283	69087282	1397	0.768387
chr2	74449968	74452967	1398	0.768375
chr11	65503638	65506637	1399	0.768318
chr1	163127964	163130963	1400	0.768241
chr4	76368985	76371984	1401	0.768235
chr1	163648964	163652963	1402	0.768231
chr4	124132974	124135973	1403	0.768209
chr13	77262014	77265013	1404	0.767971
chr5	131630820	131633819	1405	0.767868
chr15	43562082	43566081	1406	0.767833
chr9	47420804	47424803	1407	0.767827
chr18	13112296	13117295	1408	0.767826
chr6	51174119	51183118	1409	0.767809
chr5	102638826	102641825	1410	0.767754
chr15	51831080	51835079	1411	0.767628
chr8	116240031	116245030	1412	0.767563
chr16	34934375	34936374	1413	0.767545
chr11	45001642	45005641	1414	0.767533
chr5	74790833	74794832	1415	0.767517
chr3	50381708	50388707	1416	0.767493
chr12	17709077	17712076	1417	0.767476
chr18	15252296	15255295	1418	0.767436
chr3	20140715	20143714	1419	0.76739
chr15	25661086	25665085	1420	0.767353
chr19	17587635	17594634	1421	0.767305
chr3	101721696	101724695	1422	0.767294
chr7	65429535	65432534	1423	0.767293
chr18	55768287	55771286	1424	0.766813
chr9	35317807	35320806	1425	0.766809
chr2	179731944	179734943	1426	0.766688
chr3	108786694	108792693	1427	0.766646
chr1	184044959	184047958	1428	0.766458
chr7	112388524	112392523	1429	0.766129
chr7	67024535	67028534	1430	0.765973
chr18	38493291	38497290	1431	0.765904
chr16	50811371	50816370	1432	0.76588
chr3	37933710	37938709	1433	0.765846
chr2	106781961	106785960	1434	0.76582
chr1	183100959	183103958	1435	0.765763
chr6	16553127	16556126	1436	0.76564
chr11	68752637	68755636	1437	0.765546
chr5	150838815	150841814	1438	0.765543
chr5	133997819	134001818	1439	0.7655
chr17	47964581	47967580	1440	0.765429
chr18	75460282	75464281	1441	0.765323
chr8	108724033	108728032	1442	0.765197
chr17	79727574	79730573	1443	0.765042
chr13	118981004	118984003	1444	0.764866
chr10	121098648	121101647	1445	0.764715
chr8	107850033	107854032	1446	0.764671
chr18	68914283	68918282	1447	0.764576
chr10	43738666	43741665	1448	0.764539
chr3	49907708	49910707	1449	0.764472
chr18	74939282	74942281	1450	0.764393
chr4	91287981	91290980	1451	0.764108
chrX	77432041	77435040	1452	0.763838
chr6	114808104	114811103	1453	0.76383
chr16	73962366	73966365	1454	0.763751
chr12	13173079	13178078	1455	0.76373
chr14	18372361	18375360	1456	0.763646
chr19	57496626	57500625	1457	0.763247
chr5	99562827	99565826	1458	0.763168
chr9	62720800	62726799	1459	0.763038
chr7	96784528	96787527	1460	0.763024
chr6	52801119	52804118	1461	0.763019
chr6	125802102	125805101	1462	0.762996
chr3	130411689	130414688	1463	0.762947
chr4	148906968	148909967	1464	0.762938
chr2	33303978	33306977	1465	0.762543
chr7	132829520	132832519	1466	0.762506
chr10	25380670	25387669	1467	0.762475
chr13	109067007	109070006	1468	0.762405
chr12	10230079	10233078	1469	0.762369
chr9	116921788	116924787	1470	0.762322
chr4	98801979	98806978	1471	0.762303
chr3	21808714	21811713	1472	0.762224
chr14	61734351	61742350	1473	0.762161
chr6	8117129	8121128	1474	0.762139
chr14	28886358	28889357	1475	0.762092
chr3	147116685	147119684	1476	0.762071
chr4	132982971	132985970	1477	0.761924
chrX	12149056	12153055	1478	0.76191
chr14	21302360	21310359	1479	0.761884
chr11	96640630	96644629	1480	0.76186
chr17	87235572	87239571	1481	0.761762
chr16	73753366	73756365	1482	0.761746
chr5	4483849	4487848	1483	0.761685
chr2	115540959	115544958	1484	0.761679
chr11	111963627	111965626	1485	0.761648
chr16	63595368	63604367	1486	0.761551
chr7	72222534	72225533	1487	0.76155
chr4	73583985	73586984	1488	0.761399
chr1	62885987	62889986	1489	0.76135
chr7	91461529	91465528	1490	0.761331
chr5	136401819	136405818	1491	0.761319
chr12	12585079	12589078	1492	0.761163
chr1	76893984	76897983	1493	0.761019
chr2	49670974	49673973	1494	0.760961
chr2	74269968	74274967	1495	0.760853
chr9	55607802	55610801	1496	0.760814
chr12	102497058	102500057	1497	0.760809
chr5	43643840	43646839	1498	0.760575
chr17	4264591	4268590	1499	0.760478
chr8	127551028	127555027	1500	0.760419
chr10	69582660	69585659	1501	0.760379
chr9	32822807	32825806	1502	0.76037
chr1	80776983	80779982	1503	0.760368
chr13	60433018	60437017	1504	0.760358
chr13	45413021	45418020	1505	0.760278
chr16	37897374	37901373	1506	0.760217
chr12	90235061	90238060	1507	0.760137
chr6	4694130	4697129	1508	0.760096
chr5	81830831	81834830	1509	0.760069
chr11	60894639	60897638	1510	0.759845
chr18	49257288	49261287	1511	0.759718
chr14	114828338	114831337	1512	0.759685
chr8	9812055	9815054	1513	0.759635
chr2	17856981	17862980	1514	0.759631
chr9	86985795	86988794	1515	0.759621
chr16	92737362	92740361	1516	0.759548
chr9	121317787	121321786	1517	0.759506
chr9	96768792	96771791	1518	0.759492
chr2	53051973	53055972	1519	0.759473
chr1	136586970	136590969	1520	0.759467
chr8	107607033	107610032	1521	0.759438
chr12	71372065	71375064	1522	0.759431
chr13	59970018	59973017	1523	0.759185
chr6	100401108	100405107	1524	0.759114
chr1	180283960	180287959	1525	0.758997
chr3	131939689	131942688	1526	0.758943
chr1	75842984	75846983	1527	0.758898
chr11	35368645	35372644	1528	0.758875
chr9	102421791	102425790	1529	0.758863
chr2	117537958	117540957	1530	0.758838
chr3	86308699	86313698	1531	0.758707
chr9	40728805	40732804	1532	0.758643
chr12	12508079	12511078	1533	0.758629
chr19	24198634	24202633	1534	0.758577
chr10	96478654	96481653	1535	0.758534
chr11	33110645	33114644	1536	0.758345
chr9	41227805	41230804	1537	0.758332
chr2	63874971	63876970	1538	0.758312
chr4	111354976	111358975	1539	0.758177
chr5	102548826	102552825	1540	0.758159
chr4	105382978	105386977	1541	0.758074
chr5	74303833	74308832	1542	0.758004
chr3	51737707	51740706	1543	0.757986
chr6	105891106	105894105	1544	0.757889
chr12	79682063	79685062	1545	0.757888
chr18	35926291	35932290	1546	0.757872
chr3	29586712	29589711	1547	0.757864
chr4	126760973	126763972	1548	0.757712
chr5	43537840	43540839	1549	0.757669
chr10	69737660	69740659	1550	0.757616
chr2	81103967	81107966	1551	0.757555
chr15	83740073	83743072	1552	0.757541
chr4	118324975	118327974	1553	0.757524
chr2	59696972	59700971	1554	0.75746
chr13	102624008	102627007	1555	0.757373
chr8	56961045	56964044	1556	0.757353
chr4	88501982	88505981	1557	0.75732
chr14	21085360	21089359	1558	0.757318
chr15	12455089	12459088	1559	0.757286
chr11	35383645	35391644	1560	0.757268
chr1	137563970	137566969	1561	0.757216
chr1	135657970	135660969	1562	0.757098
chr17	59358579	59362578	1563	0.757031
chr6	119014103	119018102	1564	0.757003
chr9	92770793	92773792	1565	0.756991
chr19	58123626	58126625	1566	0.756868
chr8	127802028	127806027	1567	0.75685
chr16	57436370	57442369	1568	0.756845
chr8	56621045	56624044	1569	0.756793
chr16	92229362	92232361	1570	0.756762
chr4	148120968	148123967	1571	0.756738
chr8	87659037	87663036	1572	0.756735
chr7	79316532	79320531	1573	0.75664
chr18	52793287	52796286	1574	0.756638
chr3	81749700	81752699	1575	0.756611
chr13	40416022	40420021	1576	0.756576
chr8	14320054	14323053	1577	0.756567
chr5	4532849	4537848	1578	0.756332
chr1	89037981	89041980	1579	0.75633
chr6	52793119	52798118	1580	0.756275
chr3	101610696	101613695	1581	0.756191
chr1	41650992	41653991	1582	0.756165
chr18	78784281	78788280	1583	0.755967
chr5	81738831	81740830	1584	0.755835
chr3	46034709	46037708	1585	0.755771
chr8	27058051	27061050	1586	0.755708
chr3	118672692	118676691	1587	0.755694
chr4	65215987	65219986	1588	0.755493
chr4	135000971	135003970	1589	0.75536
chr16	57390370	57393369	1590	0.755358
chr11	99130630	99136629	1591	0.755206
chrX	12004056	12008055	1592	0.755035
chr4	109861977	109864976	1593	0.754987
chr19	44815629	44819628	1594	0.754888
chr10	8212674	8215673	1595	0.754876
chr14	70493349	70496348	1596	0.754789
chr1	168390963	168393962	1597	0.754788
chr18	66509284	66512283	1598	0.754776
chr12	109552056	109558055	1599	0.754712
chr16	41509373	41512372	1600	0.754673
chr1	178548960	178551959	1601	0.754646
chr10	43123666	43126665	1602	0.754615
chr3	86707699	86711698	1603	0.754519
chr13	9010030	9013029	1604	0.754391
chr9	65164800	65171799	1605	0.754319
chr14	100297342	100301341	1606	0.754233
chr16	74504366	74508365	1607	0.754207
chr16	77913365	77916364	1608	0.754007
chr10	120245648	120254647	1609	0.753744
chr14	31659358	31664357	1610	0.753519
chr18	49404288	49407287	1611	0.753504
chrX	99549036	99552035	1612	0.753498
chr7	142538517	142541516	1613	0.753387
chr9	57971801	57974800	1614	0.753315
chr14	115405338	115407337	1615	0.753269
chr11	76254635	76257634	1616	0.753204
chr18	84406280	84409279	1617	0.753162
chr14	28772358	28777357	1618	0.753067
chr10	122825648	122828647	1619	0.752901
chr12	79674063	79677062	1620	0.752488
chr6	52961119	52966118	1621	0.752428
chr1	91683980	91687979	1622	0.752354
chr14	46004354	46007353	1623	0.752342
chr13	44494022	44499021	1624	0.752246
chr13	29912025	29915024	1625	0.752236
chr9	17815811	17818810	1626	0.752231
chr1	14144998	14147997	1627	0.752027
chr7	137296519	137305518	1628	0.751948
chr6	143259098	143263097	1629	0.751918
chr11	64023638	64026637	1630	0.751898
chr6	88321111	88324110	1631	0.751887
chr12	109920056	109924055	1632	0.751818
chr3	83782700	83786699	1633	0.751726
chr13	99061009	99065008	1634	0.751669
chr12	56668068	56671067	1635	0.751608
chr2	93623964	93626963	1636	0.751579
chr15	84531073	84534072	1637	0.751441
chr8	109154032	109157031	1638	0.75127
chr9	116381788	116385787	1639	0.751239
chr5	99164827	99167826	1640	0.751128
chr4	32264995	32267994	1641	0.751022
chr12	31025074	31028073	1642	0.751
chr1	92377980	92380979	1643	0.750911
chr9	23272809	23276808	1644	0.75091
chr2	168523946	168528945	1645	0.750887
chr10	38457667	38460666	1646	0.750866
chr6	49965119	49968118	1647	0.750853
chr12	27946075	27949074	1648	0.750838
chr4	128896972	128900971	1649	0.750788
chr11	95989631	95993630	1650	0.750781
chr11	84737633	84740632	1651	0.750687
chr16	89943362	89946361	1652	0.750658
chr14	22508360	22512359	1653	0.750638
chr14	25040359	25047358	1654	0.750624
chr5	118816823	118819822	1655	0.750613
chr2	65816970	65819969	1656	0.750612
chr7	100732527	100735526	1657	0.750518
chr18	78483281	78486280	1658	0.750486
chr18	54090287	54095286	1659	0.750464
chr8	103164034	103169033	1660	0.750439
chr8	77814040	77818039	1661	0.750417
chr2	125547956	125550955	1662	0.7504
chr2	110083960	110086959	1663	0.750298
chr2	103890961	103892960	1664	0.750163
chr11	76383635	76386634	1665	0.750157
chr11	76443635	76447634	1666	0.75008
chr15	25283086	25286085	1667	0.749911
chr9	41948805	41951804	1668	0.749902
chr13	102520008	102523007	1669	0.74988
chr16	63816368	63819367	1670	0.749855
chr4	106062978	106068977	1671	0.749754
chr8	28819051	28822050	1672	0.74966
chr11	35415645	35419644	1673	0.749621
chr17	59589579	59592578	1674	0.749616
chr2	171560946	171563945	1675	0.749504
chr1	59331988	59335987	1676	0.749498
chr9	79026797	79029796	1677	0.749472
chr13	56320019	56323018	1678	0.749442
chr4	45451992	45454991	1679	0.749392
chr4	83029983	83033982	1680	0.749375
chr10	53433664	53436663	1681	0.749341
chr8	126838028	126841027	1682	0.749314
chr2	68973969	68976968	1683	0.749138
chr16	67248368	67253367	1684	0.749039
chr17	49194581	49197580	1685	0.749022
chr16	52240371	52244370	1686	0.748955
chr4	84209983	84215982	1687	0.748878
chr14	58906351	58909350	1688	0.748741
chr3	123174691	123178690	1689	0.748732
chr17	80823574	80828573	1690	0.748709
chr7	109189525	109193524	1691	0.748589
chrX	99449036	99452035	1692	0.74857
chr5	43502840	43505839	1693	0.748533
chr16	62963369	62966368	1694	0.748511
chr4	44804992	44807991	1695	0.748477
chr6	52924119	52927118	1696	0.748475
chr4	54389990	54392989	1697	0.748264
chr17	67998577	68001576	1698	0.748262
chr3	21933714	21938713	1699	0.748147
chr14	23450360	23453359	1700	0.748054
chr2	142022952	142025951	1701	0.748054
chr15	12450089	12453088	1702	0.747626
chr2	60785971	60787970	1703	0.747398
chr2	119993958	119997957	1704	0.747331
chr16	79341365	79344364	1705	0.747156
chr18	58105286	58109285	1706	0.747143
chr19	44282629	44285628	1707	0.746941
chr13	60364018	60370017	1708	0.746815
chr6	51128119	51133118	1709	0.74678
chr8	128572028	128575027	1710	0.746778
chr1	138717969	138721968	1711	0.746447
chr16	69978367	69982366	1712	0.746418
chr18	43555289	43558288	1713	0.746393
chr12	84841062	84845061	1714	0.746259
chr4	142249969	142252968	1715	0.746187
chr4	105656978	105659977	1716	0.746185
chr6	66925115	66928114	1717	0.746078
chrX	101259036	101261035	1718	0.746058
chr2	172659945	172662944	1719	0.746024
chr3	81091700	81098699	1720	0.746003
chr13	56599019	56603018	1721	0.746002
chr2	33582978	33586977	1722	0.745966
chr3	107544694	107547693	1723	0.74594
chr7	138795518	138798517	1724	0.745939
chr7	92390529	92394528	1725	0.745876
chr7	116728523	116731522	1726	0.745857
chr3	80001701	80004700	1727	0.745837
chr9	71511798	71514797	1728	0.745807
chr1	111697976	111700975	1729	0.745547
chr11	32962645	32965644	1730	0.745333
chr5	107198825	107202824	1731	0.744839
chr2	103598961	103601960	1732	0.744661
chr2	171629946	171632945	1733	0.744623
chr18	83184280	83187279	1734	0.744504
chr9	62161800	62164799	1735	0.744392
chr10	40775667	40778666	1736	0.744364
chr14	22401360	22404359	1737	0.744332
chr15	52704080	52707079	1738	0.744312
chr13	39073023	39076022	1739	0.744311
chr14	16327361	16330360	1740	0.744125
chr14	13649362	13653361	1741	0.744024
chr8	109483032	109487031	1742	0.744002
chr12	98160059	98163058	1743	0.743961
chr18	73285282	73288281	1744	0.743928
chr13	101905008	101908007	1745	0.743639
chr2	4521984	4524983	1746	0.743614
chr10	105423652	105432651	1747	0.743527
chr11	8067651	8070650	1748	0.743505
chr2	75353968	75355967	1749	0.743504
chr4	154691966	154694965	1750	0.743499
chr15	56076079	56080078	1751	0.743435
chr4	131389972	131392971	1752	0.743417
chr7	81174532	81178531	1753	0.743354
chrX	105002035	105005034	1754	0.743247
chr9	15773811	15776810	1755	0.743227
chr10	69312660	69315659	1756	0.743167
chr10	121039648	121042647	1757	0.743064
chr18	84072280	84075279	1758	0.743052
chr5	135955819	135958818	1759	0.743039
chr4	100169979	100172978	1760	0.743029
chr17	23694587	23697586	1761	0.742869
chr8	77472040	77476039	1762	0.742862
chr4	12773999	12777998	1763	0.742831
chr9	102641791	102645790	1764	0.74268
chr3	40318710	40321709	1765	0.742664
chr8	27876051	27880050	1766	0.742528
chr15	42465082	42468081	1767	0.742443
chr7	82712531	82717530	1768	0.74244
chr15	25461086	25464085	1769	0.742437
chr3	9295717	9299716	1770	0.742431
chr17	5231591	5237590	1771	0.74238
chr11	111842627	111845626	1772	0.742361
chr4	6217001	6221000	1773	0.742341
chr7	72724534	72727533	1774	0.742111
chr14	59758351	59761350	1775	0.742108
chr9	32999807	33002806	1776	0.742062
chrX	159046022	159050021	1777	0.74206
chr14	25050359	25054358	1778	0.741943
chr4	32217995	32221994	1779	0.741935
chr5	132070820	132075819	1780	0.741867
chr7	93066529	93069528	1781	0.741818
chr11	57884639	57887638	1782	0.741585
chr11	81093634	81096633	1783	0.741471
chr2	18109981	18112980	1784	0.741435
chr4	58528989	58531988	1785	0.741335
chr16	15957379	15960378	1786	0.741335
chr3	142210686	142213685	1787	0.741333
chr6	36889122	36892121	1788	0.741319
chr10	68343660	68346659	1789	0.741151
chr2	126626956	126629955	1790	0.741132
chr8	48089047	48092046	1791	0.741103
chr2	125434956	125437955	1792	0.741093
chr7	68116535	68119534	1793	0.741021
chr7	121490522	121493521	1794	0.740804
chr6	100218108	100223107	1795	0.740794
chr3	37655711	37659710	1796	0.740768
chr8	40649048	40652047	1797	0.740689
chr15	83682073	83685072	1798	0.740681
chr14	117012338	117017337	1799	0.740602
chr6	6462129	6468128	1800	0.740594
chr9	71240798	71243797	1801	0.740346
chr18	16190296	16194295	1802	0.740257
chr5	146259816	146261815	1803	0.740205
chr14	12098362	12101361	1804	0.740175
chr8	120275030	120279029	1805	0.740146
chr5	75404833	75406832	1806	0.740082
chr18	59859286	59862285	1807	0.740008
chr6	96579109	96582108	1808	0.739977
chr8	57132045	57136044	1809	0.73994
chr9	29609808	29612807	1810	0.739843
chr1	35666993	35669992	1811	0.739783
chr9	102529791	102532790	1812	0.739706
chr17	83925573	83929572	1813	0.739643
chr16	72860366	72864365	1814	0.739612
chr6	52475119	52478118	1815	0.739562
chr13	57830018	57833017	1816	0.739413
chr10	59972662	59975661	1817	0.739362
chr19	58242626	58245625	1818	0.739314
chr14	122635337	122640336	1819	0.739232
chr13	60006018	60010017	1820	0.7392
chr19	53831627	53835626	1821	0.739193
chr3	98083697	98087696	1822	0.738887
chr12	90204061	90208060	1823	0.738837
chr12	107888057	107892056	1824	0.738657
chr15	13065089	13069088	1825	0.738642
chr2	101963962	101967961	1826	0.738538
chr2	79204967	79207966	1827	0.738465
chr6	144753097	144758096	1828	0.738224
chr18	78546281	78549280	1829	0.738155
chr2	8020983	8023982	1830	0.738154
chr18	35044291	35048290	1831	0.738123
chr5	43323840	43326839	1832	0.737978
chr4	82299983	82305982	1833	0.737906
chr1	188053958	188056957	1834	0.737904
chr19	43206629	43209628	1835	0.737885
chr15	85176072	85179071	1836	0.737869
chr1	15032998	15035997	1837	0.737851
chr1	138418970	138422969	1838	0.737829
chr6	144179098	144183097	1839	0.737823
chr13	90251011	90255010	1840	0.737788
chr18	54249287	54252286	1841	0.737736
chr8	110246032	110249031	1842	0.737728
chr15	43113082	43116081	1843	0.737728
chr10	125770647	125775646	1844	0.737658
chr19	55586627	55589626	1845	0.737618
chr8	79380039	79384038	1846	0.737574
chr9	41888805	41892804	1847	0.737543
chr16	74100366	74103365	1848	0.737532
chr4	80516984	80519983	1849	0.737399
chr10	17101672	17103671	1850	0.737352
chr6	52538119	52542118	1851	0.737122
chr5	50741838	50744837	1852	0.737117
chr11	8788651	8792650	1853	0.737094
chr8	92796036	92799035	1854	0.73707
chr2	152727950	152730949	1855	0.736805
chr9	35441807	35445806	1856	0.736798
chr7	34609542	34612541	1857	0.736701
chr8	127195028	127199027	1858	0.736692
chr4	52223990	52227989	1859	0.736682
chr4	95776980	95779979	1860	0.736668
chr17	17520588	17523587	1861	0.736618
chr2	59718972	59723971	1862	0.736551
chr1	163681964	163684963	1863	0.736549
chr9	97670792	97673791	1864	0.736502
chr10	121242648	121245647	1865	0.73647
chr2	18227981	18230980	1866	0.736427
chr2	16483982	16487981	1867	0.736417
chr12	59803068	59806067	1868	0.736321
chr10	39007667	39010666	1869	0.736294
chr17	30358585	30361584	1870	0.736291
chr9	76033797	76039796	1871	0.736291
chr19	40413630	40416629	1872	0.736216
chr11	64744638	64747637	1873	0.736123
chr10	17211672	17214671	1874	0.736121
chr10	116369649	116372648	1875	0.736038
chr2	109741960	109747959	1876	0.735959
chr1	62188987	62191986	1877	0.735959
chr15	10627090	10631089	1878	0.735817
chr14	102858341	102861340	1879	0.735758
chr2	133566954	133568953	1880	0.735743
chr13	76927014	76930013	1881	0.735687
chr5	32411843	32414842	1882	0.735682
chr1	92081980	92085979	1883	0.735672
chr5	45280840	45283839	1884	0.735592
chr18	13387296	13392295	1885	0.735586
chr17	67322577	67325576	1886	0.735582
chr11	117034626	117037625	1887	0.735549
chr5	134071819	134074818	1888	0.735481
chr11	8812651	8818650	1889	0.73546
chr18	49999288	50002287	1890	0.73545
chr15	32947084	32950083	1891	0.735447
chr5	114556824	114559823	1892	0.735192
chr8	92436036	92439035	1893	0.735143
chr7	116897523	116901522	1894	0.734952
chr8	109471032	109477031	1895	0.734929
chr11	99146630	99149629	1896	0.734881
chr15	83699073	83702072	1897	0.734718
chr8	97232035	97235034	1898	0.734642
chr17	47972581	47977580	1899	0.734622
chr15	84215073	84217072	1900	0.734507
chr5	134787819	134791818	1901	0.734413
chr14	28247358	28250357	1902	0.734272
chr6	147424097	147429096	1903	0.734222
chr2	52487973	52491972	1904	0.734186
chr19	34712631	34715630	1905	0.734157
chr10	128887646	128889645	1906	0.734145
chr6	30709124	30714123	1907	0.734133
chr18	84762280	84766279	1908	0.73412
chr6	99884108	99886107	1909	0.734098
chr18	84349280	84352279	1910	0.734093
chr2	110483960	110487959	1911	0.734087
chr8	26593052	26597051	1912	0.734055
chr9	41445805	41450804	1913	0.734018
chr3	147705685	147709684	1914	0.734013
chr14	76621347	76625346	1915	0.733881
chr4	82488983	82491982	1916	0.733872
chr11	62622638	62626637	1917	0.733786
chr16	31507376	31510375	1918	0.733513
chr2	125447956	125450955	1919	0.733498
chr4	111348976	111351975	1920	0.733428
chr13	39305023	39309022	1921	0.733362
chr15	69092076	69095075	1922	0.73336
chr9	7900813	7903812	1923	0.733311
chr2	166425947	166428946	1924	0.733304
chr9	56538802	56541801	1925	0.733302
chr4	41657993	41661992	1926	0.733283
chr5	143653817	143658816	1927	0.733263
chr11	97732630	97735629	1928	0.733256
chr6	34519123	34522122	1929	0.733218
chr1	187852958	187855957	1930	0.7332
chr9	33068807	33071806	1931	0.733054
chr2	79183967	79187966	1932	0.733008
chr9	33060807	33064806	1933	0.732983
chr16	95792361	95798360	1934	0.732942
chr10	87895656	87900655	1935	0.732833
chr14	114854338	114859337	1936	0.732781
chr6	103674107	103677106	1937	0.732651
chr10	30278669	30281668	1938	0.732635
chr15	15945088	15948087	1939	0.732604
chr12	34791074	34794073	1940	0.732562
chr17	83137573	83140572	1941	0.732511
chr12	99579059	99582058	1942	0.732385
chr19	43201629	43205628	1943	0.732305
chr4	125807973	125811972	1944	0.732102
chr14	70469349	70476348	1945	0.732075
chr12	52875069	52878068	1946	0.732061
chr12	8797080	8800079	1947	0.732048
chr3	99853696	99857695	1948	0.731938
chr11	34902645	34906644	1949	0.731905
chr7	96554528	96557527	1950	0.731879
chr9	30519808	30522807	1951	0.731855
chr8	89682037	89685036	1952	0.731802
chr18	54214287	54217286	1953	0.731759
chr10	68798660	68801659	1954	0.731681
chr12	5551080	5554079	1955	0.731668
chr13	15551028	15553027	1956	0.731651
chr4	82755983	82759982	1957	0.731638
chr12	79877063	79882062	1958	0.73153
chr14	14063362	14066361	1959	0.731476
chr18	81230281	81233280	1960	0.731456
chr12	107959057	107965056	1961	0.731435
chr15	15691088	15694087	1962	0.73128
chr4	86229982	86232981	1963	0.731273
chr1	163572964	163576963	1964	0.731244
chr14	9448363	9452362	1965	0.731195
chr11	63298638	63301637	1966	0.731168
chr13	28695025	28698024	1967	0.731095
chr6	87159111	87162110	1968	0.731019
chr4	117628975	117631974	1969	0.730925
chr2	103459961	103463960	1970	0.730772
chr14	16961361	16966360	1971	0.730745
chr4	100434979	100437978	1972	0.730607
chr4	139257970	139260969	1973	0.730582
chr2	74998968	75001967	1974	0.730559
chr12	73268065	73271064	1975	0.73051
chr5	36383842	36386841	1976	0.730498
chr11	105151628	105155627	1977	0.730485
chr2	18911981	18914980	1978	0.73026
chr2	166341947	166345946	1979	0.73024
chr10	99810653	99813652	1980	0.730198
chr13	110906006	110909005	1981	0.730116
chr7	115499524	115503523	1982	0.730098
chr5	53377838	53380837	1983	0.729993
chr13	94158010	94161009	1984	0.729823
chr11	11828650	11833649	1985	0.729818
chr8	36688049	36691048	1986	0.729709
chr13	107484007	107487006	1987	0.72966
chr2	168858946	168861945	1988	0.729572
chr8	41124048	41127047	1989	0.729564
chr2	137163954	137169953	1990	0.729506
chr19	53737627	53740626	1991	0.729488
chr18	76614282	76617281	1992	0.729449
chr14	23500360	23503359	1993	0.729434
chr5	41390840	41394839	1994	0.729424
chr13	8111030	8115029	1995	0.729416
chr6	125807102	125810101	1996	0.729388
chr12	26814075	26817074	1997	0.729359
chr1	131425971	131428970	1998	0.729212
chr10	38565667	38569666	1999	0.729178
[truncated: 8,001 more rows]
