# Supplementary material for: Limb-Enhancer Genie: An accessible resource of accurate enhancer predictions in the developing limb
Source: PLoS Comput Biol. 2017 Aug 21;13(8):e1005720. doi: 10.1371/journal.pcbi.1005720 (PMC5578682; doi:10.1371/journal.pcbi.1005720)
Supplement: S14 Table — The complete list of the top 10,000 de novo predictions genome-wide as defined by the combined model based on the sum-of-ranks (SOR). Ranks and scores are provided along with mm10 coordinates. (XLSX) [file pcbi.1005720.s024.xlsx]

## Sheet: S14
Chrom	Start	End	Rank	Score (SOR)
chr2	75438968	75443967	1	0.999922
chr3	55494706	55497705	2	0.999856
chr13	58057018	58060017	3	0.999849
chr12	104813057	104816056	4	0.999811
chr10	17072672	17076671	5	0.99978
chr14	67377349	67385348	6	0.999728
chr18	55762287	55765286	7	0.999722
chr18	14842296	14847295	8	0.999706
chr3	55530706	55540705	9	0.999694
chr7	133035520	133039519	10	0.999692
chr15	50695080	50700079	11	0.999684
chr7	136211519	136216518	12	0.999681
chr19	53079627	53082626	13	0.999674
chr4	154728966	154732965	14	0.999664
chr8	56831045	56835044	15	0.999663
chr1	13857998	13862997	16	0.999658
chr1	75981984	75985983	17	0.99965
chr10	56918663	56922662	18	0.999607
chr6	117405104	117409103	19	0.99953
chr18	13532296	13537295	20	0.999529
chr8	41591048	41595047	21	0.999499
chr12	85958062	85962061	22	0.999494
chr16	93270362	93274361	23	0.999492
chr18	78258281	78262280	24	0.999472
chr19	55661627	55664626	25	0.999423
chr19	37906631	37909630	26	0.999422
chr10	99266653	99271652	27	0.99936
chr15	12514089	12519088	28	0.99936
chr12	13047079	13051078	29	0.99936
chr7	83442531	83445530	30	0.999354
chr15	93902070	93906069	31	0.999352
chr12	73520065	73531064	32	0.999346
chr18	13079296	13083295	33	0.999343
chr19	56098626	56101625	34	0.999323
chr13	78628014	78631013	35	0.999319
chr6	84865111	84870110	36	0.999314
chr12	8854080	8858079	37	0.999312
chr11	99051630	99057629	38	0.999308
chr14	21432360	21435359	39	0.999306
chr2	75420968	75426967	40	0.999283
chr8	91946036	91950035	41	0.999254
chr3	37973710	37977709	42	0.999245
chr12	36789073	36793072	43	0.99923
chr8	44707047	44711046	44	0.999213
chr11	24685647	24687646	45	0.999181
chr11	45238642	45242641	46	0.999174
chr19	55667627	55670626	47	0.999152
chr2	168829946	168833945	48	0.999145
chr14	27062359	27071358	49	0.999145
chr2	171659946	171663945	50	0.999128
chr9	55397802	55403801	51	0.999115
chr14	16553361	16556360	52	0.999113
chr11	111297627	111301626	53	0.999111
chr2	73950968	73955967	54	0.999106
chr2	37969977	37975976	55	0.999095
chr13	63950017	63954016	56	0.999086
chr5	67399834	67403833	57	0.999084
chr14	22047360	22050359	58	0.999058
chr8	91443037	91448036	59	0.999051
chr18	69068283	69072282	60	0.999033
chr14	21280360	21289359	61	0.999033
chr4	83829983	83833982	62	0.999029
chr11	85630633	85634632	63	0.999016
chr11	85871633	85878632	64	0.999015
chr13	63523017	63530016	65	0.999011
chr1	120760974	120762973	66	0.999008
chr14	46717354	46720353	67	0.999006
chr10	115518649	115522648	68	0.998972
chr19	55590627	55594626	69	0.998964
chr4	148982968	148986967	70	0.998959
chr10	68124660	68129659	71	0.998945
chr9	87366795	87370794	72	0.998943
chr14	67387349	67391348	73	0.998942
chr2	33699978	33703977	74	0.998942
chr11	75145635	75149634	75	0.998935
chr5	118535823	118540822	76	0.998931
chr3	30414712	30422711	77	0.998897
chr13	40718022	40722021	78	0.998896
chr4	72944985	72947984	79	0.998875
chr16	63286368	63289367	80	0.998867
chr2	75207968	75211967	81	0.998858
chr15	51502080	51507079	82	0.998853
chr13	118790004	118794003	83	0.99883
chr6	84228111	84231110	84	0.998829
chr3	57486706	57489705	85	0.998821
chr9	41934805	41938804	86	0.998818
chr8	89540037	89543036	87	0.998816
chr2	169809946	169813945	88	0.998814
chr1	163755964	163759963	89	0.99879
chr18	80622281	80626280	90	0.998785
chr4	154706966	154711965	91	0.99878
chr14	23013360	23017359	92	0.998778
chr19	38296631	38301630	93	0.998775
chr10	67001661	67006660	94	0.99877
chr1	163353964	163359963	95	0.998752
chrX	50914047	50920046	96	0.998742
chr19	28349633	28353632	97	0.99873
chr8	26671052	26675051	98	0.998725
chr5	132066820	132069819	99	0.998725
chr3	8706717	8711716	100	0.998699
chr17	83176573	83180572	101	0.998696
chr13	97215009	97218008	102	0.998695
chr6	50976119	50980118	103	0.998686
chr18	69793283	69796282	104	0.998675
chr5	12440847	12443846	105	0.998672
chr5	29313843	29317842	106	0.998662
chr11	19985648	19989647	107	0.998612
chr2	38064977	38069976	108	0.998591
chr14	22588360	22593359	109	0.998588
chr10	17259672	17263671	110	0.998585
chr4	105203978	105208977	111	0.998552
chr19	42935630	42938629	112	0.99855
chr13	40645022	40648021	113	0.998531
chr4	88133982	88137981	114	0.998516
chr2	106794961	106798960	115	0.998515
chr18	22337294	22339293	116	0.998514
chr10	120718648	120723647	117	0.998506
chr8	122664029	122668028	118	0.998504
chr3	118470692	118474691	119	0.99849
chr8	26263052	26268051	120	0.998489
chr4	107137977	107141976	121	0.998486
chr12	94559060	94563059	122	0.998481
chr4	108428977	108434976	123	0.998481
chr1	38510993	38514992	124	0.99846
chr14	23384360	23392359	125	0.998457
chr12	10571079	10575078	126	0.998435
chr5	118839823	118843822	127	0.998431
chr16	73006366	73013365	128	0.99843
chr2	157799949	157802948	129	0.998427
chr1	187805958	187809957	130	0.998404
chr4	31920995	31925994	131	0.998402
chr10	45778665	45785664	132	0.998385
chr12	86172062	86176061	133	0.99838
chr17	84364573	84367572	134	0.998377
chr1	118900974	118906973	135	0.998377
chr4	13090999	13094998	136	0.998375
chr15	63189078	63192077	137	0.998366
chr15	50744080	50750079	138	0.998347
chr11	68061637	68064636	139	0.998342
chr16	74221366	74224365	140	0.998341
chr3	99929696	99932695	141	0.998339
chr2	73975968	73979967	142	0.99833
chr9	32548807	32551806	143	0.998322
chr5	133165819	133168818	144	0.99832
chr1	192794957	192797956	145	0.998312
chr18	52923287	52926286	146	0.998292
chr16	73448366	73451365	147	0.998284
chr9	88063794	88066793	148	0.998261
chr7	34593542	34598541	149	0.998255
chr7	6831549	6837548	150	0.998243
chr10	99352653	99355652	151	0.998229
chr11	24694647	24699646	152	0.998228
chr4	84631983	84639982	153	0.998219
chr7	68915534	68920533	154	0.998213
chr2	63970971	63973970	155	0.998208
chr7	100784527	100787526	156	0.998208
chr13	55753019	55758018	157	0.998199
chr10	45885665	45888664	158	0.998192
chr6	51038119	51041118	159	0.99818
chr18	38541290	38546289	160	0.998162
chr4	117270975	117273974	161	0.998154
chr13	115210005	115213004	162	0.998151
chr10	17234672	17238671	163	0.998144
chr9	60090801	60093800	164	0.99814
chr15	33428084	33431083	165	0.998108
chr4	107458977	107461976	166	0.998105
chr4	148962968	148966967	167	0.998102
chr9	63239800	63243799	168	0.998101
chr3	99310696	99313695	169	0.998091
chr18	78278281	78282280	170	0.998088
chr2	74379968	74382967	171	0.998086
chr12	81139063	81143062	172	0.998084
chr8	27007051	27011050	173	0.998083
chr2	75489968	75495967	174	0.998066
chr4	41479993	41483992	175	0.998043
chr10	68439660	68447659	176	0.998036
chr5	136862818	136865817	177	0.998031
chr1	61231987	61235986	178	0.998014
chrX	99184036	99188035	179	0.997988
chr11	5255652	5258651	180	0.997987
chrX	70088043	70091042	181	0.997976
chr11	40392643	40396642	182	0.997973
chr12	79613063	79617062	183	0.997955
chr18	54898287	54903286	184	0.997948
chr11	88692632	88697631	185	0.997947
chr1	82257982	82262981	186	0.997937
chr3	40403710	40407709	187	0.997936
chr3	30243712	30249711	188	0.997928
chr1	162034964	162039963	189	0.997918
chr6	120591103	120594102	190	0.997914
chr16	90627362	90631361	191	0.997914
chr3	98989696	98992695	192	0.997912
chr4	133657971	133661970	193	0.997904
chr9	87375795	87378794	194	0.997887
chr10	120416648	120422647	195	0.997877
chr10	58650662	58653661	196	0.99787
chr18	78831281	78834280	197	0.997867
chr1	184333959	184336958	198	0.997846
chr18	13868296	13874295	199	0.997842
chr6	16701127	16705126	200	0.997838
chr1	178868960	178872959	201	0.997834
chr3	55598706	55601705	202	0.997829
chr18	38582290	38587289	203	0.997818
chr3	99275696	99279695	204	0.997815
chrX	85342040	85345039	205	0.997788
chr3	66420704	66424703	206	0.997787
chr7	68443535	68446534	207	0.997787
chr16	30068376	30071375	208	0.99778
chr2	133664954	133668953	209	0.997778
chr3	141527687	141531686	210	0.997776
chr11	44922642	44927641	211	0.997775
chr17	44431582	44434581	212	0.997775
chr14	28463358	28472357	213	0.997766
chr7	109196525	109198524	214	0.997764
chr19	28335633	28339632	215	0.99776
chrX	52624047	52632046	216	0.997739
chr3	81045700	81048699	217	0.997738
chr14	46565354	46569353	218	0.997735
chr9	47227804	47230803	219	0.997734
chr1	162012964	162021963	220	0.997728
chr3	130308689	130313688	221	0.997725
chr7	51912538	51915537	222	0.997725
chr11	112975627	112978626	223	0.997724
chr5	128615820	128621819	224	0.997721
chr11	24213647	24216646	225	0.99772
chr16	57693370	57696369	226	0.997716
chr3	6318718	6322717	227	0.997707
chr18	54376287	54380286	228	0.997706
chr1	77253984	77260983	229	0.997699
chr3	7942717	7945716	230	0.997686
chr10	98541653	98545652	231	0.997686
chr17	85879573	85883572	232	0.997683
chr14	25019359	25025358	233	0.997675
chr5	131849820	131853819	234	0.997675
chr15	51773080	51777079	235	0.997674
chr14	21903360	21906359	236	0.99767
chrX	69890043	69897042	237	0.997669
chr2	74069968	74076967	238	0.997666
chr4	148869968	148872967	239	0.997664
chr10	30326669	30330668	240	0.997663
chr2	45628975	45631974	241	0.997657
chr17	25592586	25595585	242	0.997645
chr6	9219129	9222128	243	0.997643
chr11	5295652	5299651	244	0.997643
chr19	42921630	42924629	245	0.997628
chr4	98097980	98106979	246	0.997595
chr1	163237964	163240963	247	0.997586
chr13	17184028	17187027	248	0.997586
chr7	109154525	109157524	249	0.99758
chr17	83163573	83168572	250	0.997562
chr9	48754804	48758803	251	0.997544
chr9	48819804	48824803	252	0.997542
chr7	70648534	70651533	253	0.997541
chr14	58986351	58990350	254	0.997525
chr12	12484079	12487078	255	0.997515
chr8	107958033	107963032	256	0.997509
chr18	44642289	44645288	257	0.997495
chr11	24627647	24632646	258	0.997494
chr8	43289048	43292047	259	0.997492
chr8	56981045	56986044	260	0.997488
chr18	55201287	55205286	261	0.997484
chr9	65792800	65795799	262	0.997481
chrX	12218056	12222055	263	0.99748
chr6	72677114	72680113	264	0.99748
chr17	66695577	66698576	265	0.997478
chr1	186622958	186625957	266	0.997469
chr1	118823974	118826973	267	0.997455
chr15	102957068	102961067	268	0.997447
chr18	62767285	62770284	269	0.997447
chr12	79714063	79717062	270	0.997439
chr1	163849964	163854963	271	0.997434
chr4	154387967	154391966	272	0.997433
chr11	93682631	93685630	273	0.997431
chr1	41357992	41360991	274	0.997412
chr9	65189800	65193799	275	0.997406
chr19	28257633	28260632	276	0.997385
chr2	37982977	37987976	277	0.99738
chr11	112123627	112126626	278	0.997377
chr13	44502022	44505021	279	0.997368
chr4	117655975	117660974	280	0.997368
chr10	99389653	99396652	281	0.99736
chr18	65519284	65524283	282	0.997359
chrX	12524056	12527055	283	0.997359
chr9	35322807	35331806	284	0.997355
chr11	63663638	63666637	285	0.997343
chr14	23454360	23459359	286	0.997342
chr15	51831080	51835079	287	0.997328
chr16	42783373	42786372	288	0.99732
chr18	75205282	75210281	289	0.997315
chr15	103294068	103297067	290	0.997312
chr6	51004119	51008118	291	0.997303
chr13	57944018	57947017	292	0.997289
chr1	162099964	162102963	293	0.997273
chr3	55378706	55384705	294	0.99727
chr13	63288017	63291016	295	0.997268
chr1	24238996	24241995	296	0.997267
chr1	82201982	82205981	297	0.997262
chr7	137220519	137223518	298	0.997258
chr5	130936820	130940819	299	0.997253
chr12	34580074	34583073	300	0.997246
chrX	51195047	51199046	301	0.997244
chr3	41947710	41951709	302	0.997238
chr17	46616582	46621581	303	0.99723
chr19	59689626	59693625	304	0.997229
chr10	44407666	44410665	305	0.99722
chr2	74268968	74273967	306	0.99721
chr13	52975020	52978019	307	0.997188
chr2	63854971	63857970	308	0.997188
chr8	56707045	56711044	309	0.997183
chr14	122245337	122249336	310	0.997174
chr13	28628025	28632024	311	0.997162
chr4	100793979	100796978	312	0.997154
chr4	22968997	22971996	313	0.997153
chr12	34268074	34272073	314	0.997152
chr4	22984997	22988996	315	0.997149
chr3	99964696	99967695	316	0.997145
chr9	60211801	60214800	317	0.997138
chr1	162252964	162255963	318	0.997129
chr10	68352660	68358659	319	0.997124
chr14	106364340	106367339	320	0.997122
chr18	78772281	78775280	321	0.997112
chrX	11345057	11348056	322	0.997101
chr7	115623524	115626523	323	0.997098
chr1	186265958	186268957	324	0.997097
chr18	17382295	17385294	325	0.99708
chr7	123096522	123099521	326	0.99707
chr1	163442964	163445963	327	0.99706
chr13	32024024	32029023	328	0.997055
chr14	105798341	105802340	329	0.997048
chr17	79727574	79730573	330	0.997042
chr1	46828991	46832990	331	0.997035
chr2	167541947	167544946	332	0.997031
chr3	40136710	40140709	333	0.997027
chr1	59268988	59271987	334	0.997015
chr9	107722790	107725789	335	0.997008
chr2	165565947	165568946	336	0.996986
chr8	57093045	57097044	337	0.996981
chr17	49814581	49818580	338	0.996977
chr6	16553127	16556126	339	0.996975
chr12	77851064	77857063	340	0.996975
chr11	45138642	45140641	341	0.996973
chr10	68102660	68106659	342	0.996973
chr7	136001519	136004518	343	0.99697
chr15	52672080	52675079	344	0.99697
chr18	14117296	14121295	345	0.99697
chr7	37333542	37339541	346	0.996966
chr13	59970018	59974017	347	0.996965
chr19	14331636	14334635	348	0.996961
chr17	59268579	59272578	349	0.996961
chr4	149874968	149877967	350	0.996955
chr1	57094988	57097987	351	0.996936
chr15	83665073	83668072	352	0.996935
chr4	73583985	73586984	353	0.996934
chr2	103925961	103932960	354	0.996931
chr6	93542109	93546108	355	0.996923
chr19	56103626	56107625	356	0.996918
chr6	143259098	143263097	357	0.996892
chr5	99376827	99380826	358	0.996889
chr6	52052119	52055118	359	0.996877
chr18	68914283	68918282	360	0.996875
chr14	105570341	105578340	361	0.996872
chr12	79904063	79908062	362	0.996862
chr13	90293011	90296010	363	0.996859
chr18	16621296	16624295	364	0.996857
chr12	84523062	84526061	365	0.99685
chr2	137242954	137245953	366	0.996845
chr2	27119979	27123978	367	0.996838
chr1	138243970	138249969	368	0.996815
chr1	167752963	167756962	369	0.996791
chr1	139092969	139094968	370	0.99679
chr11	65503638	65506637	371	0.996789
chr2	172931945	172937944	372	0.996782
chr12	79674063	79677062	373	0.99678
chr1	12508999	12512998	374	0.996772
chr14	115405338	115407337	375	0.996769
chr14	21438360	21443359	376	0.996762
chr10	92604655	92607654	377	0.996757
chrX	12150056	12153055	378	0.996738
chr8	91611037	91614036	379	0.996727
chr14	122635337	122640336	380	0.996721
chr12	10230079	10233078	381	0.996711
chr19	55596627	55600626	382	0.996681
chr9	116381788	116385787	383	0.996679
chr8	87830037	87835036	384	0.99665
chr6	100909108	100912107	385	0.996649
chr16	54990370	54993369	386	0.996645
chr4	84117983	84120982	387	0.996644
chr6	8693129	8697128	388	0.996635
chr9	29360808	29363807	389	0.996626
chr17	83983573	83989572	390	0.996623
chr7	66994535	66997534	391	0.996622
chr10	125989647	125992646	392	0.996622
chr12	37425073	37428072	393	0.996617
chr9	55607802	55610801	394	0.996615
chr1	62643987	62649986	395	0.99661
chr4	54523990	54527989	396	0.996604
chr8	8618056	8622055	397	0.996602
chr1	41650992	41653991	398	0.996599
chr7	96608528	96611527	399	0.996598
chr9	69222799	69226798	400	0.996596
chr4	45508992	45511991	401	0.996596
chr4	148906968	148909967	402	0.996595
chr9	47420804	47424803	403	0.996594
chr7	109190525	109193524	404	0.996588
chr7	112805524	112809523	405	0.996582
chr8	107850033	107854032	406	0.996582
chr8	79380039	79384038	407	0.996581
chr12	104678057	104681056	408	0.996571
chr2	143518952	143521951	409	0.996569
chr13	26564026	26567025	410	0.996565
chr4	12773999	12777998	411	0.996565
chr3	6102718	6109717	412	0.996565
chr13	31991024	31995023	413	0.996564
chrX	99449036	99452035	414	0.996556
chr3	39960710	39963709	415	0.996548
chr11	35271645	35277644	416	0.996541
chr10	8211674	8215673	417	0.996533
chr9	32670807	32673806	418	0.996533
chr16	37569374	37574373	419	0.996526
chr7	93060529	93063528	420	0.996512
chr4	13362999	13366998	421	0.996504
chr18	56804286	56807285	422	0.996495
chr16	41509373	41512372	423	0.996492
chr8	109154032	109157031	424	0.996476
chr8	57132045	57136044	425	0.996475
chr9	69299799	69303798	426	0.996466
chr3	49907708	49910707	427	0.996466
chr4	149888968	149891967	428	0.996465
chr19	55812627	55816626	429	0.996463
chr9	116813788	116816787	430	0.996459
chr18	69664283	69669282	431	0.996449
chr13	44416022	44422021	432	0.996447
chr8	65053043	65056042	433	0.996443
chr13	97784009	97787008	434	0.996436
chr4	84452983	84459982	435	0.996422
chrX	10876057	10880056	436	0.996419
chr17	30358585	30362584	437	0.996415
chr2	57324972	57327971	438	0.996413
chr14	12098362	12101361	439	0.996413
chr10	120820648	120823647	440	0.99641
chr13	43943022	43946021	441	0.996409
chr19	43201629	43209628	442	0.996401
chr12	56951068	56954067	443	0.996396
chr8	27058051	27061050	444	0.996394
chr17	27958586	27962585	445	0.996388
chr6	52275119	52278118	446	0.996367
chr11	35415645	35418644	447	0.996365
chr10	45812665	45814664	448	0.996348
chr8	36667049	36671048	449	0.996343
chr16	31499376	31503375	450	0.996324
chr17	79499574	79502573	451	0.996316
chr2	167594947	167597946	452	0.996313
chr8	8255056	8260055	453	0.9963
chr13	77896014	77900013	454	0.996275
chr13	15211028	15214027	455	0.996273
chr11	108550628	108553627	456	0.99627
chr3	6924718	6928717	457	0.996261
chr2	159605948	159610947	458	0.996255
chr2	115540959	115543958	459	0.996254
chr9	41874805	41878804	460	0.996251
chr4	105656978	105659977	461	0.996249
chr13	93837010	93841009	462	0.996249
chr11	96640630	96644629	463	0.996246
chr3	37655711	37659710	464	0.996241
chr11	85732633	85741632	465	0.996238
chr10	96478654	96481653	466	0.996223
chr7	70811534	70815533	467	0.996221
chr12	9257079	9260078	468	0.996215
chr8	87393038	87396037	469	0.996208
chr11	45001642	45005641	470	0.996206
chr18	37835291	37838290	471	0.996204
chr2	33582978	33586977	472	0.996201
chr1	91683980	91686979	473	0.996201
chr10	96543654	96547653	474	0.996192
chr13	102520008	102523007	475	0.996187
chr5	118827823	118830822	476	0.996183
chr1	64162987	64165986	477	0.99618
chr3	37933710	37938709	478	0.996176
chr6	100010108	100016107	479	0.996174
chr8	28819051	28823050	480	0.996173
chr3	51737707	51740706	481	0.99617
chr15	50685080	50690079	482	0.996167
chr2	44122975	44125974	483	0.996165
chr1	163648964	163651963	484	0.996163
chr12	79682063	79685062	485	0.996156
chr4	114777976	114781975	486	0.996154
chr4	82488983	82491982	487	0.996154
chr5	51724838	51730837	488	0.996148
chr1	59331988	59335987	489	0.996142
chr2	74237968	74243967	490	0.996141
chr12	73268065	73274064	491	0.99613
chr1	118915974	118918973	492	0.996129
chr10	60812662	60816661	493	0.996128
chr14	23500360	23503359	494	0.996124
chr1	14355998	14358997	495	0.996105
chr13	101426008	101430007	496	0.996102
chr10	121242648	121245647	497	0.996101
chr4	66023987	66026986	498	0.996098
chr16	69978367	69982366	499	0.996098
chr4	84360983	84363982	500	0.996092
chr9	32999807	33002806	501	0.996087
chr18	73285282	73288281	502	0.99608
chr14	80360346	80364345	503	0.996077
chr2	75374968	75377967	504	0.996074
chr18	49257288	49261287	505	0.996072
chr11	85908633	85911632	506	0.996069
chr8	42042048	42046047	507	0.996066
chr15	13066089	13069088	508	0.996065
chr14	76621347	76625346	509	0.996046
chr19	58123626	58126625	510	0.996033
chr11	44725642	44728641	511	0.996019
chr17	83888573	83891572	512	0.996005
chr14	90578344	90581343	513	0.996002
chr10	86423656	86427655	514	0.995994
chr1	57904988	57907987	515	0.995991
chr18	84349280	84352279	516	0.995991
chr10	83991657	83996656	517	0.995989
chr13	60123018	60127017	518	0.995987
chr12	13065079	13068078	519	0.995979
chrX	56466046	56470045	520	0.995966
chr8	87659037	87663036	521	0.995966
chr8	102982034	102986033	522	0.995965
chr7	37254542	37257541	523	0.995959
chr6	51127119	51133118	524	0.995954
chr1	62381987	62384986	525	0.995952
chr1	76007984	76010983	526	0.995951
chr4	154566967	154571966	527	0.995948
chr14	22434360	22437359	528	0.995942
chr6	51807119	51811118	529	0.995937
chr19	42865630	42871629	530	0.995929
chr9	106354790	106357789	531	0.995913
chr2	114811959	114814958	532	0.995908
chr12	26814075	26817074	533	0.995906
chr1	71108985	71111984	534	0.995901
chr16	57434370	57441369	535	0.995899
chr11	85923633	85928632	536	0.995896
chr8	91678037	91682036	537	0.995894
chr11	110955627	110958626	538	0.995888
chr11	117034626	117037625	539	0.99588
chrX	53125047	53128046	540	0.995878
chr6	52973119	52977118	541	0.995874
chr16	62963369	62966368	542	0.995859
chr14	114876338	114879337	543	0.995847
chr8	41451048	41454047	544	0.995834
chr4	106065978	106068977	545	0.995816
chr6	125087102	125090101	546	0.99581
chr3	9518717	9521716	547	0.995809
chr2	31769978	31772977	548	0.995799
chr6	144179098	144183097	549	0.995798
chr4	105346978	105349977	550	0.995797
chr2	151755950	151760949	551	0.995797
chr2	44157975	44161974	552	0.995787
chr10	120271648	120278647	553	0.995775
chr1	163842964	163845963	554	0.995765
chr18	81222281	81225280	555	0.995763
chr11	112561627	112564626	556	0.995758
chr7	96782528	96787527	557	0.995752
chr6	32366123	32370122	558	0.995748
chr14	45436354	45444353	559	0.995747
chr7	112840524	112843523	560	0.995739
chr11	63298638	63301637	561	0.995739
chr14	70470349	70476348	562	0.995739
chr2	33303978	33306977	563	0.995735
chr5	132070820	132075819	564	0.995732
chr14	22439360	22444359	565	0.99573
chr4	117628975	117631974	566	0.995729
chr4	7214001	7217000	567	0.995715
chr18	49216288	49219287	568	0.995709
chr2	152921950	152926949	569	0.995708
chr8	107863033	107868032	570	0.995707
chr5	134071819	134074818	571	0.995689
chr18	8965297	8968296	572	0.995688
chr16	65513368	65515367	573	0.99568
chr2	74998968	75001967	574	0.99568
chr3	113697693	113700692	575	0.995676
chr14	114854338	114859337	576	0.995675
chr3	96919697	96921696	577	0.995662
chr18	78784281	78788280	578	0.995656
chr2	74928968	74931967	579	0.995651
chr18	52824287	52829286	580	0.995645
chr13	110906006	110909005	581	0.995644
chr14	59758351	59761350	582	0.995637
chr7	107688525	107692524	583	0.99563
chr11	64799638	64802637	584	0.995628
chr7	136055519	136062518	585	0.995618
chr10	25370670	25373669	586	0.995615
chr13	28543025	28546024	587	0.995611
chr18	76614282	76617281	588	0.995609
chr14	22608360	22611359	589	0.995609
chr17	51486580	51489579	590	0.995608
chr7	136217519	136221518	591	0.995604
chr18	78755281	78759280	592	0.995603
chr1	72106985	72109984	593	0.995598
chr11	75138635	75143634	594	0.995592
chr10	120251648	120254647	595	0.995586
chr1	150478967	150481966	596	0.995584
chr19	30408632	30411631	597	0.995579
chr14	80175346	80178345	598	0.995566
chr4	117610975	117614974	599	0.995564
chr9	71335798	71338797	600	0.995564
chr9	71511798	71515797	601	0.995554
chr8	127703028	127706027	602	0.995546
chr12	79877063	79882062	603	0.995545
chr13	53200020	53203019	604	0.995544
chr18	13409296	13412295	605	0.995537
chr16	18184379	18187378	606	0.995521
chr6	22204126	22207125	607	0.995517
chr11	85959633	85964632	608	0.99551
chr6	127050102	127053101	609	0.995507
chr3	130314689	130317688	610	0.995507
chr2	160524948	160527947	611	0.995504
chr4	111348976	111351975	612	0.995501
chr8	109473032	109477031	613	0.995498
chr3	21561714	21565713	614	0.995497
chr6	5827130	5831129	615	0.995481
chr19	10293637	10296636	616	0.995479
chr16	63816368	63819367	617	0.995466
chr8	109483032	109487031	618	0.995464
chr16	90654362	90658361	619	0.995464
chr2	139932953	139936952	620	0.995463
chr5	132159820	132163819	621	0.995456
chr13	31969024	31973023	622	0.995441
chr12	37271073	37274072	623	0.995436
chr5	51476838	51479837	624	0.995436
chr12	71372065	71375064	625	0.995433
chr12	5551080	5554079	626	0.995431
chr16	29938376	29942375	627	0.99543
chr6	144753097	144758096	628	0.995428
chr14	105919340	105923339	629	0.995415
chr5	53318838	53321837	630	0.995402
chr12	33591074	33594073	631	0.995396
chr4	148469968	148472967	632	0.995393
chr12	37540073	37543072	633	0.995388
chr9	36936806	36942805	634	0.995383
chr3	139859687	139862686	635	0.995379
chr7	112718524	112721523	636	0.995378
chr6	16076127	16080126	637	0.995373
chr12	13099079	13103078	638	0.995326
chr4	100168979	100172978	639	0.995309
chr18	38793290	38797289	640	0.995304
chr18	55452287	55456286	641	0.995299
chr19	44815629	44819628	642	0.995298
chr2	141155953	141158952	643	0.995286
chr13	39073023	39076022	644	0.995282
chr2	117017958	117020957	645	0.995278
chr10	91590655	91593654	646	0.995272
chr2	115391959	115395958	647	0.995272
chr11	11853650	11856649	648	0.99525
chr4	29479995	29482994	649	0.995247
chr15	27769086	27772085	650	0.995243
chr17	47972581	47977580	651	0.995243
chr12	9325079	9328078	652	0.995236
chr2	119993958	119997957	653	0.995225
chr15	15945088	15948087	654	0.99522
chr1	62188987	62191986	655	0.995215
chrX	77432041	77435040	656	0.995211
chr12	98160059	98163058	657	0.995207
chr5	47320839	47324838	658	0.995206
chr2	32654978	32657977	659	0.9952
chr15	102751068	102757067	660	0.995198
chr12	56668068	56671067	661	0.995197
chr2	106681961	106685960	662	0.99519
chr1	188724958	188728957	663	0.995185
chr14	46004354	46007353	664	0.995184
chr1	163656964	163662963	665	0.995178
chr1	120960974	120963973	666	0.995171
chr14	79970346	79973345	667	0.995167
chr13	63169017	63173016	668	0.995167
chr14	28772358	28776357	669	0.995159
chr1	106595977	106599976	670	0.995155
chr12	34790074	34794073	671	0.995154
chr13	55958019	55963018	672	0.99514
chr11	45590642	45594641	673	0.995139
chr6	52800119	52804118	674	0.995134
chr10	30278669	30281668	675	0.995129
chr4	106090978	106092977	676	0.99512
chr13	97576009	97581008	677	0.995119
chr14	97979342	97984341	678	0.995117
chr1	131425971	131429970	679	0.995112
chr2	113536959	113539958	680	0.995111
chr11	85429633	85432632	681	0.99511
chr11	32931645	32933644	682	0.995108
chr11	88147632	88150631	683	0.995104
chr11	19735648	19739647	684	0.995093
chr8	126838028	126841027	685	0.99509
chr11	24642647	24645646	686	0.995077
chr10	83041657	83044656	687	0.995076
chr2	30656978	30660977	688	0.995068
chr15	99419069	99422068	689	0.995067
chr10	111538650	111541649	690	0.995067
chr1	138279970	138283969	691	0.995048
chr16	74275366	74278365	692	0.995043
chr1	194433957	194436956	693	0.995028
chr5	99589827	99592826	694	0.995028
chr1	73700984	73703983	695	0.995022
chr4	106166978	106170977	696	0.995021
chr4	142219969	142222968	697	0.995017
chr8	89534037	89536036	698	0.995012
chr13	59990018	59995017	699	0.995
chr1	75336984	75339983	700	0.994997
chr3	49839708	49843707	701	0.994994
chr4	82302983	82305982	702	0.994982
chr2	133397954	133400953	703	0.994981
chr8	56621045	56624044	704	0.994967
chr18	55132287	55135286	705	0.994957
chr11	84737633	84740632	706	0.994956
chr9	87983794	87986793	707	0.99495
chr7	34763542	34766541	708	0.994949
chr17	83953573	83958572	709	0.994936
chr18	54610287	54615286	710	0.99493
chr7	37177542	37182541	711	0.994923
chr18	54712287	54715286	712	0.994921
chr4	148865968	148868967	713	0.994919
chr6	97881108	97885107	714	0.994904
chr4	137102971	137105970	715	0.994896
chr8	89381037	89385036	716	0.994895
chr4	148988968	148991967	717	0.994888
chr18	38764290	38768289	718	0.994883
chr3	37915710	37918709	719	0.994883
chr11	110648627	110651626	720	0.994872
chr10	120246648	120249647	721	0.99486
chr2	33590978	33596977	722	0.994855
chr6	8662129	8666128	723	0.994852
chr4	82602983	82606982	724	0.99485
chr1	62014987	62020986	725	0.99485
chr6	53448119	53454118	726	0.994841
chr18	75386282	75394281	727	0.994829
chr14	25122359	25129358	728	0.994829
chr12	71257065	71260064	729	0.994824
chr2	133566954	133568953	730	0.994821
chr8	108729033	108732032	731	0.994815
chr4	99150979	99154978	732	0.994812
chr8	89497037	89503036	733	0.994811
chr2	48097974	48100973	734	0.994806
chr9	87451795	87454794	735	0.994801
chr9	23272809	23275808	736	0.994797
chr7	112821524	112824523	737	0.994793
chr12	81094063	81097062	738	0.994789
chr3	118546692	118549691	739	0.994787
chr5	47051839	47054838	740	0.99478
chr11	68186637	68189636	741	0.994776
chr2	49670974	49673973	742	0.99477
chr13	107766007	107769006	743	0.994757
chr2	109720960	109724959	744	0.994752
chr5	74303833	74308832	745	0.994745
chr5	74826833	74829832	746	0.994741
chr14	106372340	106375339	747	0.99473
chr2	113495959	113499958	748	0.99473
chr4	132982971	132985970	749	0.994722
chr5	107198825	107203824	750	0.994718
chr6	114809104	114812103	751	0.994717
chr19	59645626	59648625	752	0.994712
chr11	28733646	28736645	753	0.994706
chr14	100888342	100891341	754	0.994704
chr12	99579059	99582058	755	0.99469
chr9	47610804	47613803	756	0.994683
chr4	13434999	13437998	757	0.994674
chr18	84072280	84075279	758	0.994671
chr4	130795972	130798971	759	0.994668
chr16	87000363	87003362	760	0.994662
chr1	14184998	14187997	761	0.994651
chr18	10449297	10452296	762	0.99465
chr3	147456685	147460684	763	0.994648
chr13	76927014	76930013	764	0.994646
chr10	99383653	99387652	765	0.994644
chr17	24638587	24641586	766	0.994615
chr6	98970108	98974107	767	0.994614
chr2	33645978	33649977	768	0.994608
chr14	28883358	28889357	769	0.994602
chr11	60894639	60897638	770	0.9946
chr7	136403519	136407518	771	0.994597
chr7	70344534	70353533	772	0.994593
chr15	77797074	77802073	773	0.994593
chr1	150741967	150744966	774	0.994593
chr5	118816823	118819822	775	0.994593
chr8	91523037	91527036	776	0.994587
chr9	113380789	113383788	777	0.994585
chr15	59040078	59043077	778	0.994584
chr8	88602037	88606036	779	0.994583
chr17	44600582	44603581	780	0.99458
chr6	52793119	52799118	781	0.994579
chr4	65506987	65509986	782	0.994571
chr19	23083634	23087633	783	0.994566
chr13	38775023	38778022	784	0.994559
chr2	84633966	84635965	785	0.994552
chr8	127252028	127255027	786	0.99455
chr11	64586638	64588637	787	0.994541
chr2	137163954	137167953	788	0.994536
chr4	95771980	95773979	789	0.994528
chr9	102976791	102979790	790	0.994512
chr1	62153987	62157986	791	0.994508
chr9	15420811	15423810	792	0.994507
chr16	15957379	15960378	793	0.994504
chr8	26998051	27002050	794	0.994503
chr12	79941063	79946062	795	0.9945
chr17	28097586	28103585	796	0.994489
chr2	165730947	165733946	797	0.994488
chr18	80974281	80981280	798	0.994476
chr1	75784984	75787983	799	0.994464
chr14	28369358	28377357	800	0.994461
chr2	74319968	74322967	801	0.994444
chr8	89769037	89773036	802	0.994432
chr6	94714109	94717108	803	0.99443
chr7	133456519	133459518	804	0.994426
chr17	83137573	83140572	805	0.99442
chr4	106038978	106041977	806	0.994418
chr13	116587005	116590004	807	0.994408
chr1	62079987	62083986	808	0.994395
chr14	22088360	22093359	809	0.994393
chr17	63074578	63078577	810	0.994392
chr9	66275799	66278798	811	0.994387
chr8	127087028	127091027	812	0.994386
chr11	4307652	4310651	813	0.994382
chr4	135164971	135168970	814	0.994381
chr9	61688801	61691800	815	0.994363
chr2	75197968	75200967	816	0.99436
chr10	121226648	121230647	817	0.994359
chr7	132829520	132832519	818	0.994356
chr7	28943544	28947543	819	0.994352
chr2	59718972	59723971	820	0.99435
chr18	13941296	13945295	821	0.994347
chr6	50992119	50995118	822	0.994344
chr9	102642791	102646790	823	0.994336
chr4	125807973	125811972	824	0.994328
chr1	163904964	163908963	825	0.994327
chr1	89669981	89672980	826	0.994325
chr12	71295065	71299064	827	0.994317
chr12	104590057	104595056	828	0.994315
chr7	136340519	136344518	829	0.994313
chr7	105776526	105780525	830	0.994309
chr10	59972662	59975661	831	0.994285
chr14	97587342	97590341	832	0.994272
chr4	125405973	125408972	833	0.994265
chr13	56349019	56353018	834	0.994261
chr2	106853961	106857960	835	0.994259
chr6	51141119	51148118	836	0.994257
chr15	77201074	77204073	837	0.994255
chr17	86030572	86033571	838	0.994254
chr7	137297519	137305518	839	0.994253
chr18	4512298	4515297	840	0.994246
chr17	27360586	27362585	841	0.994241
chr6	97949108	97952107	842	0.994241
chr13	104562008	104566007	843	0.99424
chr19	58118626	58120625	844	0.994234
chr17	67322577	67325576	845	0.994233
chr7	136796519	136799518	846	0.994229
chr15	83677073	83680072	847	0.994227
chr11	5312652	5315651	848	0.994219
chr4	13470999	13475998	849	0.994214
chr17	83311573	83314572	850	0.994197
chr18	68941283	68945282	851	0.994195
chr7	6768549	6772548	852	0.994193
chr2	4027984	4030983	853	0.994192
chr2	114870959	114873958	854	0.994191
chr6	144263098	144266097	855	0.994189
chr12	34341074	34344073	856	0.994182
chr11	86023633	86028632	857	0.99418
chr9	35338807	35342806	858	0.994171
chr9	32850807	32853806	859	0.99417
chr13	118981004	118984003	860	0.99417
chr2	126992956	126995955	861	0.994158
chr6	137802099	137807098	862	0.994139
chr14	76031347	76034346	863	0.994135
chr8	89655037	89661036	864	0.994133
chr16	67248368	67252367	865	0.994133
chr11	81447634	81451633	866	0.994131
chr8	89682037	89686036	867	0.994127
chr13	107600007	107604006	868	0.994126
chr16	44661373	44668372	869	0.994123
chr2	106782961	106784960	870	0.994122
chr4	111355976	111358975	871	0.994119
chr3	30210712	30222711	872	0.994114
chr7	93066529	93069528	873	0.994113
chr11	111713627	111717626	874	0.994103
chr4	96764980	96767979	875	0.994095
chr8	102927034	102933033	876	0.994089
chr12	59803068	59806067	877	0.994085
chr10	120367648	120371647	878	0.99408
chrX	101259036	101261035	879	0.994079
chr1	76905984	76908983	880	0.994075
chr1	136586970	136590969	881	0.994066
chr2	169608946	169612945	882	0.994062
chr9	47845804	47848803	883	0.994057
chr2	37840977	37843976	884	0.994056
chr16	18197379	18200378	885	0.994048
chr3	29182712	29185711	886	0.994045
chr11	37030644	37033643	887	0.994045
chr10	87895656	87900655	888	0.994044
chr11	34902645	34906644	889	0.994043
chr3	101610696	101613695	890	0.994037
chr12	95465060	95469059	891	0.994036
chr5	4353849	4357848	892	0.99402
chr18	55258287	55261286	893	0.994019
chr15	42465082	42467081	894	0.99401
chr3	8715717	8719716	895	0.994009
chr1	20464997	20467996	896	0.994007
chr6	52539119	52542118	897	0.993995
chr8	26593052	26596051	898	0.993993
chr10	87100656	87103655	899	0.993993
chr10	83086657	83089656	900	0.993988
chr13	45468021	45471020	901	0.993987
chr18	84406280	84409279	902	0.993981
chr12	100175058	100179057	903	0.99396
chr11	112281627	112284626	904	0.993959
chr8	68081042	68085041	905	0.993954
chr4	98048980	98051979	906	0.993952
chr10	88044656	88048655	907	0.993951
chr13	102509008	102513007	908	0.99395
chr11	85707633	85710632	909	0.99394
chr12	13173079	13187078	910	0.993938
chr13	93897010	93900009	911	0.993936
chr15	80317074	80320073	912	0.993918
chr8	41794048	41797047	913	0.99391
chr2	33704978	33708977	914	0.993906
chr18	80634281	80638280	915	0.99388
chr6	52475119	52478118	916	0.993869
chr1	188455958	188458957	917	0.993859
chr14	21367360	21370359	918	0.993854
chr9	120767787	120772786	919	0.993849
chr1	38864993	38866992	920	0.993844
chr6	147144097	147147096	921	0.993832
chr8	91591037	91595036	922	0.99383
chr14	22281360	22284359	923	0.993829
chr11	36330644	36335643	924	0.993826
chr3	30148712	30154711	925	0.993823
chrX	52444047	52453046	926	0.993821
chr12	37356073	37360072	927	0.993817
chr8	26762052	26765051	928	0.993816
chr4	105960978	105963977	929	0.993811
chr16	44670373	44673372	930	0.993804
chr10	44498666	44501665	931	0.993802
chr6	100401108	100405107	932	0.993794
chr12	71226065	71229064	933	0.993788
chr5	13196847	13200846	934	0.993788
chr18	49193288	49196287	935	0.993787
chr12	9750079	9754078	936	0.993781
chr9	41888805	41892804	937	0.993779
chr5	131544820	131550819	938	0.993779
chr11	75011635	75018634	939	0.993778
chr12	73354065	73358064	940	0.993776
chr13	32033024	32036023	941	0.993773
chr11	95680631	95683630	942	0.993767
chr18	49055288	49058287	943	0.993764
chr3	102655695	102658694	944	0.993763
chr14	122370337	122377336	945	0.993762
chr6	67047115	67051114	946	0.993758
chr13	82057013	82060012	947	0.993757
chr13	60454018	60457017	948	0.993752
chr8	88410037	88413036	949	0.993748
chr2	119310958	119315957	950	0.993747
chr12	12654079	12657078	951	0.993747
chr13	103958008	103961007	952	0.993741
chr14	99218342	99221341	953	0.993728
chr3	41958710	41961709	954	0.993727
chr1	135657970	135660969	955	0.993726
chr18	54947287	54950286	956	0.993714
chr10	23392671	23395670	957	0.993713
chr10	91434655	91437654	958	0.993709
chr10	120742648	120746647	959	0.99369
chr1	162280964	162283963	960	0.99369
chr11	64445638	64448637	961	0.993684
chr14	80194346	80196345	962	0.993682
chr3	37787710	37792709	963	0.993681
chr16	76761365	76764364	964	0.99368
chr9	100093792	100096791	965	0.993662
chr2	59592972	59595971	966	0.99365
chr13	32480024	32483023	967	0.993645
chrX	58254046	58258045	968	0.993637
chr13	91367011	91372010	969	0.993629
chr3	99758696	99761695	970	0.993626
chr4	107560977	107563976	971	0.993626
chr11	111818627	111821626	972	0.993621
chr12	26653075	26656074	973	0.993617
chr11	82834634	82837633	974	0.993615
chr2	48599974	48604973	975	0.993615
chr3	39570710	39573709	976	0.993606
chrX	21432054	21435053	977	0.993578
chr2	142022952	142025951	978	0.993576
chr14	97867342	97872341	979	0.993574
chr1	111018976	111021975	980	0.993572
chr14	16961361	16966360	981	0.993569
chr13	114710005	114713004	982	0.993561
chr8	26847052	26850051	983	0.993556
chr3	30452712	30455711	984	0.993549
chr8	49357046	49363045	985	0.993545
chr13	60053018	60056017	986	0.993544
chr8	11584055	11588054	987	0.993541
chr2	75008968	75011967	988	0.993535
chr2	46206975	46209974	989	0.993534
chr12	107959057	107967056	990	0.993533
chr8	92436036	92439035	991	0.99352
chr17	10355590	10357589	992	0.993509
chr15	32947084	32950083	993	0.993504
chr3	55813706	55817705	994	0.9935
chr18	78878281	78881280	995	0.993498
chr11	68143637	68147636	996	0.993498
chr12	73510065	73513064	997	0.993491
chr13	56287019	56291018	998	0.99349
chr12	79749063	79753062	999	0.99348
chr1	138383970	138386969	1000	0.993479
chr8	5481056	5484055	1001	0.993474
chr2	32507978	32510977	1002	0.99347
chr11	63755638	63758637	1003	0.993466
chr13	115475005	115478004	1004	0.993466
chr2	34250977	34254976	1005	0.993461
chr17	85928572	85933571	1006	0.99346
chr4	154701966	154705965	1007	0.993452
chr3	83608700	83611699	1008	0.993442
chr19	42946630	42949629	1009	0.993437
chr19	30352632	30356631	1010	0.993435
chr3	149085685	149088684	1011	0.993434
chr9	65168800	65174799	1012	0.993433
chr18	3599299	3602298	1013	0.993428
chr3	30256712	30259711	1014	0.993428
chr12	34593074	34596073	1015	0.993424
chr13	94116010	94119009	1016	0.993421
chr9	59132801	59135800	1017	0.993419
chr9	69346799	69348798	1018	0.993412
chr8	27876051	27880050	1019	0.9934
chr18	83422280	83425279	1020	0.993397
chr6	51742119	51745118	1021	0.993393
chr1	75842984	75846983	1022	0.993393
chr17	74887575	74891574	1023	0.99339
chr8	26357052	26361051	1024	0.993368
chr4	82398983	82401982	1025	0.993363
chr13	52059020	52062019	1026	0.993353
chr12	7449080	7452079	1027	0.99335
chr3	125716690	125719689	1028	0.993344
chr12	33792074	33795073	1029	0.993342
chr18	54118287	54123286	1030	0.99334
chr12	77176064	77180063	1031	0.993337
chr4	41657993	41660992	1032	0.993329
chr1	38216993	38219992	1033	0.993327
chr3	144375686	144382685	1034	0.993326
chr8	92869036	92872035	1035	0.99332
chr4	87737982	87740981	1036	0.993318
chr1	163535964	163539963	1037	0.993313
chr12	80061063	80064062	1038	0.993312
chr4	63438988	63441987	1039	0.993309
chr11	85912633	85918632	1040	0.993303
chr16	77660365	77662364	1041	0.9933
chr2	139606953	139610952	1042	0.993298
chr11	113119627	113123626	1043	0.993283
chr3	6931718	6934717	1044	0.993281
chr2	168616946	168619945	1045	0.993269
chr12	9340079	9342078	1046	0.993258
chr11	85666633	85669632	1047	0.993255
chr7	129677520	129680519	1048	0.993255
chr1	61139987	61143986	1049	0.993244
chr8	57292044	57295043	1050	0.99324
chr10	24258670	24261669	1051	0.993239
chr18	38482291	38485290	1052	0.993235
chr3	6918718	6921717	1053	0.99322
chr3	85600699	85603698	1054	0.993219
chr10	69312660	69315659	1055	0.993213
chr5	118942823	118945822	1056	0.993207
chr14	67905349	67909348	1057	0.993203
chr5	73692833	73695832	1058	0.993194
chr10	29735669	29738668	1059	0.993187
chr7	117556523	117559522	1060	0.993186
chr4	14259999	14262998	1061	0.993185
chr8	48157047	48160046	1062	0.993184
chr8	107886033	107889032	1063	0.993182
chr10	60792662	60795661	1064	0.993177
chr5	142998817	143002816	1065	0.993174
chr6	16151127	16155126	1066	0.993174
chr5	13034847	13037846	1067	0.993173
chr11	76291635	76295634	1068	0.99316
chr4	110123977	110126976	1069	0.993159
chr8	91374037	91377036	1070	0.993157
chr4	110131977	110134976	1071	0.993157
chrX	164322021	164325020	1072	0.993157
chr13	99561009	99564008	1073	0.993155
chr6	145604097	145607096	1074	0.993154
chr1	178731960	178734959	1075	0.993153
chr1	179456960	179461959	1076	0.993151
chr2	71497969	71501968	1077	0.993142
chr11	79668634	79671633	1078	0.993142
chr4	81761983	81765982	1079	0.993136
chr2	169006946	169009945	1080	0.993134
chr2	75027968	75030967	1081	0.993129
chr3	55683706	55687705	1082	0.993126
chr2	168870946	168873945	1083	0.993117
chr5	97952827	97955826	1084	0.993115
chr14	101054342	101057341	1085	0.993102
chr13	63067017	63071016	1086	0.993102
chr15	59247078	59251077	1087	0.993101
chr5	140126818	140130817	1088	0.993099
chr3	98055697	98058696	1089	0.993098
chr2	160190948	160193947	1090	0.993088
chr18	55027287	55030286	1091	0.993087
chr2	116639958	116641957	1092	0.99308
chr12	77516064	77519063	1093	0.993078
chr11	76322635	76326634	1094	0.99307
chr18	53350287	53354286	1095	0.993064
chr16	31507376	31511375	1096	0.993053
chr14	27074359	27077358	1097	0.993043
chr12	104633057	104639056	1098	0.993035
chr3	48513708	48516707	1099	0.993028
chr16	64144368	64147367	1100	0.993026
chr7	116653523	116656522	1101	0.993026
chr3	116112692	116115691	1102	0.993025
chr5	51630838	51633837	1103	0.99302
chrX	36982051	36985050	1104	0.993016
chr11	45439642	45442641	1105	0.993014
chr9	48672804	48676803	1106	0.993007
chr1	183186959	183192958	1107	0.993006
chr7	107663525	107666524	1108	0.993004
chr15	94138070	94141069	1109	0.993
chr15	103299068	103308067	1110	0.992997
chr1	12498999	12501998	1111	0.99299
chr4	150807967	150809966	1112	0.992987
chr8	48151047	48154046	1113	0.992979
chr18	38048291	38051290	1114	0.99297
chr1	45041991	45044990	1115	0.992965
chr10	35653668	35656667	1116	0.992964
chr19	56129626	56135625	1117	0.992961
chr3	5452718	5455717	1118	0.99296
chr11	97732630	97735629	1119	0.992959
chr2	45203975	45206974	1120	0.992959
chr8	107607033	107611032	1121	0.992958
chr14	16732361	16735360	1122	0.992957
chr17	59588579	59592578	1123	0.992955
chr4	54329990	54332989	1124	0.992951
chr3	148393685	148399684	1125	0.992944
chr14	22877360	22880359	1126	0.992943
chr17	29775585	29778584	1127	0.992943
chr4	150683967	150686966	1128	0.992927
chr7	73162533	73167532	1129	0.992922
chr1	168228963	168231962	1130	0.992908
chr11	85940633	85943632	1131	0.992906
chr5	111804824	111809823	1132	0.992903
chr6	72768114	72771113	1133	0.992901
chr14	46603354	46605353	1134	0.992899
chr4	83171983	83173982	1135	0.992896
chr10	125770647	125774646	1136	0.992895
chr5	44920840	44923839	1137	0.992895
chr4	9018000	9020999	1138	0.992891
chr5	3397849	3401848	1139	0.992887
chr15	102593068	102597067	1140	0.992886
chr18	47297288	47302287	1141	0.992882
chr14	22862360	22866359	1142	0.992877
chr9	14172812	14176811	1143	0.992868
chr13	16769028	16772027	1144	0.992863
chr15	69091076	69096075	1145	0.992859
chr10	128887646	128889645	1146	0.992854
chr2	6921984	6925983	1147	0.992849
chr19	28361633	28364632	1148	0.992841
chr2	172882945	172886944	1149	0.992836
chr3	149843685	149846684	1150	0.992834
chr5	131773820	131777819	1151	0.992825
chr10	105425652	105428651	1152	0.992813
chr18	14401296	14404295	1153	0.992811
chr3	66399704	66402703	1154	0.99281
chr9	61439801	61442800	1155	0.992805
chr9	58089801	58092800	1156	0.992804
chr16	31591376	31594375	1157	0.992802
chr3	142210686	142213685	1158	0.992799
chr1	145063968	145066967	1159	0.992795
chr9	68811799	68814798	1160	0.992791
chr19	53737627	53740626	1161	0.992785
chr5	133998819	134001818	1162	0.992784
chr2	106573961	106577960	1163	0.99277
chr9	65161800	65167799	1164	0.992769
chr8	57110045	57113044	1165	0.992763
chr6	66412116	66417115	1166	0.992749
chr4	76349985	76353984	1167	0.992745
chr10	120569648	120572647	1168	0.992744
chr2	77916967	77919966	1169	0.992739
chr9	56538802	56541801	1170	0.992738
chr18	55692287	55700286	1171	0.992733
chr14	16521361	16524360	1172	0.992723
chr11	19422648	19425647	1173	0.992723
chr3	40318710	40321709	1174	0.99272
chr5	83638831	83641830	1175	0.99272
chr4	65215987	65219986	1176	0.992718
chr12	97472059	97475058	1177	0.992715
chr3	86752699	86759698	1178	0.992711
chr8	128571028	128575027	1179	0.992703
chr10	125968647	125975646	1180	0.992699
chr14	100457342	100461341	1181	0.992699
chr14	22646360	22652359	1182	0.992698
chr4	155142966	155145965	1183	0.992691
chr12	56682068	56684067	1184	0.992688
chr15	51720080	51723079	1185	0.992688
chr6	114335105	114338104	1186	0.992686
chrX	47156048	47159047	1187	0.992685
chr11	93943631	93947630	1188	0.992683
chr6	114898104	114903103	1189	0.992681
chr12	94248060	94251059	1190	0.99268
chr6	84430111	84433110	1191	0.992671
chr8	9054056	9057055	1192	0.992666
chr3	30313712	30316711	1193	0.992662
chr2	113638959	113642958	1194	0.992657
chr14	102402341	102405340	1195	0.992655
chr4	154779966	154782965	1196	0.99265
chr4	84135983	84138982	1197	0.992647
chr11	113989626	113992625	1198	0.992647
chr12	27945075	27949074	1199	0.992645
chr11	18449649	18452648	1200	0.99264
chr16	70238367	70242366	1201	0.992636
chr16	64716368	64720367	1202	0.992636
chr14	28797358	28800357	1203	0.992636
chr7	96889528	96891527	1204	0.99263
chr9	62179800	62182799	1205	0.992625
chr6	16946127	16949126	1206	0.992619
chr11	53106641	53109640	1207	0.992616
chr4	150554967	150557966	1208	0.992612
chr7	70623534	70627533	1209	0.992607
chr7	121953522	121957521	1210	0.992601
chr13	28756025	28760024	1211	0.992588
chr18	66506284	66512283	1212	0.992587
chr12	10047079	10050078	1213	0.992584
chr4	100135979	100138978	1214	0.992584
chr14	97434342	97437341	1215	0.992583
chr4	58675989	58678988	1216	0.992582
chr2	75144968	75149967	1217	0.992563
chr14	105587341	105593340	1218	0.992553
chr12	37571073	37574072	1219	0.992547
chr7	34797542	34801541	1220	0.992542
chr15	61896078	61899077	1221	0.992542
chr4	43881992	43886991	1222	0.992535
chr2	105790961	105793960	1223	0.992532
chr9	103652791	103655790	1224	0.992524
chr4	100221979	100224978	1225	0.992522
chr13	32007024	32011023	1226	0.992513
chr17	44564582	44567581	1227	0.992506
chr3	80883701	80886700	1228	0.992505
chr16	94245361	94248360	1229	0.992501
chr6	138106099	138109098	1230	0.992497
chr10	68164660	68169659	1231	0.992497
chr12	12508079	12511078	1232	0.992494
chr6	114012105	114015104	1233	0.992492
chr14	27350359	27353358	1234	0.992488
chr16	74795366	74798365	1235	0.992488
chr14	28826358	28829357	1236	0.992486
chr13	79338013	79344012	1237	0.992475
chr4	133088971	133092970	1238	0.99247
chr9	68848799	68851798	1239	0.992454
chr2	74943968	74946967	1240	0.992448
chr8	87860037	87863036	1241	0.992448
chr9	63956800	63961799	1242	0.992445
chr19	60117626	60120625	1243	0.992437
chr14	46326354	46329353	1244	0.992436
chr15	61449078	61452077	1245	0.992436
chr2	58530972	58533971	1246	0.992434
chr17	79748574	79751573	1247	0.992434
chr1	62562987	62565986	1248	0.992433
chr13	63984017	63987016	1249	0.992427
chr18	83349280	83353279	1250	0.992426
chr3	156093683	156096682	1251	0.992426
chr6	84409111	84412110	1252	0.992423
chr14	22706360	22712359	1253	0.99242
chr14	23522360	23526359	1254	0.992416
chr12	86036062	86039061	1255	0.992415
chr14	100297342	100301341	1256	0.992411
chr18	55617287	55620286	1257	0.992409
chr4	124706973	124708972	1258	0.992406
chr9	69131799	69134798	1259	0.992406
chr1	188828958	188831957	1260	0.992404
chr3	86707699	86714698	1261	0.992402
chr7	136388519	136391518	1262	0.992401
chr4	117647975	117652974	1263	0.992397
chr6	72710114	72714113	1264	0.992391
chr4	117404975	117411974	1265	0.992389
chr12	73205065	73208064	1266	0.992387
chr8	56914045	56918044	1267	0.992386
chrX	52548047	52554046	1268	0.992384
chr4	6839001	6843000	1269	0.992384
chr11	95553631	95557630	1270	0.992383
chr7	29479544	29485543	1271	0.992381
chr4	154800966	154803965	1272	0.992379
chr10	97535653	97538652	1273	0.992379
chr17	86036572	86039571	1274	0.992374
chr14	73423348	73427347	1275	0.992362
chr18	28078293	28080292	1276	0.99236
chr15	61974078	61976077	1277	0.992356
chr14	80283346	80287345	1278	0.992351
chr14	23449360	23453359	1279	0.992346
chr17	28027586	28030585	1280	0.992346
chrX	12004056	12008055	1281	0.992346
chr7	96733528	96737527	1282	0.992345
chr4	105967978	105970977	1283	0.992333
chr1	76827984	76830983	1284	0.992332
chr2	102446962	102449961	1285	0.992332
chr2	59542972	59545971	1286	0.992314
chr7	136080519	136082518	1287	0.992308
chr10	96742654	96745653	1288	0.992293
chr10	68156660	68159659	1289	0.992286
chr2	106459961	106463960	1290	0.992283
chr3	147252685	147255684	1291	0.992282
chr11	77295635	77298634	1292	0.992273
chr7	111155525	111158524	1293	0.992273
chr3	52839707	52842706	1294	0.992268
chr3	130399689	130402688	1295	0.992267
chr5	119269822	119272821	1296	0.992264
chr9	106408790	106411789	1297	0.992261
chr10	68343660	68346659	1298	0.992259
chr17	17437588	17443587	1299	0.992254
chr10	29671669	29675668	1300	0.992252
chr5	16576846	16579845	1301	0.992245
chr13	15576028	15579027	1302	0.992234
chr13	101812008	101815007	1303	0.992232
chr4	54389990	54392989	1304	0.992228
chr10	122883648	122888647	1305	0.992226
chr10	43012666	43014665	1306	0.992226
chr4	14188999	14191998	1307	0.992221
chr9	116964788	116967787	1308	0.99222
chrX	99217036	99220035	1309	0.992214
chr18	55814287	55818286	1310	0.99221
chr13	60132018	60136017	1311	0.992202
chr4	125725973	125728972	1312	0.992201
chr5	131709820	131712819	1313	0.992198
chr9	61162801	61165800	1314	0.992184
chr5	81223831	81226830	1315	0.992181
chr8	25330052	25335051	1316	0.992174
chr8	30457051	30460050	1317	0.992173
chr1	193537957	193540956	1318	0.992159
chr4	103003978	103006977	1319	0.992158
chr11	70068637	70071636	1320	0.992157
chr18	38702290	38705289	1321	0.992156
chr12	57138068	57142067	1322	0.992155
chr6	147793097	147796096	1323	0.992151
chr2	106787961	106790960	1324	0.99215
chr2	136954954	136957953	1325	0.992149
chr1	20133997	20136996	1326	0.992148
chr19	58242626	58246625	1327	0.992147
chr6	51765119	51769118	1328	0.992145
chr10	27283670	27286669	1329	0.992143
chr12	97895059	97898058	1330	0.992138
chr14	67612349	67616348	1331	0.992133
chr2	166029947	166032946	1332	0.99213
chr4	88010982	88013981	1333	0.992128
chr3	130084689	130088688	1334	0.992122
chr9	87842795	87845794	1335	0.992118
chr11	81093634	81096633	1336	0.992117
chr7	144957517	144960516	1337	0.992113
chr9	116137788	116140787	1338	0.992109
chr11	18943648	18947647	1339	0.992106
chr15	93629070	93632069	1340	0.992101
chr3	152521684	152524683	1341	0.992099
chr12	112403056	112408055	1342	0.99209
chr13	48289021	48292020	1343	0.992089
chr18	69659283	69662282	1344	0.992084
chr7	112389524	112391523	1345	0.992074
chr8	77710040	77715039	1346	0.99207
chr3	128179690	128182689	1347	0.99207
chr16	44628373	44631372	1348	0.992068
chr8	91712037	91716036	1349	0.992061
chr14	61835351	61838350	1350	0.992059
chr2	76015968	76018967	1351	0.992058
chr11	94467631	94471630	1352	0.992057
chr8	84654038	84658037	1353	0.992052
chr10	37396667	37400666	1354	0.99205
chr7	135846519	135849518	1355	0.992039
chr12	99489059	99492058	1356	0.992035
chr8	89107037	89110036	1357	0.992034
chr2	72744969	72747968	1358	0.992024
chr1	73305985	73308984	1359	0.992013
chr5	33504842	33507841	1360	0.992011
chr4	135048971	135051970	1361	0.99201
chr5	4309849	4313848	1362	0.992008
chr12	106675057	106679056	1363	0.992008
chr10	69790660	69793659	1364	0.991999
chr14	116207338	116210337	1365	0.991993
chr2	134075954	134079953	1366	0.991986
chr5	73916833	73919832	1367	0.991985
chr7	115903524	115906523	1368	0.991983
chr4	31341995	31345994	1369	0.991973
chr15	93568070	93571069	1370	0.991962
chr1	62623987	62626986	1371	0.991959
chr8	107870033	107874032	1372	0.991958
chr7	114841524	114844523	1373	0.991956
chr14	21890360	21893359	1374	0.99195
chr3	9295717	9298716	1375	0.99194
chr11	25055647	25058646	1376	0.991935
chr18	54090287	54095286	1377	0.991932
chr11	95567631	95572630	1378	0.991923
chr2	162545948	162548947	1379	0.991922
chr4	106810978	106813977	1380	0.991921
chrX	99198036	99201035	1381	0.99192
chr3	66372704	66378703	1382	0.991913
chrX	53232047	53235046	1383	0.991913
chr14	117238338	117241337	1384	0.991902
chr11	111540627	111543626	1385	0.991892
chr13	28634025	28637024	1386	0.991889
chr4	84066983	84070982	1387	0.991885
chr18	75257282	75264281	1388	0.991884
chr18	5141298	5144297	1389	0.991882
chr4	65190987	65193986	1390	0.99188
chr11	98496630	98499629	1391	0.991874
chr9	88213794	88216793	1392	0.991874
chr9	87772795	87775794	1393	0.991871
chr8	108671033	108674032	1394	0.991871
chr13	56320019	56323018	1395	0.99187
chr9	102422791	102425790	1396	0.991857
chr15	83681073	83684072	1397	0.991856
chr12	53192069	53195068	1398	0.991855
chr9	33150807	33153806	1399	0.991841
chr1	163126964	163130963	1400	0.991841
chr2	126627956	126630955	1401	0.991837
chr4	31821995	31826994	1402	0.991836
chr11	105311628	105314627	1403	0.991828
chr1	138522969	138525968	1404	0.991818
chr5	23500845	23503844	1405	0.991817
chr6	141433098	141436097	1406	0.991816
chr11	99145630	99149629	1407	0.991811
chr14	97974342	97978341	1408	0.991807
chr13	56073019	56076018	1409	0.991806
chr2	75251968	75254967	1410	0.991794
chr6	50725119	50728118	1411	0.991786
chr17	73257575	73260574	1412	0.991785
chr3	134329688	134332687	1413	0.991783
chr15	51793080	51799079	1414	0.991782
chr16	37614374	37616373	1415	0.991778
chr10	12551673	12555672	1416	0.991766
chr13	58970018	58973017	1417	0.991765
chr12	28249075	28252074	1418	0.991763
chr15	78831074	78835073	1419	0.99176
chr18	52793287	52795286	1420	0.991754
chr3	98071697	98076696	1421	0.991748
chr17	24759587	24763586	1422	0.991737
chr1	163360964	163363963	1423	0.991736
chr1	38755993	38759992	1424	0.991736
chr12	45669071	45674070	1425	0.991735
chr11	51405641	51408640	1426	0.991728
chr15	34581084	34585083	1427	0.991728
chr3	41428710	41431709	1428	0.991722
chr8	57051045	57055044	1429	0.991714
chr3	152927684	152929683	1430	0.991714
chr17	4214591	4217590	1431	0.991712
chr7	29451544	29455543	1432	0.991711
chr3	56356706	56359705	1433	0.991708
chr14	105730341	105734340	1434	0.9917
chr6	52851119	52854118	1435	0.991689
chr8	80317039	80320038	1436	0.991687
chr14	67569349	67571348	1437	0.991683
chr7	137205519	137212518	1438	0.991681
chr9	48726804	48730803	1439	0.991678
chr13	60434018	60437017	1440	0.991677
chr10	83913657	83916656	1441	0.991674
chr8	97232035	97235034	1442	0.991665
chr8	128395028	128399027	1443	0.991659
chr3	55827706	55830705	1444	0.991653
chr2	106720961	106722960	1445	0.991651
chrX	99388036	99393035	1446	0.991639
chr10	120808648	120811647	1447	0.99163
chr2	165414947	165417946	1448	0.991623
chr4	54168990	54171989	1449	0.991617
chr11	111842627	111845626	1450	0.991617
chr4	139141970	139144969	1451	0.991617
chr12	34864074	34867073	1452	0.991614
chr6	6113130	6119129	1453	0.991613
chr3	86374699	86378698	1454	0.99161
chr12	12580079	12583078	1455	0.991609
chr10	120586648	120589647	1456	0.991606
chr12	38815073	38818072	1457	0.991602
chr4	15548999	15551998	1458	0.991595
chr11	99095630	99098629	1459	0.991592
chr1	64065987	64068986	1460	0.99159
chr18	55544287	55551286	1461	0.99159
chr10	26982670	26985669	1462	0.991585
chr10	43438666	43441665	1463	0.991573
chr12	15605078	15608077	1464	0.991571
chr6	51174119	51179118	1465	0.99157
chr5	73901833	73904832	1466	0.991563
chr4	31828995	31831994	1467	0.991553
chr7	71559534	71562533	1468	0.99155
chr10	17520672	17523671	1469	0.991545
chr5	122619822	122622821	1470	0.991545
chr8	120334030	120337029	1471	0.991542
chr13	29399025	29402024	1472	0.991535
chr3	66682704	66686703	1473	0.991531
chr8	89676037	89679036	1474	0.991528
chr4	45451992	45454991	1475	0.991525
chr18	81050281	81055280	1476	0.991518
chr18	57404286	57407285	1477	0.99151
chr12	79854063	79861062	1478	0.991506
chr13	115345005	115348004	1479	0.991503
chr5	57855837	57858836	1480	0.9915
chr13	75741014	75744013	1481	0.991491
chr16	25416377	25419376	1482	0.991488
chr12	34603074	34606073	1483	0.991485
chr5	16468846	16471845	1484	0.991479
chr8	48230047	48235046	1485	0.991478
chr6	52416119	52419118	1486	0.991478
chr10	29724669	29728668	1487	0.991477
chr8	26804052	26810051	1488	0.991474
chr8	80287039	80290038	1489	0.991474
chr2	103598961	103601960	1490	0.991474
chr5	112000824	112003823	1491	0.991471
chr4	100202979	100205978	1492	0.991466
chr5	81669831	81672830	1493	0.991463
chr8	26778052	26781051	1494	0.991459
chr11	111956627	111959626	1495	0.991459
chr9	64685800	64687799	1496	0.99145
chr9	43504805	43507804	1497	0.991448
chr10	51152664	51155663	1498	0.991436
chr11	57884639	57887638	1499	0.991426
chr11	111705627	111708626	1500	0.991421
chr1	96360979	96363978	1501	0.99142
chr7	35106542	35109541	1502	0.991416
chr8	69939042	69941041	1503	0.991413
chr7	136634519	136637518	1504	0.991413
chr8	90240037	90242036	1505	0.991411
chr17	86760572	86763571	1506	0.991408
chr9	63090800	63093799	1507	0.991408
chr18	43555289	43558288	1508	0.991394
chr2	75606968	75609967	1509	0.99139
chr18	83115280	83118279	1510	0.991387
chr7	37361542	37364541	1511	0.991383
chr9	114526788	114529787	1512	0.991379
chr14	27042359	27053358	1513	0.991378
chr1	56538988	56541987	1514	0.991365
chr8	120415030	120418029	1515	0.991364
chr11	64023638	64026637	1516	0.991359
chr11	46038642	46041641	1517	0.991352
chr2	169781946	169784945	1518	0.991352
chr1	14144998	14147997	1519	0.99135
chr7	34603542	34608541	1520	0.991333
chr14	23113360	23117359	1521	0.991333
chr10	66860661	66862660	1522	0.991329
chr15	92440071	92443070	1523	0.991323
chr14	25225359	25228358	1524	0.991321
chr8	92007036	92010035	1525	0.99132
chr8	47368047	47371046	1526	0.991317
chr5	16494846	16497845	1527	0.991309
chr9	76033797	76036796	1528	0.991307
chr12	9996079	9999078	1529	0.991307
chr8	91575037	91578036	1530	0.991295
chr6	94759109	94762108	1531	0.991295
chr6	93714109	93717108	1532	0.991293
chr9	46030804	46034803	1533	0.991283
chr17	25602586	25605585	1534	0.991281
chr12	9621079	9624078	1535	0.991279
chr7	38128542	38131541	1536	0.991273
chr8	80047039	80050038	1537	0.991253
chr5	136401819	136405818	1538	0.991247
chr5	102549826	102552825	1539	0.991242
chr14	100617342	100621341	1540	0.991233
chr16	21868378	21871377	1541	0.991232
chr13	97291009	97294008	1542	0.991224
chr1	163891964	163895963	1543	0.991216
chr8	48793046	48796045	1544	0.991202
chr3	84773700	84776699	1545	0.991202
chr10	100753653	100756652	1546	0.991201
chr16	39150374	39153373	1547	0.991198
chr11	34957645	34960644	1548	0.991196
chr19	29014633	29017632	1549	0.991194
chr5	120022822	120025821	1550	0.991191
chr18	57743286	57748285	1551	0.99119
chr8	108232033	108235032	1552	0.991189
chr11	56831640	56834639	1553	0.991179
chr11	32962645	32965644	1554	0.991167
chr8	125715029	125718028	1555	0.991164
chr5	73739833	73742832	1556	0.991157
chr19	53831627	53837626	1557	0.991155
chr1	81606983	81609982	1558	0.991152
chr4	114535976	114538975	1559	0.991148
chr4	118056975	118059974	1560	0.991137
chr1	162007964	162009963	1561	0.991133
chr17	48063581	48066580	1562	0.991129
chr11	19055648	19058647	1563	0.991128
chr15	50709080	50712079	1564	0.991127
chr16	26359377	26362376	1565	0.991117
chr7	82419531	82422530	1566	0.991111
chr7	70513534	70516533	1567	0.991105
chr4	10975000	10977999	1568	0.991105
chr6	143858098	143864097	1569	0.991104
chr6	117150104	117153103	1570	0.991102
chr9	114542788	114545787	1571	0.991088
chr19	47289629	47292628	1572	0.991087
chr1	76047984	76050983	1573	0.991081
chr16	30183376	30189375	1574	0.991075
chr9	32493807	32496806	1575	0.991066
chr3	99748696	99753695	1576	0.991056
chr4	128896972	128899971	1577	0.991052
chr3	130234689	130237688	1578	0.991049
chr13	47566021	47568020	1579	0.991048
chr8	8623056	8626055	1580	0.991045
chr18	13113296	13116295	1581	0.991043
chr15	53256080	53261079	1582	0.991042
chr12	99529059	99532058	1583	0.991042
chr2	157839949	157842948	1584	0.991038
chr14	74046348	74049347	1585	0.991033
chr11	24360647	24365646	1586	0.991029
chr13	37628023	37631022	1587	0.991029
chr12	107980057	107983056	1588	0.991003
chr12	112332056	112336055	1589	0.991
chr14	25140359	25143358	1590	0.990996
chr7	71424534	71427533	1591	0.990984
chr19	55522627	55528626	1592	0.990973
chr16	29992376	29998375	1593	0.990968
chr4	114840976	114842975	1594	0.990963
chr2	17856981	17862980	1595	0.990961
chr11	35385645	35395644	1596	0.990948
chr17	70396576	70399575	1597	0.990948
chr18	16190296	16193295	1598	0.990943
chr16	63555368	63558367	1599	0.990935
chr1	137940970	137943969	1600	0.990934
chr13	100988008	100991007	1601	0.990926
chr8	108592033	108596032	1602	0.990923
chr4	31760995	31763994	1603	0.99092
chr15	53315080	53318079	1604	0.99092
chr12	54101069	54104068	1605	0.990903
chr6	53652119	53655118	1606	0.990903
chr9	40826805	40829804	1607	0.990894
chr13	25753026	25757025	1608	0.990892
chr3	66796704	66799703	1609	0.990881
chr1	64845987	64849986	1610	0.990881
chr12	73459065	73462064	1611	0.990879
chr18	21708294	21711293	1612	0.990874
chr16	45809372	45812371	1613	0.990871
chr15	73732075	73734074	1614	0.990863
chr17	83097573	83102572	1615	0.990862
chr12	79660063	79665062	1616	0.990857
chr18	54971287	54974286	1617	0.990856
chr8	103813034	103818033	1618	0.990848
chr16	7346381	7349380	1619	0.990842
chr8	44455047	44458046	1620	0.990824
chr3	130302689	130305688	1621	0.990817
chr5	13083847	13086846	1622	0.990813
chr3	81376700	81378699	1623	0.99081
chr16	30101376	30104375	1624	0.990809
chr1	73968984	73971983	1625	0.990799
chr10	37740667	37743666	1626	0.990798
chr9	63978800	63981799	1627	0.990787
chr6	145515097	145518096	1628	0.990786
chr18	13388296	13392295	1629	0.990785
chr10	44489666	44492665	1630	0.990764
chr5	64875835	64879834	1631	0.990761
chr2	115295959	115298958	1632	0.990759
chr6	112957105	112960104	1633	0.990756
chr12	53868069	53871068	1634	0.990735
chr2	72910968	72913967	1635	0.99073
chr12	95152060	95155059	1636	0.990725
chr6	125786102	125788101	1637	0.990723
chr4	35047994	35050993	1638	0.990719
chr14	22508360	22511359	1639	0.990714
chr6	144055098	144058097	1640	0.990709
chr10	68190660	68194659	1641	0.990704
chr1	193548957	193552956	1642	0.990703
chr8	61606043	61609042	1643	0.990692
chr4	108354977	108362976	1644	0.99068
chr3	143142686	143145685	1645	0.990675
chr10	57038663	57041662	1646	0.990659
chr6	6463129	6468128	1647	0.990657
chr12	90198061	90201060	1648	0.990654
chr4	84498983	84504982	1649	0.990654
chr8	103693034	103696033	1650	0.990651
chr16	79341365	79344364	1651	0.990645
chr3	95671697	95674696	1652	0.990644
chr7	96738528	96744527	1653	0.990643
chr18	83892280	83895279	1654	0.990641
chr2	61244971	61248970	1655	0.990629
chr2	64081971	64083970	1656	0.990614
chr11	45677642	45680641	1657	0.990613
chr7	96649528	96652527	1658	0.990604
chr3	148336685	148338684	1659	0.990597
chr9	54151802	54155801	1660	0.990594
chr11	63038638	63041637	1661	0.990594
chr6	52370119	52373118	1662	0.990592
chr1	61110987	61113986	1663	0.99059
chr9	89495794	89498793	1664	0.990589
chr8	41546048	41554047	1665	0.990588
chr2	75956968	75960967	1666	0.990559
chr3	8821717	8825716	1667	0.990544
chr2	115641959	115644958	1668	0.990542
chr12	108913056	108918055	1669	0.99053
chr17	83925573	83929572	1670	0.990527
chr7	49495539	49498538	1671	0.990526
chr6	13591128	13594127	1672	0.990521
chr17	70837576	70840575	1673	0.990521
chr13	59335018	59338017	1674	0.99052
chr9	16256811	16258810	1675	0.990519
chr9	54815802	54818801	1676	0.990515
chr17	55366580	55368579	1677	0.990514
chr2	50168974	50170973	1678	0.990514
chr6	30615124	30618123	1679	0.990509
chr12	80017063	80025062	1680	0.990504
chr11	63517638	63520637	1681	0.990501
chr9	78843797	78846796	1682	0.9905
chr13	53192020	53198019	1683	0.9905
chr1	91757980	91761979	1684	0.990499
chr1	139191969	139195968	1685	0.990499
chr12	53031069	53035068	1686	0.990488
chr4	95505980	95508979	1687	0.990487
chr15	26518086	26521085	1688	0.990484
chr8	47116047	47119046	1689	0.990479
chr1	77402984	77404983	1690	0.990475
chr10	95082654	95084653	1691	0.990473
chr3	153700684	153703683	1692	0.990472
chr4	84448983	84450982	1693	0.990471
chr4	8857000	8859999	1694	0.990469
chr14	11230362	11233361	1695	0.990458
chr1	138160970	138163969	1696	0.990457
chr14	59808351	59811350	1697	0.990456
chr7	117146523	117148522	1698	0.990454
chr18	54280287	54283286	1699	0.990454
chr6	22279126	22282125	1700	0.990453
chr15	83714073	83717072	1701	0.990442
chr5	119249822	119252821	1702	0.990434
chr4	117621975	117624974	1703	0.990424
chr18	68925283	68928282	1704	0.990423
chr2	32886978	32889977	1705	0.990418
chr14	114828338	114831337	1706	0.990412
chr3	141709686	141713685	1707	0.990411
chr12	112265056	112267055	1708	0.990408
chr6	88321111	88324110	1709	0.990407
chr5	151141815	151144814	1710	0.990407
chr13	29415025	29418024	1711	0.990405
chrX	52454047	52457046	1712	0.990401
chr5	13065847	13068846	1713	0.990397
chr11	81714634	81716633	1714	0.990388
chr4	106825978	106830977	1715	0.990384
chr16	31533376	31537375	1716	0.990382
chr13	43929022	43934021	1717	0.99038
chr7	70798534	70801533	1718	0.990378
chr8	81984039	81987038	1719	0.990377
chr15	25661086	25665085	1720	0.990372
chr9	17815811	17818810	1721	0.99037
chr11	108947628	108949627	1722	0.990368
chr16	90010362	90015361	1723	0.990363
chr14	21145360	21149359	1724	0.99036
chr13	63093017	63097016	1725	0.990359
chr4	139745970	139748969	1726	0.990359
chr3	99841696	99843695	1727	0.990348
chr12	104806057	104810056	1728	0.990345
chr10	126787647	126790646	1729	0.990341
chr12	34278074	34281073	1730	0.990341
chr11	68910637	68913636	1731	0.99034
chr12	69473066	69476065	1732	0.990332
chr10	5155675	5158674	1733	0.99033
chr4	86288982	86291981	1734	0.990327
chr7	110295525	110298524	1735	0.990322
chr19	30254632	30257631	1736	0.990319
chr19	38281631	38284630	1737	0.990315
chr11	112136627	112138626	1738	0.990313
chr3	136608688	136611687	1739	0.990312
chr7	19215546	19219545	1740	0.990308
chr1	162230964	162233963	1741	0.990305
chr18	54083287	54086286	1742	0.990303
chr13	107505007	107508006	1743	0.990302
chr3	130522689	130526688	1744	0.990297
chr9	88179794	88182793	1745	0.990297
chr15	11532089	11537088	1746	0.990296
chr8	26832052	26835051	1747	0.990294
chr16	73119366	73122365	1748	0.990289
chr6	30524124	30528123	1749	0.990286
chr13	31852024	31855023	1750	0.990286
chr5	99740827	99743826	1751	0.990276
chr13	99501009	99504008	1752	0.990259
chrX	52648047	52654046	1753	0.99025
chr1	186504958	186506957	1754	0.990245
chr13	32054024	32057023	1755	0.990237
chr5	98874827	98877826	1756	0.990236
chr2	38237976	38240975	1757	0.990232
chr6	8731129	8733128	1758	0.990231
chr18	5197298	5200297	1759	0.990228
chr10	108348651	108351650	1760	0.990225
chr17	62728578	62731577	1761	0.990222
chr3	141777686	141780685	1762	0.990219
chr4	32218995	32221994	1763	0.990217
chr18	37876291	37881290	1764	0.990215
chr16	70251367	70254366	1765	0.990214
chr6	117464104	117467103	1766	0.990209
chr9	65775800	65778799	1767	0.990205
chr10	18530672	18533671	1768	0.990199
chr14	46705354	46708353	1769	0.990197
chr10	102237652	102240651	1770	0.990195
chr11	102609629	102612628	1771	0.990184
chr2	93623964	93626963	1772	0.990178
chr10	84080657	84084656	1773	0.990177
chr16	84918363	84921362	1774	0.990167
chr18	37841291	37844290	1775	0.990162
chr2	44393975	44395974	1776	0.990142
chr9	22790810	22793809	1777	0.990137
chrX	143023026	143026025	1778	0.990137
chr13	83461013	83463012	1779	0.990136
chr18	47536288	47539287	1780	0.990133
chr4	154491967	154494966	1781	0.990132
chr11	24241647	24245646	1782	0.990128
chr10	29850669	29854668	1783	0.990121
chr2	58484972	58487971	1784	0.99011
chr15	27788086	27791085	1785	0.990108
chr3	30091712	30094711	1786	0.990096
chr15	103127068	103130067	1787	0.990094
chr6	18445127	18447126	1788	0.990089
chr1	185668959	185671958	1789	0.990079
chr12	39072073	39075072	1790	0.990077
chr4	54030990	54033989	1791	0.990074
chr10	94109654	94112653	1792	0.990069
chr1	155603966	155605965	1793	0.990067
chr12	107668057	107671056	1794	0.990067
chr7	130161520	130164519	1795	0.990065
chr2	128727956	128730955	1796	0.99006
chr17	28216586	28220585	1797	0.990057
chr9	21845810	21848809	1798	0.990055
chr14	122197337	122204336	1799	0.990054
chr19	58218626	58221625	1800	0.990051
chr12	79842063	79845062	1801	0.990047
chr5	90162829	90164828	1802	0.99004
chr13	4970031	4973030	1803	0.990035
chr15	80929073	80932072	1804	0.990033
chrX	52596047	52602046	1805	0.990032
chr2	93743964	93747963	1806	0.990031
chr19	14224636	14227635	1807	0.990028
chr16	21309378	21314377	1808	0.990026
chr4	135000971	135003970	1809	0.990017
chr4	83659983	83663982	1810	0.990016
chr11	84706633	84709632	1811	0.990013
chr1	12434999	12437998	1812	0.990011
chr8	80868039	80871038	1813	0.990011
chr7	120124523	120128522	1814	0.990006
chr7	135001519	135004518	1815	0.989995
chr6	144360098	144363097	1816	0.989994
chr4	136747971	136750970	1817	0.989974
chr9	87399795	87403794	1818	0.989967
chr4	105992978	105995977	1819	0.989965
chr9	22952810	22954809	1820	0.989964
chr1	13195998	13198997	1821	0.989963
chr18	3510299	3512298	1822	0.989954
chr1	51676990	51679989	1823	0.989946
chr8	121483030	121486029	1824	0.989943
chr18	54341287	54344286	1825	0.989942
chr2	173169945	173174944	1826	0.989937
chr4	114514976	114517975	1827	0.989935
chr13	39978023	39981022	1828	0.989912
chr4	13841999	13844998	1829	0.989906
chr1	16291998	16294997	1830	0.989901
chr2	115736959	115739958	1831	0.989886
chr10	121496648	121499647	1832	0.989885
chr2	77973967	77976966	1833	0.989883
chr3	143861686	143864685	1834	0.98988
chr17	30063585	30066584	1835	0.989874
chr8	108111033	108114032	1836	0.98987
chr13	51017020	51020019	1837	0.989862
chr8	79521039	79524038	1838	0.989862
chr15	101094069	101097068	1839	0.989862
chrX	73466042	73470041	1840	0.989861
chr6	94646109	94649108	1841	0.989858
chr9	65971800	65974799	1842	0.989849
chr11	95578631	95583630	1843	0.989848
chr10	69025660	69029659	1844	0.989843
chr5	105858826	105860825	1845	0.98984
chr3	98099697	98106696	1846	0.989839
chr14	117339338	117342337	1847	0.989828
chr3	141919686	141922685	1848	0.989816
chr6	72720114	72724113	1849	0.989815
chr9	35441807	35444806	1850	0.989812
chr17	71109576	71112575	1851	0.989808
chr12	110255056	110259055	1852	0.989807
chr3	148361685	148365684	1853	0.989807
chr19	38534631	38537630	1854	0.989805
chr16	88111363	88114362	1855	0.989805
chr3	66534704	66537703	1856	0.989803
chr4	100884979	100887978	1857	0.989802
chr8	121174030	121177029	1858	0.989795
chr2	57363972	57366971	1859	0.989786
chr4	86393982	86396981	1860	0.989779
chr13	98722009	98726008	1861	0.989776
chr15	51070080	51073079	1862	0.989772
chr1	179056960	179063959	1863	0.989761
chr10	80156657	80160656	1864	0.98976
chr5	142383817	142386816	1865	0.989748
chr13	99616009	99619008	1866	0.989741
chr9	116806788	116809787	1867	0.98974
chr7	112797524	112799523	1868	0.98974
chr19	25780633	25782632	1869	0.989736
chr14	27919359	27922358	1870	0.989733
chr2	172831945	172834944	1871	0.989728
chr6	105891106	105894105	1872	0.98972
chr12	79812063	79816062	1873	0.989719
chr8	87937037	87941036	1874	0.989718
chr9	32565807	32569806	1875	0.98971
chr11	44705642	44709641	1876	0.989709
chr13	53542019	53545018	1877	0.989707
chr9	115532788	115535787	1878	0.9897
chr12	12752079	12755078	1879	0.989698
chr18	5427298	5430297	1880	0.989697
chr7	112882524	112885523	1881	0.989687
chr3	85840699	85843698	1882	0.989683
chr13	44231022	44234021	1883	0.98968
chr14	115992338	115995337	1884	0.989674
chr11	86014633	86018632	1885	0.989673
chr3	70417703	70419702	1886	0.989669
chr18	76093282	76096281	1887	0.989669
chr15	25460086	25464085	1888	0.989666
chr13	109821006	109827005	1889	0.989663
chr16	4586382	4588381	1890	0.989659
chr2	33752978	33755977	1891	0.98964
chr12	109552056	109557055	1892	0.989628
chr6	100220108	100223107	1893	0.989622
chr2	152703950	152709949	1894	0.989618
chr16	21279378	21284377	1895	0.98961
chr11	53068641	53071640	1896	0.989609
chr6	84309111	84312110	1897	0.989609
chr9	28685808	28688807	1898	0.989599
chr14	31457358	31459357	1899	0.989598
chr10	67142660	67145659	1900	0.989596
chr5	69038834	69041833	1901	0.989595
chr11	112525627	112528626	1902	0.989592
chr6	93065109	93068108	1903	0.989587
chr6	53764119	53767118	1904	0.989586
chr4	107441977	107444976	1905	0.989581
chr2	34232977	34234976	1906	0.989572
chr13	78624014	78627013	1907	0.989572
chrX	6493058	6496057	1908	0.98957
chrX	53087047	53090046	1909	0.98957
chrX	151053024	151056023	1910	0.989565
chr15	94205070	94208069	1911	0.989559
chr4	76368985	76371984	1912	0.989558
chr4	100434979	100437978	1913	0.989556
chr1	73250985	73253984	1914	0.989551
chr3	149188685	149191684	1915	0.98955
chr13	116215005	116218004	1916	0.989549
chr18	54720287	54723286	1917	0.989547
chr3	81204700	81206699	1918	0.989542
chr3	105069695	105071694	1919	0.989537
chr14	21222360	21225359	1920	0.989532
chr18	55605287	55607286	1921	0.989526
chr9	107734790	107737789	1922	0.989525
chr3	128943689	128945688	1923	0.989522
chr13	58656018	58659017	1924	0.989522
chr8	33138050	33140049	1925	0.989519
chr10	12808673	12811672	1926	0.989507
chrX	145514026	145518025	1927	0.989506
chr6	6016130	6019129	1928	0.989506
chr2	44113975	44115974	1929	0.989499
chr9	88067794	88069793	1930	0.989486
chr7	70519534	70521533	1931	0.989481
chr7	35884542	35887541	1932	0.989479
chr5	45064840	45067839	1933	0.989476
chr1	41032992	41036991	1934	0.989473
chr3	99445696	99448695	1935	0.989469
chr11	59392639	59395638	1936	0.989467
chr2	61352971	61355970	1937	0.98946
chr3	34329711	34332710	1938	0.989451
chr18	15173296	15176295	1939	0.989443
chr2	110131960	110136959	1940	0.989438
chr12	10275079	10278078	1941	0.989435
chr13	31911024	31914023	1942	0.989432
chr15	35560084	35563083	1943	0.98943
chr2	165174947	165177946	1944	0.989428
chr1	72951985	72954984	1945	0.98942
chr11	98781630	98784629	1946	0.989405
chr10	17211672	17214671	1947	0.989405
chr2	131400955	131403954	1948	0.989403
chr6	51119119	51121118	1949	0.989402
chr18	75410282	75413281	1950	0.989402
chr18	84762280	84764279	1951	0.989401
chr11	76657635	76660634	1952	0.9894
chr8	115207031	115210030	1953	0.989399
chr8	114501031	114503030	1954	0.989395
chr11	112237627	112240626	1955	0.989392
chr6	143192098	143194097	1956	0.989385
chr11	68210637	68213636	1957	0.989378
chr17	30911585	30914584	1958	0.989377
chrX	12061056	12064055	1959	0.989372
chr12	79597063	79601062	1960	0.989366
chr11	24803647	24806646	1961	0.98936
chr14	102510341	102513340	1962	0.989355
chr5	119378822	119381821	1963	0.989346
chr9	32985807	32988806	1964	0.989344
chr10	67375660	67379659	1965	0.989338
chr14	21950360	21954359	1966	0.989337
chr9	116862788	116865787	1967	0.989332
chr2	38135977	38138976	1968	0.989332
chr13	56003019	56006018	1969	0.98933
chr15	79949074	79952073	1970	0.989327
chr2	74407968	74409967	1971	0.989326
chr7	96909528	96912527	1972	0.98932
chr2	168858946	168861945	1973	0.989318
chr2	147926951	147929950	1974	0.989317
chr3	40324710	40327709	1975	0.989316
chr4	45431992	45434991	1976	0.989311
chr4	105188978	105191977	1977	0.989301
chr2	141590953	141594952	1978	0.989299
chr16	89943362	89946361	1979	0.989298
chr1	178567960	178570959	1980	0.989295
chr12	84842062	84845061	1981	0.989285
chr4	132023972	132026971	1982	0.989283
chr1	120713974	120716973	1983	0.989282
chr2	106847961	106850960	1984	0.989279
chr11	81297634	81301633	1985	0.989276
chr12	79729063	79731062	1986	0.989268
chr3	144010686	144013685	1987	0.989259
chr19	43192629	43198628	1988	0.989258
chr6	51059119	51063118	1989	0.989254
chr1	19335997	19338996	1990	0.989251
chr18	56046286	56051285	1991	0.989233
chr1	181558960	181562959	1992	0.989228
chr2	75514968	75517967	1993	0.989218
chr18	54177287	54180286	1994	0.989216
chr1	75827984	75830983	1995	0.989213
chr13	90678011	90681010	1996	0.989211
chr13	78044014	78047013	1997	0.989208
chr4	114683976	114689975	1998	0.989207
chr7	69491534	69494533	1999	0.989206
[truncated: 8,001 more rows]
