# Supplementary material for: Limb-Enhancer Genie: An accessible resource of accurate enhancer predictions in the developing limb
Source: PLoS Comput Biol. 2017 Aug 21;13(8):e1005720. doi: 10.1371/journal.pcbi.1005720 (PMC5578682; doi:10.1371/journal.pcbi.1005720)
Supplement: S15 Table — The VISTA identifier along with the genomic coordinates (both mm9 and mm10), the sequence of the primers, the length of the amplicon and the ranks from both combined models (RR = ridge-regression, SOR = sum-of-ranks) are shown. The table also indicates whether the element was found active in the developing limbs (LacZ staining reproducibility shown in brackets). (XLSX) [file pcbi.1005720.s025.xlsx]

## Sheet: S15
VISTA identifier	Coordinates (mm9)	Coordinates (mm10)	Rank (SOR)	Rank (RR)	Forward Primer Sequence	Reverse Primer Sequence	Amplicon length (bp)	Active in Limb
mm1687	chr8:59310108+59312623	chr8:56831311-56833826	15	100	CTGCCTGGTAAGGAAACTGTG	TACTGCCAACCCCTCTAGGTT	2516	yes (6/6)
mm1688	chr8:59393348+59395551	chr8:56914551-56916754	260	979	TAGGCTCATTGGTTTGTCTGG	GTAATGGTCTGCATTCGCCTA	2204	yes (5/8)
mm1689	chr8:59461837+59463756	chr8:56983040-56984959	1267	980	TAACACATTTCCCTGCCTCTCT	CACCACTGGGTGATCCATAGTA	1920	yes (7/8)
mm1690	chr8:59488430+59490564	chr8:57009633-57011767	2269	5639	CAAGCAGTGAGTAGCCAGGTTAT	GTGATGGGTGAATAGATGGTGTT	2135	no
