# Supplementary material for: Limb-Enhancer Genie: An accessible resource of accurate enhancer predictions in the developing limb
Source: PLoS Comput Biol. 2017 Aug 21;13(8):e1005720. doi: 10.1371/journal.pcbi.1005720 (PMC5578682; doi:10.1371/journal.pcbi.1005720)
Supplement: S16 Table — Regions from four different developmental time points [20] were processed and used as input for LEG (using the “Score short region(s)” analysis type, see Extended Methods). Regions showing an imputed genome-wide rank smaller than 10,000 in either Ridge or SOR model’s predictions are shown. For each region, the imputed rank was inferred from the score of the genome-wide tile (mm10) showing the highest overlap with it. The overlaps were instead calculated using the three indicated sets, considering any kind of overlap (not necessarily the overlap with the tile showing the highest overlap). (XLSX) [file pcbi.1005720.s026.xlsx]

## Sheet: S16
Human Coordinates (hg19)			Mouse coordinates (mm10)			Ridge					SOR
Chrom	Start	End	Chrom	Start	End	Score	Imputed Rank	Overlaps Top10k	Overlaps Promoter	Overlaps Training	Score	Imputed Rank	Overlaps Top10k	Overlaps Promoter	Overlaps Training
chr7	18885963	18887962	chr12	34199074	34201074	0.934613	4	TRUE	FALSE	TRUE	0.998509	117	TRUE	FALSE	TRUE
chr7	120662776	120664775	chr6	22025126	22027126	0.930475	10	FALSE	TRUE	FALSE	0.999749	6	FALSE	TRUE	FALSE
chr14	68975763	68977762	chr12	79846063	79848063	0.9304	10	FALSE	FALSE	TRUE	0.999239	42	FALSE	FALSE	TRUE
chr7	93997238	93999237	chr6	4483130	4485130	0.927778	11	FALSE	TRUE	TRUE	0.99898	68	FALSE	TRUE	TRUE
chr8	116429576	116431575	chr15	50664080	50666080	0.927789	11	FALSE	FALSE	TRUE	0.998004	178	FALSE	FALSE	TRUE
chr17	59520338	59522337	chr11	85875633	85877633	0.930097	11	TRUE	FALSE	FALSE	0.999015	64	TRUE	FALSE	FALSE
chr18	23915238	23917237	chr18	14844296	14846296	0.923736	13	TRUE	FALSE	FALSE	0.999706	8	TRUE	FALSE	FALSE
chr18	56455901	56457900	chr18	65520284	65522284	0.923311	14	TRUE	FALSE	FALSE	0.997359	282	TRUE	FALSE	FALSE
chr1	172385126	172387200	chr1	161982964	161984964	0.922472	15	FALSE	TRUE	FALSE	0.993032	1098	FALSE	TRUE	FALSE
chr18	43132401	43134400	chr18	78267281	78269281	0.922074	15	FALSE	FALSE	TRUE	0.996085	501	FALSE	FALSE	TRUE
chr5	134769326	134771725	chr13	56159019	56161019	0.921877	16	FALSE	FALSE	TRUE	0.956378	9606	FALSE	FALSE	TRUE
chr3	169298763	169300762	chr3	30419712	30421712	0.920677	20	TRUE	FALSE	FALSE	0.998897	77	TRUE	FALSE	FALSE
chr10	111721113	111723112	chr19	53080627	53082627	0.919675	22	TRUE	FALSE	FALSE	0.999674	13	TRUE	FALSE	FALSE
chr3	168868947	168870800	chr3	30016712	30018712	0.920028	22	FALSE	TRUE	FALSE	0.999056	58	FALSE	TRUE	FALSE
chr2	220904838	220906837	chr1	75981984	75983984	0.919332	23	TRUE	FALSE	FALSE	0.998304	145	TRUE	FALSE	FALSE
chr2	159809838	159811837	chr2	59598972	59600972	0.91829	29	FALSE	FALSE	TRUE	0.99808	173	FALSE	FALSE	TRUE
chr16	65314526	65316525	chr8	102983034	102985034	0.916248	33	TRUE	FALSE	FALSE	0.995965	522	TRUE	FALSE	FALSE
chr12	59459226	59461225	chr10	125809647	125811647	0.915777	34	FALSE	FALSE	TRUE	0.998969	68	FALSE	FALSE	TRUE
chr18	43167688	43169687	chr18	78237281	78239281	0.912518	41	FALSE	FALSE	TRUE	0.974017	5673	FALSE	FALSE	TRUE
chr22	33352951	33354950	chr10	86425656	86427656	0.912331	43	TRUE	FALSE	FALSE	0.995359	637	TRUE	FALSE	FALSE
chr18	22132751	22134750	chr18	13081296	13083296	0.911227	47	TRUE	FALSE	FALSE	0.998851	82	TRUE	FALSE	FALSE
chr2	85441288	85443287	chr6	72711114	72713114	0.910557	49	TRUE	FALSE	FALSE	0.992391	1264	TRUE	FALSE	FALSE
chr20	14899401	14901400	chr2	141233953	141235953	0.908491	60	FALSE	TRUE	FALSE	0.999122	50	FALSE	TRUE	FALSE
chr6	122252776	122254775	chr10	56920663	56922663	0.907499	64	TRUE	FALSE	FALSE	0.999301	39	TRUE	FALSE	FALSE
chr9	113925001	113927000	chr4	58669989	58671989	0.906409	67	FALSE	FALSE	TRUE	0.997244	301	FALSE	FALSE	TRUE
chr6	85824251	85826250	chr9	88068794	88070794	0.905959	68	TRUE	FALSE	TRUE	0.997893	194	TRUE	FALSE	TRUE
chr10	126743451	126747150	chr7	133036520	133038520	0.905796	69	TRUE	FALSE	FALSE	0.999692	10	TRUE	FALSE	FALSE
chr19	57477076	57479075	chr7	6834549	6836549	0.903622	72	TRUE	FALSE	FALSE	0.964967	7693	TRUE	FALSE	FALSE
chr2	19774113	19776112	chr12	9338079	9340079	0.903415	72	TRUE	FALSE	TRUE	0.990097	1786	TRUE	FALSE	TRUE
chr15	40383013	40386362	chr2	118531958	118533958	0.902847	73	FALSE	FALSE	TRUE	0.999183	45	FALSE	FALSE	TRUE
chr17	38616326	38618325	chr11	99054630	99056630	0.901712	78	TRUE	FALSE	FALSE	0.999308	38	TRUE	FALSE	FALSE
chr17	59562776	59564775	chr11	85916633	85918633	0.901004	84	TRUE	FALSE	FALSE	0.993303	1040	TRUE	FALSE	FALSE
chr3	168957651	168962925	chr3	30106712	30108712	0.899925	89	FALSE	FALSE	TRUE	0.972696	5968	FALSE	FALSE	TRUE
chr1	172326751	172331375	chr1	162035964	162037964	0.899392	91	TRUE	FALSE	FALSE	0.997918	189	TRUE	FALSE	FALSE
chr15	81384276	81386275	chr7	83812531	83814531	0.899424	91	FALSE	FALSE	TRUE	0.932718	NA	FALSE	FALSE	TRUE
chr14	54810063	54812062	chr14	46718354	46720354	0.896976	106	TRUE	FALSE	FALSE	0.999006	67	TRUE	FALSE	FALSE
chr1	9429926	9433650	chr4	149892968	149894968	0.896414	110	FALSE	FALSE	TRUE	0.984266	3202	FALSE	FALSE	TRUE
chr17	8583726	8585725	chr11	68637637	68639637	0.894077	119	FALSE	FALSE	TRUE	0.99551	608	FALSE	FALSE	TRUE
chr3	25495388	25497387	chr14	16553361	16555361	0.893759	121	TRUE	FALSE	FALSE	0.999054	59	TRUE	FALSE	FALSE
chr2	16510788	16512787	chr12	12580079	12582079	0.892677	127	TRUE	FALSE	FALSE	0.982661	3573	TRUE	FALSE	FALSE
chr1	172349051	172354675	chr1	162016964	162018964	0.892357	128	TRUE	FALSE	FALSE	0.997728	220	TRUE	FALSE	FALSE
chr10	13714301	13716300	chr2	4586984	4588984	0.888621	144	FALSE	TRUE	TRUE	0.982747	3551	FALSE	TRUE	TRUE
chr21	40359151	40362875	chr16	95847361	95849361	0.887978	147	FALSE	FALSE	TRUE	0.921448	NA	FALSE	FALSE	TRUE
chr18	46597688	46599687	chr18	75262282	75264282	0.887758	148	TRUE	FALSE	FALSE	0.983174	3460	TRUE	FALSE	FALSE
chr11	1984313	1986170	chr7	142546517	142548517	0.884036	171	FALSE	FALSE	TRUE	0.985945	2766	FALSE	FALSE	TRUE
chr22	45849976	45851975	chr15	85166072	85168072	0.883808	174	TRUE	FALSE	FALSE	0.97521	5388	TRUE	FALSE	FALSE
chr1	44989526	44991525	chr4	117390975	117392975	0.882158	179	FALSE	FALSE	TRUE	0.998954	70	TRUE	FALSE	TRUE
chr1	2884026	2887700	chr4	154707966	154709966	0.881859	180	TRUE	FALSE	FALSE	0.998001	178	TRUE	FALSE	FALSE
chr2	43188426	43190500	chr17	83984573	83986573	0.880981	182	TRUE	FALSE	FALSE	0.996623	390	TRUE	FALSE	FALSE
chrX	112089163	112091162	chrX	145509026	145511026	0.880199	183	FALSE	TRUE	FALSE	0.983869	3294	FALSE	TRUE	FALSE
chr2	112676051	112678050	chr2	128712956	128714956	0.879997	186	TRUE	FALSE	FALSE	0.925437	NA	FALSE	FALSE	FALSE
chr5	124069926	124071925	chr18	54977287	54979287	0.879925	187	FALSE	TRUE	FALSE	0.996573	408	FALSE	TRUE	FALSE
chr6	14281826	14283825	chr13	43930022	43932022	0.879582	190	TRUE	FALSE	FALSE	0.921446	NA	TRUE	FALSE	FALSE
chr22	42760151	42762150	chr15	82982073	82984073	0.878112	199	FALSE	TRUE	FALSE	0.999272	40	FALSE	TRUE	FALSE
chr4	77732576	77734575	chr5	92996829	92998829	0.877968	201	FALSE	FALSE	TRUE	0.978597	4576	FALSE	FALSE	TRUE
chr15	38360426	38362425	chr2	116970958	116972958	0.876875	204	FALSE	TRUE	FALSE	0.99945	24	FALSE	TRUE	FALSE
chr1	235093188	235095187	chr8	126826028	126828028	0.876639	205	TRUE	FALSE	FALSE	0.985925	2769	TRUE	FALSE	FALSE
chr2	71786701	71788700	chr6	84105112	84107112	0.876775	205	FALSE	TRUE	FALSE	0.99876	95	FALSE	TRUE	FALSE
chr13	81414101	81416100	chr14	106364340	106366340	0.876289	208	TRUE	FALSE	FALSE	0.997122	320	TRUE	FALSE	FALSE
chr14	61546226	61548225	chr12	73366065	73368065	0.875975	210	TRUE	FALSE	FALSE	0.93742	NA	FALSE	FALSE	FALSE
chr2	20347926	20349925	chr12	8846080	8848080	0.875374	214	TRUE	FALSE	FALSE	0.979305	4396	TRUE	FALSE	FALSE
chr19	34368301	34370300	chr7	34595542	34597542	0.875291	216	TRUE	FALSE	FALSE	0.998255	149	TRUE	FALSE	FALSE
chr22	36411626	36414600	chr15	77297074	77299074	0.874403	221	TRUE	FALSE	FALSE	0.986594	2619	TRUE	FALSE	FALSE
chr1	210465538	210467537	chr1	192797957	192799957	0.87352	227	FALSE	FALSE	TRUE	0.978737	4544	FALSE	FALSE	TRUE
chr14	68716638	68718637	chr12	79614063	79616063	0.873537	227	TRUE	FALSE	FALSE	0.997955	183	TRUE	FALSE	FALSE
chr10	79726701	79729275	chr14	24262359	24264359	0.873412	229	TRUE	FALSE	FALSE	0.944403	NA	TRUE	FALSE	FALSE
chr7	36254151	36256150	chr9	25526809	25528809	0.87327	231	TRUE	FALSE	FALSE	0.947388	NA	FALSE	FALSE	FALSE
chr11	1997638	1999637	chr7	142558517	142560517	0.872938	232	FALSE	TRUE	FALSE	0.952403	NA	FALSE	TRUE	FALSE
chr10	14050476	14052750	chr2	4297984	4299984	0.871963	237	FALSE	TRUE	TRUE	0.996914	356	FALSE	TRUE	TRUE
chr1	59521651	59523650	chr4	95316980	95318980	0.870546	247	FALSE	FALSE	TRUE	0.95665	9552	FALSE	FALSE	TRUE
chr4	53125101	53128200	chr5	73781833	73783833	0.86998	251	TRUE	FALSE	FALSE	0.902763	NA	TRUE	FALSE	FALSE
chr6	21884588	21886587	chr13	28690025	28692025	0.86958	253	TRUE	FALSE	FALSE	0.91421	NA	TRUE	FALSE	FALSE
chr16	4433551	4435529	chr16	4650382	4652382	0.869663	253	TRUE	TRUE	FALSE	0.997161	311	TRUE	TRUE	FALSE
chr5	149949288	149951287	chr18	60673285	60675285	0.868987	256	TRUE	FALSE	FALSE	0.982584	3593	TRUE	FALSE	FALSE
chr20	49486551	49488550	chr2	168168946	168170946	0.868212	262	TRUE	FALSE	FALSE	0.91708	NA	FALSE	FALSE	FALSE
chr3	168867094	168868946	chr3	30015712	30017712	0.867243	266	FALSE	TRUE	FALSE	0.999209	44	FALSE	TRUE	FALSE
chr22	36364451	36371350	chr15	77254074	77256074	0.865763	279	TRUE	FALSE	FALSE	0.974931	5470	TRUE	FALSE	FALSE
chr8	49291576	49293575	chr16	15294380	15296380	0.865636	280	FALSE	FALSE	TRUE	0.992821	1151	FALSE	FALSE	TRUE
chr1	60103651	60105650	chr4	95821980	95823980	0.865545	280	FALSE	TRUE	TRUE	0.909549	NA	FALSE	TRUE	TRUE
chr3	52099701	52104175	chr9	106355790	106357790	0.865135	284	TRUE	FALSE	FALSE	0.995913	531	TRUE	FALSE	FALSE
chr16	72797701	72799700	chr8	108977033	108979033	0.864364	292	TRUE	FALSE	FALSE	0.981549	3840	TRUE	FALSE	FALSE
chr9	89648801	89650825	chr13	60267018	60269018	0.863831	295	FALSE	FALSE	TRUE	0.991985	1367	FALSE	FALSE	TRUE
chr13	110319801	110321800	chr8	10924055	10926055	0.863009	299	TRUE	FALSE	FALSE	0.900423	NA	FALSE	FALSE	FALSE
chr12	14409701	14411700	chr6	136467099	136469099	0.862808	300	FALSE	FALSE	TRUE	0.975011	5453	TRUE	FALSE	TRUE
chr1	53125126	53127125	chr4	108361977	108363977	0.862836	300	TRUE	FALSE	FALSE	0.9351	NA	TRUE	FALSE	FALSE
chr9	97691076	97693075	chr13	63171017	63173017	0.862716	301	TRUE	FALSE	FALSE	0.985158	2968	TRUE	FALSE	FALSE
chr3	46918051	46920050	chr9	110745789	110747789	0.862562	302	FALSE	TRUE	FALSE	0.992843	1148	FALSE	TRUE	FALSE
chr3	57162538	57164537	chr14	27067359	27069359	0.861759	312	TRUE	FALSE	FALSE	0.986843	2559	TRUE	FALSE	FALSE
chr8	74362838	74364837	chr1	16247998	16249998	0.86131	316	FALSE	TRUE	FALSE	0.99754	253	FALSE	TRUE	FALSE
chr6	105147163	105149162	chr10	45782665	45784665	0.860624	322	TRUE	FALSE	FALSE	0.991768	1416	TRUE	FALSE	FALSE
chr18	22565426	22568625	chr18	13600296	13602296	0.858865	333	TRUE	FALSE	FALSE	0.952074	NA	FALSE	FALSE	FALSE
chr1	172290526	172294525	chr1	162073964	162075964	0.858652	335	FALSE	FALSE	TRUE	0.972441	6021	FALSE	FALSE	TRUE
chr11	128365763	128367762	chr9	32719807	32721807	0.858558	338	TRUE	FALSE	FALSE	0.982637	3579	TRUE	FALSE	FALSE
chr10	131661313	131663312	chr7	137221519	137223519	0.856254	354	TRUE	FALSE	FALSE	0.985697	2836	TRUE	FALSE	FALSE
chr21	39880826	39882825	chr16	95468361	95470361	0.856188	354	TRUE	FALSE	FALSE	0.977337	4872	TRUE	FALSE	FALSE
chr17	1978213	1980212	chr11	75146635	75148635	0.855254	368	TRUE	FALSE	FALSE	0.998935	75	TRUE	FALSE	FALSE
chr4	53735013	53737012	chr5	74200833	74202833	0.854924	374	TRUE	FALSE	FALSE	0.977906	4738	TRUE	FALSE	FALSE
chr10	65388101	65391325	chr10	67002661	67004661	0.854032	382	TRUE	FALSE	FALSE	0.996848	365	TRUE	FALSE	FALSE
chr10	5635551	5637550	chr13	3709031	3711031	0.853967	383	TRUE	FALSE	FALSE	0.935227	NA	TRUE	FALSE	FALSE
chr10	63594276	63596275	chr10	68355660	68357660	0.853754	386	TRUE	FALSE	FALSE	0.997124	319	TRUE	FALSE	FALSE
chr8	117669901	117671900	chr15	51798080	51800080	0.853463	388	TRUE	FALSE	FALSE	0.949605	NA	TRUE	FALSE	FALSE
chr9	91288176	91290175	chr13	51220020	51222020	0.851169	405	FALSE	FALSE	TRUE	0.963555	8014	FALSE	FALSE	TRUE
chr10	76513026	76515025	chr14	21462360	21464360	0.850863	406	FALSE	FALSE	TRUE	0.977692	4798	FALSE	FALSE	TRUE
chr15	81821126	81824837	chr7	83443531	83445531	0.849529	418	TRUE	FALSE	FALSE	0.997949	184	TRUE	FALSE	FALSE
chr1	12440676	12442675	chr4	145065969	145067969	0.848684	425	TRUE	FALSE	FALSE	0.984254	3205	TRUE	FALSE	FALSE
chr3	79043101	79045100	chr16	72685366	72687366	0.847951	428	FALSE	FALSE	TRUE	0.99543	627	FALSE	FALSE	TRUE
chr1	172078251	172080250	chr1	162252964	162254964	0.847162	433	TRUE	FALSE	FALSE	0.995177	665	TRUE	FALSE	FALSE
chr19	13956851	13959400	chr8	84197038	84199038	0.846786	439	FALSE	TRUE	FALSE	0.972185	6079	FALSE	TRUE	FALSE
chr10	79708076	79710075	chr14	24261359	24263359	0.845993	446	TRUE	FALSE	FALSE	0.97493	5473	TRUE	FALSE	FALSE
chr11	120065601	120068075	chr9	43251805	43253805	0.845774	450	TRUE	FALSE	FALSE	0.931461	NA	TRUE	FALSE	FALSE
chr12	14412726	14414725	chr6	136470099	136472099	0.845624	451	FALSE	FALSE	TRUE	0.991137	1560	FALSE	FALSE	TRUE
chr5	135336438	135338437	chr13	56581019	56583019	0.845357	452	TRUE	FALSE	FALSE	0.98569	2838	TRUE	FALSE	FALSE
chr16	53117976	53121600	chr8	90861037	90863037	0.843552	467	TRUE	FALSE	FALSE	0.984783	3070	TRUE	FALSE	FALSE
chr9	91427363	91429362	chr13	51313020	51315020	0.8433	469	TRUE	FALSE	FALSE	0.986199	2703	TRUE	FALSE	FALSE
chr9	18726313	18728312	chr4	86293982	86295982	0.843036	472	TRUE	FALSE	FALSE	0.959856	8832	TRUE	FALSE	FALSE
chr2	200467826	200469825	chr1	57095988	57097988	0.842851	473	TRUE	FALSE	FALSE	0.996936	351	TRUE	FALSE	FALSE
chr2	5688438	5690437	chr12	27465075	27467075	0.842543	474	TRUE	FALSE	FALSE	0.92777	NA	FALSE	FALSE	FALSE
chr11	121540576	121544650	chr9	41934805	41936805	0.842261	477	TRUE	FALSE	FALSE	0.996223	466	TRUE	FALSE	FALSE
chr12	65699238	65701237	chr10	120871648	120873648	0.841503	483	FALSE	TRUE	FALSE	0.998681	103	FALSE	TRUE	FALSE
chr7	28629913	28631912	chr6	53468119	53470119	0.841254	485	FALSE	FALSE	TRUE	0.998153	161	FALSE	FALSE	TRUE
chr5	96447326	96449325	chr17	17440588	17442588	0.840223	492	TRUE	FALSE	FALSE	0.988513	2168	TRUE	FALSE	FALSE
chr3	140821863	140823862	chr9	96961792	96963792	0.84028	492	TRUE	FALSE	FALSE	0.950604	NA	FALSE	FALSE	FALSE
chr7	18874138	18876137	chr12	34214074	34216074	0.838853	498	FALSE	FALSE	TRUE	0.995867	541	FALSE	FALSE	TRUE
chr1	94581451	94584625	chr3	122046691	122048691	0.838649	500	FALSE	TRUE	TRUE	0.997683	232	FALSE	TRUE	TRUE
chr19	39182001	39184950	chr7	28923544	28925544	0.838446	502	TRUE	TRUE	FALSE	0.990496	1685	TRUE	TRUE	FALSE
chr8	92611063	92613062	chr4	14272999	14274999	0.8377	511	FALSE	FALSE	TRUE	0.983754	3317	FALSE	FALSE	TRUE
chr11	102057288	102059287	chr9	7959813	7961813	0.837658	511	TRUE	TRUE	FALSE	0.991116	1565	TRUE	TRUE	FALSE
chr15	67036776	67043275	chr9	63978800	63980800	0.836733	522	TRUE	FALSE	FALSE	0.990787	1627	TRUE	FALSE	FALSE
chr6	21952876	21954875	chr13	28629025	28631025	0.836233	525	TRUE	FALSE	FALSE	0.997162	311	TRUE	FALSE	FALSE
chr5	96396713	96398712	chr17	17490588	17492588	0.835757	529	TRUE	FALSE	FALSE	0.94483	NA	TRUE	FALSE	FALSE
chr11	1986171	1988027	chr7	142548517	142550517	0.835204	535	FALSE	FALSE	TRUE	0.935942	NA	FALSE	FALSE	TRUE
chr9	16828263	16830262	chr4	84636983	84638983	0.835151	536	TRUE	FALSE	FALSE	0.998219	153	TRUE	FALSE	FALSE
chr20	19973638	19975637	chr2	145879952	145881952	0.835151	536	TRUE	TRUE	FALSE	0.949689	NA	TRUE	TRUE	FALSE
chr6	22035326	22037325	chr13	28544025	28546025	0.834765	539	TRUE	FALSE	FALSE	0.995611	587	TRUE	FALSE	FALSE
chr3	169065401	169067675	chr3	30212712	30214712	0.83397	550	TRUE	FALSE	FALSE	0.981894	3755	TRUE	FALSE	FALSE
chr4	4857663	4859662	chr5	37825841	37827841	0.830995	582	FALSE	TRUE	TRUE	0.99747	266	FALSE	TRUE	TRUE
chr1	147052338	147054337	chr3	97253697	97255697	0.83079	588	TRUE	FALSE	FALSE	0.988484	2174	TRUE	FALSE	FALSE
chr11	61689976	61691975	chr19	10012637	10014637	0.829834	603	FALSE	TRUE	FALSE	0.996117	494	FALSE	TRUE	FALSE
chr12	24186663	24188662	chr6	144264098	144266098	0.829842	603	TRUE	FALSE	FALSE	0.994189	855	TRUE	FALSE	FALSE
chr8	94305113	94307112	chr4	12594999	12596999	0.828746	608	FALSE	TRUE	FALSE	0.982244	3671	FALSE	TRUE	FALSE
chr9	91372788	91374787	chr13	51279020	51281020	0.828195	611	TRUE	FALSE	FALSE	0.942238	NA	FALSE	FALSE	FALSE
chr7	131845526	131847525	chr6	32179124	32181124	0.827898	616	TRUE	FALSE	FALSE	0.941845	NA	TRUE	FALSE	FALSE
chr7	27205151	27207087	chr6	52226119	52228119	0.826649	628	FALSE	TRUE	FALSE	0.995557	601	FALSE	TRUE	FALSE
chr9	132174451	132177400	chr2	30657978	30659978	0.824607	652	TRUE	FALSE	FALSE	0.994603	769	TRUE	FALSE	FALSE
chr16	4441467	4443445	chr16	4658382	4660382	0.824628	652	TRUE	TRUE	FALSE	0.956716	9540	TRUE	TRUE	FALSE
chr12	50056676	50058800	chr15	99332069	99334069	0.824513	653	TRUE	TRUE	FALSE	0.997947	185	TRUE	TRUE	FALSE
chr18	52967676	52970200	chr18	69612283	69614283	0.824357	654	FALSE	TRUE	FALSE	0.998558	111	FALSE	TRUE	FALSE
chr11	68963038	68965037	chr7	145178517	145180517	0.824192	658	TRUE	FALSE	FALSE	0.915319	NA	TRUE	FALSE	FALSE
chr6	43056926	43059150	chr17	46618582	46620582	0.824063	661	TRUE	FALSE	FALSE	0.996267	456	TRUE	FALSE	FALSE
chr9	81871663	81873662	chr19	14889636	14891636	0.824125	661	FALSE	FALSE	TRUE	0.998134	164	FALSE	FALSE	TRUE
chr16	66299426	66301450	chr8	104022034	104024034	0.823973	663	TRUE	FALSE	FALSE	0.93411	NA	FALSE	FALSE	FALSE
chr9	132470651	132472650	chr2	30871978	30873978	0.823306	667	TRUE	FALSE	FALSE	0.945923	NA	TRUE	FALSE	FALSE
chr2	121763288	121765287	chr1	118824974	118826974	0.82257	675	TRUE	FALSE	FALSE	0.997455	267	TRUE	FALSE	FALSE
chr18	52910651	52912650	chr18	69666283	69668283	0.822445	676	TRUE	FALSE	FALSE	0.996449	431	TRUE	FALSE	FALSE
chr3	50173851	50177750	chr9	107722790	107724790	0.822386	678	TRUE	FALSE	FALSE	0.997008	335	TRUE	FALSE	FALSE
chr9	129287026	129296225	chr2	33704978	33706978	0.821116	690	TRUE	FALSE	FALSE	0.993906	914	TRUE	FALSE	FALSE
chr3	55650401	55652400	chr14	28373358	28375358	0.820511	699	TRUE	FALSE	FALSE	0.991069	1575	TRUE	FALSE	FALSE
chr9	132410301	132414050	chr2	30831978	30833978	0.820372	700	FALSE	TRUE	FALSE	0.98695	2532	FALSE	TRUE	FALSE
chr6	90926226	90929500	chr4	32302995	32304995	0.819924	709	FALSE	FALSE	TRUE	0.986178	2710	FALSE	FALSE	TRUE
chr16	65631563	65633562	chr8	103314034	103316034	0.818934	723	TRUE	FALSE	FALSE	0.921894	NA	TRUE	FALSE	FALSE
chr15	40373276	40375275	chr2	118518958	118520958	0.818744	724	TRUE	FALSE	FALSE	0.969833	6625	TRUE	FALSE	FALSE
chr1	92269751	92273550	chr5	107220825	107222825	0.818105	734	FALSE	FALSE	TRUE	0.994738	746	FALSE	FALSE	TRUE
chr21	40356451	40358450	chr16	95844361	95846361	0.81797	737	TRUE	FALSE	FALSE	0.905959	NA	FALSE	FALSE	FALSE
chr6	41455351	41457800	chr17	47988581	47990581	0.816876	751	FALSE	FALSE	TRUE	0.987345	2437	FALSE	FALSE	TRUE
chr10	76177351	76179350	chr14	21251360	21253360	0.816807	752	FALSE	FALSE	TRUE	0.987784	2335	FALSE	FALSE	TRUE
chr6	131369313	131371312	chr10	25371670	25373670	0.81612	757	TRUE	FALSE	FALSE	0.995034	693	TRUE	FALSE	FALSE
chr1	119534526	119536525	chr3	99247696	99249696	0.816021	758	TRUE	TRUE	FALSE	0.997931	188	TRUE	TRUE	FALSE
chr11	121665201	121667200	chr9	41833805	41835805	0.815611	765	TRUE	FALSE	FALSE	0.958675	9087	TRUE	FALSE	FALSE
chr6	1777401	1780175	chr13	31970024	31972024	0.814277	782	TRUE	FALSE	FALSE	0.995441	622	TRUE	FALSE	FALSE
chr2	218811401	218813400	chr1	74040984	74042984	0.814292	782	FALSE	TRUE	FALSE	0.989935	1827	FALSE	TRUE	FALSE
chr1	172149788	172151787	chr1	162185964	162187964	0.813846	788	TRUE	FALSE	FALSE	0.964864	7717	TRUE	FALSE	FALSE
chr13	45675613	45677612	chr14	76032347	76034347	0.813623	792	TRUE	FALSE	FALSE	0.975507	5310	TRUE	FALSE	FALSE
chr9	20299913	20301912	chr4	87730982	87732982	0.813487	796	TRUE	FALSE	FALSE	0.974806	5497	TRUE	FALSE	FALSE
chr1	172311501	172313500	chr1	162051964	162053964	0.81295	807	TRUE	FALSE	FALSE	0.981101	3963	TRUE	FALSE	FALSE
chr12	122027563	122029562	chr5	122993822	122995822	0.812583	813	FALSE	TRUE	FALSE	0.995925	530	FALSE	TRUE	FALSE
chr12	66288726	66291625	chr10	120416648	120418648	0.812265	819	TRUE	FALSE	FALSE	0.996135	491	TRUE	FALSE	FALSE
chr14	54685401	54687400	chr14	46603354	46605354	0.811773	820	TRUE	FALSE	FALSE	0.992899	1134	TRUE	FALSE	FALSE
chr7	5673051	5675175	chr5	142999817	143001817	0.811535	823	TRUE	FALSE	FALSE	0.993174	1065	TRUE	FALSE	FALSE
chr9	132465251	132468025	chr2	30870978	30872978	0.811465	823	TRUE	FALSE	FALSE	0.967769	7098	TRUE	FALSE	FALSE
chr10	80202488	80204487	chr14	24900359	24902359	0.809948	845	TRUE	FALSE	FALSE	0.958989	9024	TRUE	FALSE	FALSE
chrX	133133026	133135025	chrX	52627047	52629047	0.809834	848	TRUE	FALSE	FALSE	0.997739	216	TRUE	FALSE	FALSE
chr5	78202501	78204500	chr13	93839010	93841010	0.809742	851	TRUE	FALSE	FALSE	0.996249	462	TRUE	FALSE	FALSE
chr6	45708351	45710350	chr17	44431582	44433582	0.809585	856	TRUE	FALSE	FALSE	0.997775	212	TRUE	FALSE	FALSE
chr1	172113413	172115341	chr1	162215964	162217964	0.808884	865	FALSE	TRUE	FALSE	0.997124	319	FALSE	TRUE	FALSE
chr19	13162601	13168625	chr8	84741038	84743038	0.80882	866	FALSE	FALSE	TRUE	0.986029	2746	FALSE	FALSE	TRUE
chr17	79958238	79960237	chr11	120694625	120696625	0.808657	869	TRUE	FALSE	FALSE	0.975537	5304	TRUE	FALSE	FALSE
chr11	22723913	22725912	chr7	51913538	51915538	0.807788	882	TRUE	FALSE	FALSE	0.997725	222	TRUE	FALSE	FALSE
chr21	27488101	27490100	chr16	85127363	85129363	0.807572	885	TRUE	FALSE	FALSE	0.900466	NA	FALSE	FALSE	FALSE
chr1	61918563	61920562	chr4	98107980	98109980	0.807401	887	FALSE	FALSE	TRUE	0.987843	2322	FALSE	FALSE	TRUE
chr9	94753376	94755375	chr13	53309019	53311019	0.807302	888	TRUE	FALSE	FALSE	0.959322	8952	TRUE	FALSE	FALSE
chr18	77266413	77268412	chr18	80624281	80626281	0.806781	890	TRUE	FALSE	FALSE	0.994428	804	TRUE	FALSE	FALSE
chr19	42771026	42773025	chr7	25266545	25268545	0.805833	903	FALSE	TRUE	FALSE	0.995813	546	FALSE	TRUE	FALSE
chr21	33515576	33517575	chr16	90628362	90630362	0.805005	910	TRUE	FALSE	FALSE	0.997914	191	TRUE	FALSE	FALSE
chr5	140887226	140889250	chr18	37835291	37837291	0.804945	911	TRUE	FALSE	FALSE	0.996204	471	TRUE	FALSE	FALSE
chr8	49492776	49496775	chr16	15052380	15054380	0.804314	921	FALSE	FALSE	TRUE	0.905714	NA	FALSE	FALSE	TRUE
chr13	74861351	74863350	chr14	100458342	100460342	0.803992	924	TRUE	FALSE	FALSE	0.992699	1181	TRUE	FALSE	FALSE
chr5	149952976	149956875	chr18	60669285	60671285	0.803543	928	TRUE	FALSE	FALSE	0.98079	4051	TRUE	FALSE	FALSE
chr2	47260713	47262712	chr17	87349572	87351572	0.803017	931	TRUE	FALSE	FALSE	0.988031	2286	TRUE	FALSE	FALSE
chr14	69029301	69031650	chr12	79905063	79907063	0.802441	939	TRUE	FALSE	FALSE	0.996862	362	TRUE	FALSE	FALSE
chr11	12849126	12851125	chr7	112806524	112808524	0.802276	943	TRUE	FALSE	FALSE	0.996582	405	TRUE	FALSE	FALSE
chr12	24912051	24915475	chr6	144945097	144947097	0.802006	950	TRUE	FALSE	TRUE	0.994694	755	TRUE	FALSE	TRUE
chr14	68825801	68827800	chr12	79715063	79717063	0.801387	957	TRUE	FALSE	FALSE	0.997439	270	TRUE	FALSE	FALSE
chr9	89335563	89337562	chr13	60019018	60021018	0.80101	962	TRUE	FALSE	FALSE	0.986704	2596	TRUE	FALSE	FALSE
chr1	172358701	172362050	chr1	162007964	162009964	0.800049	973	TRUE	FALSE	FALSE	0.991133	1561	TRUE	FALSE	FALSE
chr11	1982456	1984312	chr7	142544517	142546517	0.7997	974	TRUE	FALSE	FALSE	0.95576	9740	TRUE	FALSE	FALSE
chr7	47615351	47618850	chr11	8658651	8660651	0.799603	976	TRUE	FALSE	FALSE	0.983035	3485	TRUE	FALSE	FALSE
chr3	197154851	197156850	chr16	31534376	31536376	0.799563	977	TRUE	FALSE	FALSE	0.990382	1716	TRUE	FALSE	FALSE
chr8	77688176	77690900	chr3	5327718	5329718	0.799393	980	TRUE	FALSE	TRUE	0.994834	727	FALSE	FALSE	TRUE
chr11	125981151	125985375	chr9	35361807	35363807	0.798922	984	FALSE	TRUE	FALSE	0.987154	2483	FALSE	TRUE	FALSE
chr11	7623901	7625900	chr7	107689525	107691525	0.798107	991	TRUE	FALSE	FALSE	0.99563	583	TRUE	FALSE	FALSE
chr6	116725676	116727675	chr10	34175668	34177668	0.79683	1011	TRUE	FALSE	FALSE	0.965054	7665	TRUE	FALSE	FALSE
chr2	60094826	60096825	chr11	24749647	24751647	0.795899	1022	TRUE	FALSE	FALSE	0.952612	NA	TRUE	FALSE	FALSE
chr2	43194901	43196900	chr17	83989573	83991573	0.794338	1042	TRUE	FALSE	FALSE	0.917713	NA	FALSE	FALSE	FALSE
chr18	53200963	53202962	chr18	69395283	69397283	0.794083	1044	TRUE	FALSE	FALSE	0.982446	3620	TRUE	FALSE	FALSE
chr14	69154901	69158850	chr12	80021063	80023063	0.793901	1047	TRUE	FALSE	FALSE	0.977499	4835	TRUE	FALSE	FALSE
chr20	48671001	48673000	chr2	167595947	167597947	0.793546	1050	TRUE	FALSE	FALSE	0.996313	452	TRUE	FALSE	FALSE
chr3	169105188	169107187	chr3	30243712	30245712	0.793413	1053	TRUE	FALSE	FALSE	0.997928	188	TRUE	FALSE	FALSE
chr21	17951376	17953375	chr16	77635365	77637365	0.793205	1057	FALSE	FALSE	TRUE	0.987055	2503	FALSE	FALSE	TRUE
chr1	172343888	172345887	chr1	162022964	162024964	0.791843	1075	TRUE	FALSE	FALSE	0.96395	7918	TRUE	FALSE	FALSE
chr11	125131513	125133512	chr9	37053806	37055806	0.791499	1079	FALSE	FALSE	TRUE	0.958684	9085	FALSE	FALSE	TRUE
chr3	11631801	11635550	chr6	114882104	114884104	0.791306	1081	TRUE	FALSE	FALSE	0.967796	7092	TRUE	FALSE	FALSE
chr3	189765763	189767762	chr16	26040377	26042377	0.790793	1088	FALSE	TRUE	FALSE	0.951691	NA	FALSE	TRUE	FALSE
chr16	65579926	65583100	chr8	103271034	103273034	0.789406	1102	TRUE	FALSE	FALSE	0.917672	NA	TRUE	FALSE	FALSE
chr12	2392213	2395912	chr6	118927103	118929103	0.789248	1104	TRUE	FALSE	FALSE	0.95502	9914	TRUE	FALSE	FALSE
chr7	115318026	115320025	chr6	16552127	16554127	0.789094	1107	TRUE	TRUE	FALSE	0.995585	595	TRUE	TRUE	FALSE
chr12	5589163	5591162	chr6	126114102	126116102	0.788989	1108	TRUE	FALSE	FALSE	0.986022	2747	TRUE	FALSE	FALSE
chr3	171591013	171593012	chr3	27862713	27864713	0.788983	1109	FALSE	TRUE	FALSE	0.995329	638	FALSE	TRUE	FALSE
chr9	129197938	129199937	chr2	33788978	33790978	0.788467	1115	FALSE	TRUE	TRUE	0.996577	407	FALSE	TRUE	TRUE
chr3	13614726	13617875	chr6	91235110	91237110	0.787447	1125	TRUE	FALSE	FALSE	0.967119	7228	TRUE	FALSE	FALSE
chr1	94040563	94042562	chr3	122517691	122519691	0.787324	1126	TRUE	TRUE	FALSE	0.99002	1809	TRUE	TRUE	FALSE
chr9	112581963	112583962	chr4	57609989	57611989	0.786357	1138	TRUE	FALSE	FALSE	0.984605	3117	TRUE	FALSE	FALSE
chr11	128608001	128610000	chr9	32494807	32496807	0.786335	1139	TRUE	FALSE	FALSE	0.988471	2177	TRUE	FALSE	FALSE
chr5	123986626	123988625	chr18	54901287	54903287	0.786138	1142	TRUE	FALSE	FALSE	0.994699	754	TRUE	FALSE	FALSE
chr10	76348263	76350262	chr14	21368360	21370360	0.782199	1189	TRUE	FALSE	FALSE	0.989904	1829	TRUE	FALSE	FALSE
chr3	112869938	112871937	chr16	44629373	44631373	0.782182	1190	TRUE	FALSE	FALSE	0.992068	1348	TRUE	FALSE	FALSE
chr12	6720226	6723925	chr6	125089102	125091102	0.781237	1203	TRUE	TRUE	FALSE	0.997203	306	TRUE	TRUE	FALSE
chr2	20387226	20389225	chr12	8803080	8805080	0.780642	1208	TRUE	FALSE	FALSE	0.954711	9982	TRUE	FALSE	FALSE
chr1	44703738	44705737	chr4	117656975	117658975	0.780525	1209	TRUE	FALSE	FALSE	0.997368	280	TRUE	FALSE	FALSE
chr12	63077376	63079375	chr10	122911648	122913648	0.780327	1214	TRUE	FALSE	FALSE	0.987504	2392	TRUE	FALSE	FALSE
chr2	175457663	175459662	chr2	73448968	73450968	0.780009	1218	FALSE	TRUE	FALSE	0.997009	335	FALSE	TRUE	FALSE
chr12	128849626	128851625	chr5	127323821	127325821	0.779847	1221	TRUE	FALSE	FALSE	0.979272	4407	TRUE	FALSE	FALSE
chr14	99501401	99503400	chr12	107807057	107809057	0.77984	1223	TRUE	FALSE	FALSE	0.975754	5246	TRUE	FALSE	FALSE
chr4	17060076	17062075	chr5	44974840	44976840	0.779544	1229	TRUE	FALSE	FALSE	0.848001	NA	FALSE	FALSE	FALSE
chr20	48605501	48607700	chr2	167542947	167544947	0.779228	1237	TRUE	FALSE	FALSE	0.997031	332	TRUE	FALSE	FALSE
chr7	94003601	94006325	chr6	4488130	4490130	0.779156	1238	FALSE	TRUE	TRUE	0.971893	6146	FALSE	TRUE	TRUE
chr2	176464726	176466725	chr2	74238968	74240968	0.779029	1239	TRUE	FALSE	FALSE	0.996141	490	TRUE	FALSE	FALSE
chr11	78657426	78659425	chr7	96656528	96658528	0.778557	1247	TRUE	FALSE	FALSE	0.944458	NA	FALSE	FALSE	FALSE
chr7	101129351	101131350	chr5	136809818	136811818	0.778067	1252	TRUE	FALSE	FALSE	0.958109	9230	TRUE	FALSE	FALSE
chr20	13122076	13124075	chr2	139608953	139610953	0.777988	1252	TRUE	FALSE	FALSE	0.983045	3482	TRUE	FALSE	FALSE
chr9	95186901	95188900	chr13	49581020	49583020	0.777845	1253	FALSE	TRUE	FALSE	0.964521	7790	FALSE	TRUE	FALSE
chr22	19785101	19788800	chr16	18554379	18556379	0.777872	1253	FALSE	FALSE	TRUE	0.994073	880	FALSE	FALSE	TRUE
chr6	167853413	167855412	chr17	13478589	13480589	0.777602	1260	TRUE	FALSE	FALSE	0.964251	7859	TRUE	FALSE	FALSE
chr3	112885438	112887437	chr16	44614373	44616373	0.777341	1262	TRUE	FALSE	FALSE	0.93832	NA	TRUE	FALSE	FALSE
chr6	23649563	23651562	chr13	25737026	25739026	0.776739	1272	TRUE	FALSE	FALSE	0.961347	8500	TRUE	FALSE	FALSE
chr16	69854513	69856512	chr8	107468033	107470033	0.776413	1278	TRUE	FALSE	FALSE	0.96934	6730	TRUE	FALSE	FALSE
chr2	16429876	16431875	chr12	12654079	12656079	0.776182	1280	TRUE	FALSE	FALSE	0.988376	2204	TRUE	FALSE	FALSE
chr13	110064351	110066350	chr8	10760055	10762055	0.775935	1283	TRUE	FALSE	FALSE	0.948688	NA	FALSE	FALSE	FALSE
chr3	112823038	112825037	chr16	44671373	44673373	0.775112	1301	TRUE	FALSE	FALSE	0.993804	930	TRUE	FALSE	FALSE
chr1	245363713	245365712	chr1	178567960	178569960	0.775042	1302	TRUE	FALSE	FALSE	0.989295	1980	TRUE	FALSE	FALSE
chr2	121661838	121663837	chr1	118900974	118902974	0.773943	1318	TRUE	FALSE	FALSE	0.995811	546	TRUE	FALSE	FALSE
chr12	65717976	65723175	chr10	120849648	120851648	0.773063	1330	FALSE	TRUE	FALSE	0.990256	1752	FALSE	TRUE	FALSE
chr20	4044038	4046037	chr2	131400955	131402955	0.773001	1333	TRUE	FALSE	FALSE	0.989403	1948	TRUE	FALSE	FALSE
chr1	210435026	210437025	chr1	192821957	192823957	0.772875	1334	FALSE	TRUE	TRUE	0.917071	NA	FALSE	TRUE	TRUE
chr1	157977176	157982375	chr3	87156699	87158699	0.772818	1334	FALSE	TRUE	FALSE	0.994303	830	FALSE	TRUE	FALSE
chr9	136450151	136452150	chr2	27121979	27123979	0.772603	1337	TRUE	FALSE	FALSE	0.977917	4735	TRUE	FALSE	FALSE
chr11	1991743	1993600	chr7	142553517	142555517	0.772462	1340	FALSE	FALSE	TRUE	0.960718	8642	FALSE	FALSE	TRUE
chr1	15269476	15274300	chr4	142220969	142222969	0.77172	1349	TRUE	FALSE	FALSE	0.994624	766	TRUE	FALSE	FALSE
chr21	17996076	17998075	chr16	77675365	77677365	0.771492	1352	FALSE	TRUE	FALSE	0.990733	1634	FALSE	TRUE	FALSE
chr1	38460526	38463400	chr4	124707973	124709973	0.771189	1358	TRUE	TRUE	FALSE	0.995116	678	TRUE	TRUE	FALSE
chr2	178462663	178464662	chr2	75958968	75960968	0.770847	1361	TRUE	FALSE	FALSE	0.960677	8650	TRUE	FALSE	FALSE
chr7	101037851	101039850	chr5	136860818	136862818	0.770636	1362	TRUE	FALSE	FALSE	0.944371	NA	TRUE	FALSE	FALSE
chr6	1801951	1804975	chr13	31992024	31994024	0.769862	1373	TRUE	FALSE	FALSE	0.996564	413	TRUE	FALSE	FALSE
chr7	27193526	27195462	chr6	52215119	52217119	0.769395	1382	FALSE	TRUE	FALSE	0.99297	1114	FALSE	TRUE	FALSE
chr7	70047326	70049325	chr5	131630820	131632820	0.767868	1405	TRUE	FALSE	FALSE	0.97059	6440	TRUE	FALSE	FALSE
chr11	30509051	30511725	chr2	106788961	106790961	0.76769	1411	TRUE	FALSE	FALSE	0.969624	6666	TRUE	FALSE	FALSE
chr20	55834401	55836400	chr2	172933945	172935945	0.767659	1411	TRUE	FALSE	FALSE	0.995445	622	TRUE	FALSE	FALSE
chr1	12464926	12468400	chr4	145049969	145051969	0.767244	1423	FALSE	TRUE	FALSE	0.992283	1290	FALSE	TRUE	FALSE
chr17	48334851	48338700	chr11	94880631	94882631	0.767205	1423	FALSE	FALSE	TRUE	0.990137	1778	FALSE	FALSE	TRUE
chr2	174827751	174831525	chr2	72978968	72980968	0.766524	1428	FALSE	TRUE	FALSE	0.95922	8982	FALSE	TRUE	FALSE
chr1	9434701	9437175	chr4	149889968	149891968	0.765746	1435	TRUE	FALSE	FALSE	0.996445	433	TRUE	FALSE	FALSE
chr4	138584076	138586350	chr3	49907708	49909708	0.764472	1449	TRUE	FALSE	FALSE	0.99646	430	TRUE	FALSE	FALSE
chrX	9308088	9310087	chrX	77432041	77434041	0.763838	1452	TRUE	FALSE	FALSE	0.995211	656	TRUE	FALSE	FALSE
chr13	98872413	98874412	chr14	121108337	121110337	0.763364	1457	TRUE	FALSE	FALSE	0.971412	6269	TRUE	FALSE	FALSE
chr7	129990026	129992350	chr6	30616124	30618124	0.762636	1465	TRUE	FALSE	FALSE	0.988788	2104	TRUE	FALSE	FALSE
chr7	5463140	5464860	chr5	142816817	142818817	0.762484	1467	FALSE	TRUE	FALSE	0.967467	7165	FALSE	TRUE	FALSE
chr1	117394801	117400250	chr3	101161696	101163696	0.762324	1470	TRUE	FALSE	FALSE	0.951912	NA	TRUE	FALSE	FALSE
chr14	69054276	69058187	chr12	79928063	79930063	0.762091	1475	TRUE	FALSE	FALSE	0.982062	3719	TRUE	FALSE	FALSE
chr7	91195088	91197087	chr5	4484849	4486849	0.761685	1483	TRUE	FALSE	FALSE	0.915481	NA	FALSE	FALSE	FALSE
chr9	98188076	98190075	chr13	63496017	63498017	0.761613	1485	FALSE	TRUE	FALSE	0.963045	8120	FALSE	TRUE	FALSE
chr1	64954388	64956387	chr4	100791979	100793979	0.760465	1499	TRUE	FALSE	FALSE	0.93817	NA	TRUE	FALSE	FALSE
chr3	42073376	42075375	chr9	121318787	121320787	0.759506	1517	TRUE	FALSE	FALSE	0.974329	5595	TRUE	FALSE	FALSE
chr16	74301788	74303787	chr8	107608033	107610033	0.759438	1521	TRUE	FALSE	FALSE	0.992958	1121	TRUE	FALSE	FALSE
chr17	59553026	59555025	chr11	85908633	85910633	0.759305	1523	TRUE	FALSE	FALSE	0.994885	718	TRUE	FALSE	FALSE
chr11	122597088	122599087	chr9	41096805	41098805	0.758937	1526	TRUE	FALSE	FALSE	0.966963	7261	TRUE	FALSE	FALSE
chr14	95402188	95404187	chr12	104593057	104595057	0.758953	1526	TRUE	FALSE	FALSE	0.99117	1554	TRUE	FALSE	FALSE
chr11	123007201	123010600	chr9	40729805	40731805	0.758643	1532	TRUE	FALSE	FALSE	0.971606	6214	TRUE	FALSE	FALSE
chr2	159920551	159923025	chr2	59697972	59699972	0.75746	1554	TRUE	FALSE	FALSE	0.98158	3832	TRUE	FALSE	FALSE
chr3	169072126	169074500	chr3	30218712	30220712	0.757077	1562	TRUE	FALSE	FALSE	0.994114	872	TRUE	FALSE	FALSE
chr22	28238163	28240162	chr5	111393824	111395824	0.756716	1572	FALSE	FALSE	TRUE	0.99061	1657	FALSE	FALSE	TRUE
chr5	81145101	81149450	chr13	91371011	91373011	0.756215	1581	TRUE	TRUE	FALSE	0.912342	NA	TRUE	TRUE	FALSE
chr1	116906713	116908712	chr3	101610696	101612696	0.756191	1581	TRUE	FALSE	FALSE	0.993932	911	TRUE	FALSE	FALSE
chr1	25446026	25448025	chr4	135001971	135003971	0.75536	1589	TRUE	FALSE	FALSE	0.990017	1809	TRUE	FALSE	FALSE
chr2	43071488	43073487	chr17	83889573	83891573	0.755402	1589	TRUE	FALSE	FALSE	0.996005	512	TRUE	FALSE	FALSE
chr1	164570451	164572450	chr1	168391963	168393963	0.754788	1597	TRUE	FALSE	FALSE	0.985718	2832	TRUE	FALSE	FALSE
chr17	38477263	38479262	chr11	98940630	98942630	0.753936	1608	FALSE	TRUE	FALSE	0.992776	1163	FALSE	TRUE	FALSE
chr11	121611151	121613150	chr9	41876805	41878805	0.753545	1610	TRUE	FALSE	FALSE	0.990142	1776	TRUE	FALSE	FALSE
chr3	15675676	15677675	chr14	31660358	31662358	0.753519	1610	TRUE	FALSE	FALSE	0.982178	3688	TRUE	FALSE	FALSE
chr3	119811776	119815600	chr16	38088374	38090374	0.753526	1610	FALSE	TRUE	FALSE	0.981356	3892	FALSE	TRUE	FALSE
chr8	38410401	38412475	chr8	25440052	25442052	0.753153	1617	FALSE	FALSE	TRUE	0.97951	4349	FALSE	FALSE	TRUE
chr7	47612113	47614112	chr11	8655651	8657651	0.753049	1618	TRUE	FALSE	FALSE	0.96681	7299	TRUE	FALSE	FALSE
chr13	36272588	36274587	chr3	55599706	55601706	0.752561	1620	TRUE	FALSE	FALSE	0.995506	610	TRUE	FALSE	FALSE
chr14	68772638	68774637	chr12	79674063	79676063	0.752488	1620	TRUE	FALSE	FALSE	0.99678	373	TRUE	FALSE	FALSE
chr7	28110051	28112050	chr6	52963119	52965119	0.752428	1621	TRUE	FALSE	FALSE	0.911139	NA	TRUE	FALSE	FALSE
chr3	30307626	30309625	chr9	116382788	116384788	0.751239	1639	TRUE	FALSE	FALSE	0.996679	383	TRUE	FALSE	FALSE
chr17	47090051	47092425	chr11	95990631	95992631	0.750781	1650	TRUE	FALSE	FALSE	0.987645	2361	TRUE	FALSE	FALSE
chr10	80343576	80345575	chr14	25041359	25043359	0.750624	1654	TRUE	FALSE	FALSE	0.961517	8464	TRUE	FALSE	FALSE
chr4	146653101	146656000	chr8	79209039	79211039	0.749732	1671	TRUE	FALSE	FALSE	0.976986	4949	TRUE	FALSE	FALSE
chr1	235104851	235109100	chr8	126838028	126840028	0.749314	1682	TRUE	FALSE	FALSE	0.99509	685	TRUE	FALSE	FALSE
chr2	85480301	85482900	chr6	72678114	72680114	0.748861	1687	TRUE	FALSE	FALSE	0.994792	737	TRUE	FALSE	FALSE
chr12	91575501	91577500	chr10	97478653	97480653	0.748222	1698	FALSE	TRUE	FALSE	0.981971	3742	FALSE	TRUE	FALSE
chr19	3034363	3036362	chr10	81570657	81572657	0.748099	1700	FALSE	TRUE	FALSE	0.972487	6008	FALSE	TRUE	FALSE
chr1	198817551	198819550	chr1	137971970	137973970	0.747782	1702	FALSE	TRUE	FALSE	0.985421	2903	FALSE	TRUE	FALSE
chr5	127713701	127716750	chr18	58106286	58108286	0.747143	1706	TRUE	FALSE	FALSE	0.942458	NA	TRUE	FALSE	FALSE
chr5	16712738	16714737	chr15	25773086	25775086	0.746667	1710	FALSE	TRUE	FALSE	0.988599	2152	FALSE	TRUE	FALSE
chr3	71590251	71592475	chr6	99484108	99486108	0.746647	1710	FALSE	TRUE	TRUE	0.995157	669	FALSE	TRUE	TRUE
chr3	114864926	114867550	chr16	42874373	42876373	0.746289	1714	FALSE	TRUE	FALSE	0.992544	1220	FALSE	TRUE	FALSE
chr14	95836526	95838525	chr12	104900057	104902057	0.746089	1717	FALSE	FALSE	TRUE	0.990049	1800	FALSE	FALSE	TRUE
chr5	135354576	135356575	chr13	56600019	56602019	0.746002	1721	TRUE	FALSE	FALSE	0.976058	5164	TRUE	FALSE	FALSE
chr9	129432788	129434787	chr2	33583978	33585978	0.745966	1722	TRUE	FALSE	FALSE	0.996201	472	TRUE	FALSE	FALSE
chr1	54945101	54947100	chr4	106846978	106848978	0.745887	1725	FALSE	TRUE	FALSE	0.980852	4037	FALSE	TRUE	FALSE
chr5	157911138	157913137	chr11	45238642	45240642	0.745759	1728	TRUE	FALSE	FALSE	0.996242	464	TRUE	FALSE	FALSE
chr1	223100801	223102800	chr1	183145959	183147959	0.745711	1728	FALSE	TRUE	FALSE	0.97642	5094	FALSE	TRUE	FALSE
chr7	47527363	47529362	chr11	8583651	8585651	0.745434	1730	TRUE	TRUE	FALSE	0.889663	NA	FALSE	TRUE	FALSE
chr3	25732563	25734562	chr14	16328361	16330361	0.744125	1740	TRUE	FALSE	FALSE	0.988121	2265	TRUE	FALSE	FALSE
chr18	22863576	22865575	chr18	13895296	13897296	0.743795	1744	FALSE	FALSE	TRUE	0.996476	424	FALSE	FALSE	TRUE
chr5	168477951	168479950	chr11	35349645	35351645	0.743599	1746	FALSE	TRUE	FALSE	0.991844	1399	FALSE	TRUE	FALSE
chr1	2903855	2905650	chr4	154692966	154694966	0.743499	1750	TRUE	FALSE	FALSE	0.988129	2263	TRUE	FALSE	FALSE
chr7	76008763	76010762	chr5	135956819	135958819	0.743039	1759	TRUE	FALSE	FALSE	0.916972	NA	TRUE	FALSE	FALSE
chr11	1975026	1976882	chr7	142537517	142539517	0.742665	1765	TRUE	TRUE	FALSE	0.927323	NA	TRUE	TRUE	FALSE
chr13	36286451	36289100	chr3	55588706	55590706	0.742645	1765	TRUE	FALSE	FALSE	0.909052	NA	TRUE	FALSE	FALSE
chr8	13371226	13374025	chr8	36952049	36954049	0.742544	1766	FALSE	TRUE	FALSE	0.995283	644	FALSE	TRUE	FALSE
chr13	111450176	111452175	chr8	11584055	11586055	0.742397	1771	TRUE	FALSE	FALSE	0.988149	2262	TRUE	FALSE	FALSE
chr11	128104301	128106650	chr9	32999807	33001807	0.742062	1776	TRUE	FALSE	FALSE	0.996087	501	TRUE	FALSE	FALSE
chr17	42624676	42627750	chr11	102594629	102596629	0.741942	1778	FALSE	FALSE	TRUE	0.996051	509	FALSE	FALSE	TRUE
chr8	48539613	48541612	chr16	15957379	15959379	0.741335	1786	TRUE	FALSE	FALSE	0.994504	793	TRUE	FALSE	FALSE
chr9	129276426	129278425	chr2	33718978	33720978	0.739357	1817	FALSE	TRUE	FALSE	0.980448	4113	FALSE	TRUE	FALSE
chr10	74007276	74009275	chr10	59973662	59975662	0.739362	1817	TRUE	FALSE	FALSE	0.994285	831	TRUE	FALSE	FALSE
chr9	89314901	89316900	chr13	60007018	60009018	0.7392	1820	TRUE	FALSE	FALSE	0.966782	7305	TRUE	FALSE	FALSE
chr19	56110288	56112287	chr7	5014549	5016549	0.738728	1824	FALSE	TRUE	FALSE	0.956981	9484	FALSE	TRUE	FALSE
chr5	81046813	81048812	chr13	91459011	91461011	0.736451	1865	FALSE	TRUE	FALSE	0.99343	1013	FALSE	TRUE	FALSE
chr11	7505938	7507937	chr7	107566525	107568525	0.736372	1867	FALSE	TRUE	FALSE	0.982607	3587	FALSE	TRUE	FALSE
chr10	130705851	130707850	chr7	136389519	136391519	0.736252	1872	TRUE	FALSE	FALSE	0.987062	2502	TRUE	FALSE	FALSE
chr8	97535376	97537675	chr15	32947084	32949084	0.735447	1891	TRUE	FALSE	FALSE	0.993504	993	TRUE	FALSE	FALSE
chr2	107572276	107574275	chr17	55366580	55368580	0.735197	1892	TRUE	FALSE	FALSE	0.990514	1677	TRUE	FALSE	FALSE
chr3	23803838	23805837	chr14	18373361	18375361	0.735272	1892	TRUE	FALSE	FALSE	0.919122	NA	TRUE	FALSE	FALSE
chr7	25791651	25794125	chr6	51076119	51078119	0.734807	1896	FALSE	FALSE	TRUE	0.941216	NA	FALSE	FALSE	TRUE
chr7	84120563	84122562	chr5	13124847	13126847	0.734679	1898	FALSE	TRUE	FALSE	0.99127	1536	FALSE	TRUE	FALSE
chr1	54872851	54875900	chr4	106908978	106910978	0.733957	1914	FALSE	TRUE	FALSE	0.982065	3716	FALSE	TRUE	FALSE
chr13	44880051	44882050	chr14	76622347	76624347	0.733881	1915	TRUE	FALSE	FALSE	0.996046	509	TRUE	FALSE	FALSE
chr3	197182513	197184512	chr16	31508376	31510376	0.733513	1918	TRUE	FALSE	FALSE	0.993053	1096	TRUE	FALSE	FALSE
chr4	151519326	151521325	chr3	86530699	86532699	0.733502	1919	TRUE	FALSE	TRUE	0.990038	1802	TRUE	FALSE	TRUE
chr15	77825176	77827175	chr9	56538802	56540802	0.733302	1925	TRUE	FALSE	FALSE	0.992738	1170	TRUE	FALSE	FALSE
chr6	129833563	129837050	chr10	26984670	26986670	0.732962	1934	TRUE	TRUE	FALSE	0.876119	NA	TRUE	TRUE	FALSE
chr11	128417938	128419937	chr9	32670807	32672807	0.732807	1935	TRUE	FALSE	FALSE	0.993194	1058	TRUE	FALSE	FALSE
chr13	26455026	26457025	chr14	59758351	59760351	0.732437	1942	TRUE	FALSE	FALSE	0.995284	644	TRUE	FALSE	FALSE
chr14	58764251	58767075	chr12	71015065	71017065	0.731131	1967	FALSE	TRUE	FALSE	0.992715	1177	FALSE	TRUE	FALSE
chr9	127419726	127423975	chr2	38822976	38824976	0.731005	1968	FALSE	TRUE	FALSE	0.993569	981	FALSE	TRUE	FALSE
chr8	49339901	49342900	chr16	15194380	15196380	0.730878	1969	FALSE	FALSE	TRUE	0.994275	832	FALSE	FALSE	TRUE
chr4	7208451	7210450	chr5	36384842	36386842	0.730498	1976	TRUE	FALSE	FALSE	0.899045	NA	FALSE	FALSE	FALSE
chr1	210424038	210426037	chr1	192833957	192835957	0.730143	1981	FALSE	TRUE	FALSE	0.994657	760	FALSE	TRUE	FALSE
chr1	33828276	33831600	chr4	128714972	128716972	0.730067	1982	FALSE	FALSE	TRUE	0.90409	NA	FALSE	FALSE	TRUE
chr8	49467776	49469850	chr16	15084380	15086380	0.7291	2000	FALSE	FALSE	TRUE	0.994054	884	FALSE	FALSE	TRUE
chr14	75724726	75726975	chr12	85454062	85456062	0.728282	2010	FALSE	FALSE	TRUE	0.978226	4663	FALSE	FALSE	TRUE
chr3	193660988	193662987	chr16	29882376	29884376	0.727342	2040	FALSE	FALSE	TRUE	0.994414	806	FALSE	FALSE	TRUE
chr4	109903863	109905862	chr3	130428689	130430689	0.727237	2043	TRUE	FALSE	FALSE	0.985355	2917	TRUE	FALSE	FALSE
chr8	59067951	59070450	chr4	5807001	5809001	0.727029	2048	TRUE	FALSE	FALSE	0.939989	NA	FALSE	FALSE	FALSE
chr4	141157626	141160150	chr3	52178707	52180707	0.725575	2079	FALSE	TRUE	FALSE	0.994438	802	FALSE	TRUE	FALSE
chr10	80443926	80445925	chr14	25123359	25125359	0.725519	2080	TRUE	FALSE	FALSE	0.977019	4939	TRUE	FALSE	FALSE
chr9	13938351	13940350	chr4	82151983	82153983	0.724483	2103	FALSE	FALSE	TRUE	0.989475	1933	FALSE	FALSE	TRUE
chr17	29826263	29828262	chr11	79669634	79671634	0.723598	2119	TRUE	FALSE	FALSE	0.993142	1078	TRUE	FALSE	FALSE
chr3	134180801	134184575	chr9	102642791	102644791	0.723522	2119	TRUE	FALSE	FALSE	0.978889	4499	TRUE	FALSE	FALSE
chr3	168963138	168965137	chr3	30108712	30110712	0.723553	2119	TRUE	FALSE	TRUE	0.991739	1422	TRUE	FALSE	TRUE
chr4	143323576	143328200	chr8	81767039	81769039	0.723214	2124	FALSE	TRUE	FALSE	0.947072	NA	FALSE	TRUE	FALSE
chr17	59572376	59574525	chr11	85924633	85926633	0.722768	2130	TRUE	FALSE	FALSE	0.995896	536	TRUE	FALSE	FALSE
chr16	2082751	2090000	chr17	24638587	24640587	0.72212	2144	TRUE	FALSE	FALSE	0.994189	855	TRUE	FALSE	FALSE
chr14	69417913	69419912	chr12	80229063	80231063	0.721798	2151	TRUE	FALSE	FALSE	0.985655	2848	TRUE	FALSE	FALSE
chr11	120068726	120070725	chr9	43250805	43252805	0.721056	2164	TRUE	FALSE	FALSE	0.985235	2952	TRUE	FALSE	FALSE
chr3	49843651	49846750	chr9	107980790	107982790	0.720881	2168	FALSE	TRUE	FALSE	0.963084	8109	FALSE	TRUE	FALSE
chr12	53617276	53619275	chr15	102249068	102251068	0.720469	2170	FALSE	TRUE	FALSE	0.99187	1395	FALSE	TRUE	FALSE
chr11	9786076	9788075	chr7	110296525	110298525	0.720381	2173	TRUE	FALSE	FALSE	0.990322	1735	TRUE	FALSE	FALSE
chr1	201624451	201626450	chr1	135577970	135579970	0.720208	2179	FALSE	TRUE	FALSE	0.964649	7769	FALSE	TRUE	FALSE
chr9	131908026	131910025	chr2	30444978	30446978	0.719179	2196	FALSE	TRUE	FALSE	0.99305	1096	FALSE	TRUE	FALSE
chr5	177868938	177870937	chr11	51410641	51412641	0.718527	2205	TRUE	FALSE	FALSE	0.870495	NA	FALSE	FALSE	FALSE
chr16	85252863	85254862	chr8	120264030	120266030	0.718389	2208	TRUE	FALSE	FALSE	0.967407	7173	TRUE	FALSE	FALSE
chr9	15114851	15116850	chr4	83170983	83172983	0.718111	2211	TRUE	FALSE	FALSE	0.952271	NA	TRUE	FALSE	FALSE
chr8	38308101	38310100	chr8	25536052	25538052	0.71725	2225	TRUE	FALSE	FALSE	0.984135	3231	TRUE	FALSE	FALSE
chr7	19147291	19149131	chr12	33965074	33967074	0.716934	2229	FALSE	FALSE	TRUE	0.989789	1859	FALSE	FALSE	TRUE
chr9	132096626	132100025	chr2	30604978	30606978	0.716981	2229	FALSE	TRUE	FALSE	0.994727	748	FALSE	TRUE	FALSE
chr1	172367026	172370725	chr1	161999964	162001964	0.716709	2236	FALSE	TRUE	FALSE	0.980425	4120	FALSE	TRUE	FALSE
chr15	96882476	96887450	chr7	70348534	70350534	0.716695	2237	TRUE	FALSE	FALSE	0.994593	772	TRUE	FALSE	FALSE
chr11	75980076	75982075	chr7	98783528	98785528	0.715515	2253	TRUE	FALSE	FALSE	0.975837	5226	TRUE	FALSE	FALSE
chr12	14537201	14539200	chr6	136532099	136534099	0.715258	2259	FALSE	TRUE	FALSE	0.972436	6022	FALSE	TRUE	FALSE
chr12	4243876	4245875	chr6	127251102	127253102	0.715023	2263	TRUE	TRUE	FALSE	0.947935	NA	TRUE	TRUE	FALSE
chr19	13273901	13276800	chr8	84655038	84657038	0.715056	2263	TRUE	FALSE	FALSE	0.979498	4352	TRUE	FALSE	FALSE
chr11	30615788	30617787	chr2	106682961	106684961	0.714733	2269	TRUE	FALSE	FALSE	0.99519	662	TRUE	FALSE	FALSE
chr3	159573188	159575187	chr3	68586703	68588703	0.714504	2274	TRUE	FALSE	FALSE	0.953083	NA	TRUE	FALSE	FALSE
chr3	112866713	112868712	chr16	44631373	44633373	0.714389	2277	FALSE	FALSE	TRUE	0.938857	NA	FALSE	FALSE	TRUE
chr14	77502976	77508025	chr12	86893062	86895062	0.714186	2280	FALSE	TRUE	TRUE	0.993115	1084	FALSE	TRUE	TRUE
chr2	43151326	43156900	chr17	83955573	83957573	0.714061	2283	TRUE	FALSE	FALSE	0.994936	709	TRUE	FALSE	FALSE
chrX	111922113	111924112	chrX	145348026	145350026	0.71302	2297	FALSE	TRUE	FALSE	0.994479	798	FALSE	TRUE	FALSE
chr15	96595188	96597187	chr7	70624534	70626534	0.712795	2301	TRUE	FALSE	FALSE	0.992224	1306	TRUE	FALSE	FALSE
chr11	69454401	69456400	chr7	144939517	144941517	0.712117	2310	FALSE	TRUE	FALSE	0.971416	6269	FALSE	TRUE	FALSE
chr7	40590588	40592587	chr13	17185028	17187028	0.711503	2319	TRUE	FALSE	FALSE	0.995038	692	TRUE	FALSE	FALSE
chr5	14413751	14415750	chr15	27810086	27812086	0.711267	2321	TRUE	FALSE	FALSE	0.898469	NA	FALSE	FALSE	FALSE
chr12	54651051	54656950	chr15	103214068	103216068	0.711144	2323	FALSE	TRUE	FALSE	0.995281	644	FALSE	TRUE	FALSE
chr20	46923426	46925575	chr2	166425947	166427947	0.710615	2330	TRUE	FALSE	FALSE	0.874665	NA	FALSE	FALSE	FALSE
chr13	33802426	33804425	chr5	151141815	151143815	0.71016	2334	TRUE	FALSE	FALSE	0.970552	6448	TRUE	FALSE	FALSE
chr3	123403763	123405762	chr16	34935375	34937375	0.710188	2334	TRUE	TRUE	FALSE	0.978514	4598	TRUE	TRUE	FALSE
chr6	41470001	41472675	chr17	47974581	47976581	0.709901	2342	TRUE	FALSE	FALSE	0.993555	983	TRUE	FALSE	FALSE
chr6	19803651	19806950	chr13	48227021	48229021	0.70926	2356	TRUE	FALSE	FALSE	0.981692	3808	TRUE	FALSE	FALSE
chr15	38421801	38423800	chr2	117017958	117019958	0.708967	2360	TRUE	FALSE	FALSE	0.995278	645	TRUE	FALSE	FALSE
chr17	867601	869600	chr11	76383635	76385635	0.708712	2366	TRUE	FALSE	FALSE	0.921146	NA	FALSE	FALSE	FALSE
chr9	38017576	38019650	chr4	45489992	45491992	0.708306	2370	FALSE	TRUE	FALSE	0.990835	1619	FALSE	TRUE	FALSE
chr18	77244876	77246875	chr18	80635281	80637281	0.707927	2379	TRUE	FALSE	FALSE	0.99388	915	TRUE	FALSE	FALSE
chr4	38753463	38755462	chr5	64876835	64878835	0.707814	2382	TRUE	FALSE	FALSE	0.990761	1631	TRUE	FALSE	FALSE
chr7	3096226	3098225	chr5	141012817	141014817	0.706811	2402	TRUE	FALSE	FALSE	0.98194	3747	TRUE	FALSE	FALSE
chr4	54362426	54364425	chr5	74620833	74622833	0.706584	2405	FALSE	TRUE	FALSE	0.970446	6475	FALSE	TRUE	FALSE
chr16	85360901	85362900	chr8	120334030	120336030	0.706029	2418	TRUE	FALSE	FALSE	0.99074	1634	TRUE	FALSE	FALSE
chr3	193858913	193860912	chr16	30069376	30071376	0.705776	2423	TRUE	FALSE	FALSE	0.99278	1162	TRUE	FALSE	FALSE
chr3	13576776	13578875	chr6	91200110	91202110	0.705111	2440	TRUE	FALSE	FALSE	0.962237	8309	TRUE	FALSE	FALSE
chr13	74706076	74711225	chr14	100284342	100286342	0.70488	2448	TRUE	FALSE	FALSE	0.9735	5790	TRUE	FALSE	FALSE
chr12	54149763	54153537	chr15	102752068	102754068	0.704499	2454	TRUE	FALSE	FALSE	0.995198	660	TRUE	FALSE	FALSE
chr19	39153526	39158550	chr7	28945544	28947544	0.70454	2454	TRUE	FALSE	FALSE	0.97379	5721	TRUE	FALSE	FALSE
chr1	170630951	170632875	chr1	163312964	163314964	0.704528	2454	FALSE	TRUE	FALSE	0.975025	5450	FALSE	TRUE	FALSE
chr2	159947713	159951675	chr2	59719972	59721972	0.703488	2473	TRUE	FALSE	FALSE	0.99435	820	TRUE	FALSE	FALSE
chr6	139918076	139920075	chr10	17521672	17523672	0.702436	2492	TRUE	FALSE	FALSE	0.984338	3186	TRUE	FALSE	FALSE
chr4	124467426	124469425	chr3	37722711	37724711	0.702122	2496	FALSE	TRUE	FALSE	0.994035	891	FALSE	TRUE	FALSE
chr8	77711951	77715025	chr3	5349718	5351718	0.702069	2498	TRUE	FALSE	FALSE	0.982306	3659	TRUE	FALSE	FALSE
chr1	157987576	157991300	chr3	87149699	87151699	0.701967	2504	TRUE	FALSE	FALSE	0.951303	NA	FALSE	FALSE	FALSE
chr9	130606426	130608425	chr2	32654978	32656978	0.701851	2506	TRUE	FALSE	FALSE	0.9952	659	TRUE	FALSE	FALSE
chr11	30443251	30446175	chr2	106854961	106856961	0.701851	2507	TRUE	FALSE	FALSE	0.994259	835	TRUE	FALSE	FALSE
chr2	177354188	177356187	chr2	74998968	75000968	0.701637	2510	TRUE	FALSE	FALSE	0.994451	801	TRUE	FALSE	FALSE
chr8	22068301	22070300	chr14	70473349	70475349	0.701473	2513	TRUE	FALSE	FALSE	0.994219	848	TRUE	FALSE	FALSE
chr11	16169338	16171337	chr7	115624524	115626524	0.701334	2517	TRUE	FALSE	FALSE	0.99307	1094	TRUE	FALSE	FALSE
chr14	59037788	59039787	chr12	71258065	71260065	0.699952	2547	TRUE	FALSE	FALSE	0.994468	799	TRUE	FALSE	FALSE
chr10	63597213	63599212	chr10	68353660	68355660	0.699129	2573	TRUE	FALSE	FALSE	0.991431	1499	TRUE	FALSE	FALSE
chr14	75038126	75040200	chr12	84846062	84848062	0.699097	2574	TRUE	FALSE	FALSE	0.97231	6052	TRUE	FALSE	FALSE
chr2	42190426	42194600	chr17	83138573	83140573	0.698879	2577	TRUE	FALSE	FALSE	0.993735	952	TRUE	FALSE	FALSE
chr5	14464463	14466462	chr15	27770086	27772086	0.698543	2582	TRUE	FALSE	FALSE	0.995243	650	TRUE	FALSE	FALSE
chr15	99384313	99386312	chr7	68116535	68118535	0.698209	2585	TRUE	FALSE	FALSE	0.988739	2118	TRUE	FALSE	FALSE
chr8	74883088	74885087	chr1	16655998	16657998	0.697658	2596	FALSE	TRUE	FALSE	0.994263	833	FALSE	TRUE	FALSE
chr1	197884651	197892800	chr1	138836969	138838969	0.696781	2615	FALSE	TRUE	FALSE	0.992487	1236	FALSE	TRUE	FALSE
chr18	46352001	46356025	chr18	75462282	75464282	0.696844	2615	TRUE	FALSE	FALSE	0.986675	2603	TRUE	FALSE	FALSE
chr8	116462426	116464425	chr15	50696080	50698080	0.69659	2617	TRUE	FALSE	FALSE	0.992728	1171	TRUE	FALSE	FALSE
chr22	36309826	36312975	chr15	77214074	77216074	0.696468	2618	TRUE	FALSE	FALSE	0.967982	7052	TRUE	FALSE	FALSE
chr17	48285051	48288625	chr11	94928631	94930631	0.696128	2628	TRUE	FALSE	FALSE	0.908735	NA	FALSE	FALSE	FALSE
chr15	66949038	66951037	chr9	64056800	64058800	0.696058	2630	TRUE	FALSE	FALSE	0.945526	NA	TRUE	FALSE	FALSE
chr11	78797463	78799462	chr7	96532528	96534528	0.695674	2637	TRUE	FALSE	FALSE	0.97867	4561	TRUE	FALSE	FALSE
chr7	130079901	130082075	chr6	30693124	30695124	0.694839	2645	FALSE	TRUE	FALSE	0.991252	1537	FALSE	TRUE	FALSE
chr14	77384588	77386587	chr12	86800062	86802062	0.694093	2662	FALSE	FALSE	TRUE	0.989522	1924	FALSE	FALSE	TRUE
chr10	35069176	35071175	chr8	127088028	127090028	0.69363	2669	TRUE	FALSE	FALSE	0.994386	812	TRUE	FALSE	FALSE
chr9	82186876	82189000	chr19	14596636	14598636	0.693511	2676	FALSE	TRUE	FALSE	0.987533	2386	FALSE	TRUE	FALSE
chr15	70146651	70148650	chr9	61602801	61604801	0.693128	2679	FALSE	FALSE	TRUE	0.984251	3206	FALSE	FALSE	TRUE
chr7	105278588	105280587	chr12	33344074	33346074	0.69288	2683	FALSE	TRUE	FALSE	0.993806	930	FALSE	TRUE	FALSE
chr2	218868126	218870125	chr1	74091984	74093984	0.69274	2686	FALSE	TRUE	FALSE	0.986764	2583	FALSE	TRUE	FALSE
chr12	65903351	65905350	chr10	120744648	120746648	0.692528	2689	TRUE	FALSE	FALSE	0.989682	1882	TRUE	FALSE	FALSE
chr9	14417363	14419362	chr4	82603983	82605983	0.692056	2693	TRUE	FALSE	FALSE	0.99485	724	TRUE	FALSE	FALSE
chr1	56352051	56354050	chr4	105789978	105791978	0.692033	2694	FALSE	TRUE	FALSE	0.928073	NA	FALSE	TRUE	FALSE
chr2	190271151	190273200	chr1	45759991	45761991	0.691616	2702	TRUE	FALSE	FALSE	0.902445	NA	TRUE	FALSE	FALSE
chr5	171049926	171051925	chr11	32962645	32964645	0.691321	2705	TRUE	FALSE	FALSE	0.959943	8813	TRUE	FALSE	FALSE
chr9	15181076	15183075	chr4	83236983	83238983	0.691407	2705	FALSE	TRUE	FALSE	0.980315	4146	FALSE	TRUE	FALSE
chr8	37678413	37680412	chr8	27103051	27105051	0.690376	2728	TRUE	FALSE	FALSE	0.968632	6903	TRUE	FALSE	FALSE
chr17	820488	822487	chr11	76341635	76343635	0.690112	2733	TRUE	FALSE	FALSE	0.918879	NA	TRUE	FALSE	FALSE
chr1	234857951	234863725	chr8	126666028	126668028	0.689315	2745	FALSE	FALSE	TRUE	0.993324	1034	FALSE	FALSE	TRUE
chr7	27195463	27197400	chr6	52217119	52219119	0.68859	2766	FALSE	TRUE	FALSE	0.979658	4312	FALSE	TRUE	FALSE
chr22	30591263	30593262	chr11	4307652	4309652	0.688611	2766	TRUE	FALSE	FALSE	0.994382	813	TRUE	FALSE	FALSE
chr4	111114376	111116375	chr3	129534689	129536689	0.688547	2767	FALSE	TRUE	FALSE	0.972166	6084	FALSE	TRUE	FALSE
chr3	57189251	57192200	chr14	27046359	27048359	0.688493	2770	TRUE	FALSE	FALSE	0.975863	5216	TRUE	FALSE	FALSE
chr15	78652288	78654287	chr9	54783802	54785802	0.688047	2775	TRUE	FALSE	FALSE	0.88996	NA	FALSE	FALSE	FALSE
chr1	150533526	150535925	chr3	95673697	95675697	0.686565	2809	TRUE	TRUE	FALSE	0.986028	2746	TRUE	TRUE	FALSE
chr15	57509826	57514100	chr9	71894798	71896798	0.684274	2848	FALSE	TRUE	FALSE	0.938	NA	FALSE	TRUE	FALSE
chr1	87793301	87796650	chr3	144203686	144205686	0.684283	2848	FALSE	TRUE	TRUE	0.971362	6278	FALSE	TRUE	TRUE
chr1	82265276	82269625	chr3	148988685	148990685	0.683994	2852	FALSE	TRUE	FALSE	0.951439	NA	FALSE	TRUE	FALSE
chr18	6876276	6878275	chr17	67866577	67868577	0.683991	2852	TRUE	FALSE	FALSE	0.92096	NA	FALSE	FALSE	FALSE
chr5	92742776	92744775	chr13	78445014	78447014	0.683799	2854	FALSE	FALSE	TRUE	0.994731	747	FALSE	FALSE	TRUE
chr4	154124776	154126775	chr3	84269700	84271700	0.683524	2860	FALSE	TRUE	FALSE	0.992182	1315	FALSE	TRUE	FALSE
chr12	66348813	66350812	chr10	120368648	120370648	0.683446	2865	TRUE	FALSE	FALSE	0.99408	878	TRUE	FALSE	FALSE
chr11	12862926	12864925	chr7	112821524	112823524	0.683328	2867	TRUE	FALSE	FALSE	0.994793	737	TRUE	FALSE	FALSE
chr2	158113413	158115412	chr2	57996972	57998972	0.683281	2871	FALSE	TRUE	FALSE	0.994257	836	FALSE	TRUE	FALSE
chr15	60684926	60686925	chr9	69456799	69458799	0.683266	2872	FALSE	TRUE	FALSE	0.990169	1774	FALSE	TRUE	FALSE
chr11	1989886	1991742	chr7	142551517	142553517	0.682976	2875	FALSE	FALSE	TRUE	0.940963	NA	FALSE	FALSE	TRUE
chr11	75264576	75266900	chr7	99359527	99361527	0.682871	2876	FALSE	FALSE	TRUE	0.965075	7660	FALSE	FALSE	TRUE
chr15	71840701	71842700	chr9	60137801	60139801	0.682796	2878	FALSE	TRUE	FALSE	0.987898	2307	TRUE	TRUE	FALSE
chr14	58999626	59001625	chr12	71227065	71229065	0.682357	2886	TRUE	FALSE	FALSE	0.993788	933	TRUE	FALSE	FALSE
chr7	28520588	28522587	chr6	53363119	53365119	0.682336	2887	TRUE	FALSE	FALSE	0.982855	3530	TRUE	FALSE	FALSE
chr9	89807513	89809512	chr13	60364018	60366018	0.682196	2891	TRUE	FALSE	FALSE	0.98653	2632	TRUE	FALSE	FALSE
chr9	90851313	90853312	chr13	51017020	51019020	0.681923	2903	TRUE	FALSE	FALSE	0.989862	1837	TRUE	FALSE	FALSE
chr8	38483226	38485225	chr8	25367052	25369052	0.681762	2907	TRUE	FALSE	FALSE	0.967755	7106	TRUE	FALSE	FALSE
chr7	28785038	28787037	chr6	53628119	53630119	0.681735	2908	TRUE	FALSE	FALSE	0.982509	3613	TRUE	FALSE	FALSE
chr8	22071251	22073400	chr14	70471349	70473349	0.681534	2917	TRUE	FALSE	FALSE	0.964846	7719	TRUE	FALSE	FALSE
chr5	149537488	149539487	chr18	61041285	61043285	0.680601	2933	FALSE	TRUE	FALSE	0.988403	2197	FALSE	TRUE	FALSE
chr1	156676901	156678900	chr3	87945699	87947699	0.67995	2953	FALSE	TRUE	FALSE	0.986139	2720	FALSE	TRUE	FALSE
chr2	43309151	43312350	chr17	84081573	84083573	0.679755	2955	TRUE	FALSE	FALSE	0.981588	3830	TRUE	FALSE	FALSE
chr17	2116876	2118875	chr11	75013635	75015635	0.679711	2956	TRUE	FALSE	FALSE	0.993496	996	TRUE	FALSE	FALSE
chr3	57999226	58001225	chr14	7821363	7823363	0.679416	2962	TRUE	FALSE	FALSE	0.92346	NA	FALSE	FALSE	FALSE
chr5	15694376	15696375	chr15	26717086	26719086	0.679295	2964	TRUE	FALSE	FALSE	0.988616	2148	TRUE	FALSE	FALSE
chr6	37104588	37106587	chr17	29463586	29465586	0.678575	2977	FALSE	FALSE	TRUE	0.981109	3959	FALSE	FALSE	TRUE
chr14	69069913	69071912	chr12	79942063	79944063	0.678509	2977	TRUE	FALSE	FALSE	0.993718	956	TRUE	FALSE	FALSE
chr3	184397788	184399787	chr16	21311378	21313378	0.678256	2980	TRUE	FALSE	FALSE	0.990026	1808	TRUE	FALSE	FALSE
chr22	29299401	29301400	chr11	5426652	5428652	0.678091	2983	TRUE	FALSE	FALSE	0.985181	2966	TRUE	FALSE	FALSE
chr6	108976538	108978537	chr10	42202666	42204666	0.677974	2984	TRUE	FALSE	FALSE	0.97646	5085	TRUE	FALSE	FALSE
chr9	13607001	13609000	chr4	81762983	81764983	0.677952	2985	TRUE	FALSE	FALSE	0.993136	1079	TRUE	FALSE	FALSE
chr12	59477326	59479875	chr10	125786647	125788647	0.677662	2988	TRUE	FALSE	FALSE	0.975181	5400	TRUE	FALSE	FALSE
chr4	109061151	109063150	chr3	131136689	131138689	0.677251	3003	FALSE	TRUE	TRUE	0.975575	5297	FALSE	TRUE	TRUE
chr17	63526263	63528262	chr11	108947628	108949628	0.676883	3008	TRUE	FALSE	FALSE	0.990368	1722	TRUE	FALSE	FALSE
chr2	97572051	97574075	chr1	36587993	36589993	0.676715	3010	FALSE	TRUE	FALSE	0.905288	NA	FALSE	TRUE	FALSE
chr18	34272376	34274375	chr18	25065294	25067294	0.676237	3015	TRUE	FALSE	FALSE	0.951858	NA	TRUE	FALSE	FALSE
chr5	137088776	137091550	chr13	58127018	58129018	0.676025	3016	FALSE	TRUE	FALSE	0.951592	NA	FALSE	TRUE	FALSE
chr14	55093538	55095537	chr14	46940354	46942354	0.676025	3016	TRUE	FALSE	FALSE	0.98361	3356	TRUE	FALSE	FALSE
chr16	4373038	4375037	chr16	4602382	4604382	0.675889	3019	FALSE	TRUE	FALSE	0.974472	5571	FALSE	TRUE	FALSE
chr2	100851001	100853000	chr1	38759993	38761993	0.675823	3024	TRUE	FALSE	FALSE	0.923298	NA	FALSE	FALSE	FALSE
chr5	131600151	131602450	chr11	54059640	54061640	0.67465	3053	FALSE	FALSE	TRUE	0.981416	3879	FALSE	FALSE	TRUE
chr9	14317863	14319800	chr4	82508983	82510983	0.67423	3060	FALSE	TRUE	FALSE	0.993182	1063	FALSE	TRUE	FALSE
chr9	131005251	131010075	chr2	32316978	32318978	0.674231	3060	FALSE	TRUE	FALSE	0.983766	3315	FALSE	TRUE	FALSE
chr7	130069201	130071975	chr6	30681124	30683124	0.674178	3061	FALSE	TRUE	FALSE	0.984857	3045	FALSE	TRUE	FALSE
chr3	168945426	168947600	chr3	30091712	30093712	0.673936	3067	TRUE	FALSE	FALSE	0.990096	1786	TRUE	FALSE	FALSE
chr11	122099363	122101362	chr9	41445805	41447805	0.673883	3069	TRUE	FALSE	FALSE	0.954728	9979	TRUE	FALSE	FALSE
chr11	95070488	95072487	chr9	14173812	14175812	0.673585	3074	TRUE	FALSE	FALSE	0.992868	1143	TRUE	FALSE	FALSE
chr9	94596251	94598250	chr13	53193020	53195020	0.673244	3085	TRUE	FALSE	FALSE	0.987157	2483	TRUE	FALSE	FALSE
chr18	22306226	22308225	chr18	13304296	13306296	0.672999	3088	TRUE	FALSE	FALSE	0.988296	2222	TRUE	FALSE	FALSE
chr11	57545026	57547300	chr2	84634966	84636966	0.672972	3089	TRUE	TRUE	FALSE	0.993829	923	TRUE	TRUE	FALSE
chr1	28974101	28976100	chr4	132268972	132270972	0.672438	3098	FALSE	TRUE	FALSE	0.867741	NA	FALSE	TRUE	FALSE
chr1	2890988	2892987	chr4	154702966	154704966	0.671802	3115	TRUE	FALSE	FALSE	0.993452	1007	TRUE	FALSE	FALSE
chr2	66735276	66737275	chr11	18943648	18945648	0.671765	3116	TRUE	FALSE	FALSE	0.990364	1723	TRUE	FALSE	FALSE
chr11	121938326	121941050	chr9	41612805	41614805	0.671141	3127	FALSE	TRUE	FALSE	0.992009	1362	FALSE	TRUE	FALSE
chr16	49729851	49735575	chr8	87832037	87834037	0.670772	3131	TRUE	FALSE	FALSE	0.992367	1275	TRUE	FALSE	FALSE
chr22	29312751	29315175	chr11	5414652	5416652	0.67067	3133	TRUE	FALSE	FALSE	0.963313	8065	TRUE	FALSE	FALSE
chr1	27848738	27850737	chr4	133089971	133091971	0.670448	3134	TRUE	FALSE	FALSE	0.99247	1238	TRUE	FALSE	FALSE
chr7	71563463	71565462	chr5	130621820	130623820	0.669045	3159	FALSE	TRUE	FALSE	0.968228	7000	FALSE	TRUE	FALSE
chr13	36266963	36268962	chr3	55611706	55613706	0.669115	3159	TRUE	FALSE	FALSE	0.974251	5611	TRUE	FALSE	FALSE
chr3	40821063	40823062	chr9	120690787	120692787	0.669045	3159	TRUE	FALSE	FALSE	0.986456	2652	TRUE	FALSE	FALSE
chr3	169002001	169005575	chr3	30149712	30151712	0.66864	3166	TRUE	FALSE	FALSE	0.94942	NA	TRUE	FALSE	FALSE
chr1	64958826	64960825	chr4	100797979	100799979	0.668476	3168	TRUE	FALSE	FALSE	0.957525	9372	TRUE	FALSE	FALSE
chr11	78520226	78522225	chr7	96774528	96776528	0.667788	3180	FALSE	TRUE	FALSE	0.977782	4770	FALSE	TRUE	FALSE
chr1	54067151	54069150	chr4	107560977	107562977	0.667125	3195	TRUE	FALSE	FALSE	0.993626	971	TRUE	FALSE	FALSE
chr14	103056276	103060475	chr12	111038056	111040056	0.667044	3197	FALSE	TRUE	FALSE	0.950358	NA	FALSE	TRUE	FALSE
chr11	128562001	128564000	chr9	32541807	32543807	0.666764	3204	FALSE	TRUE	FALSE	0.992485	1236	FALSE	TRUE	FALSE
chr19	34395951	34397950	chr7	34570542	34572542	0.666774	3204	TRUE	FALSE	FALSE	0.98898	2048	TRUE	FALSE	FALSE
chr5	131603726	131605975	chr11	54056640	54058640	0.665465	3231	FALSE	FALSE	TRUE	0.934544	NA	FALSE	FALSE	TRUE
chr11	1976883	1978740	chr7	142539517	142541517	0.664401	3251	TRUE	FALSE	FALSE	0.987645	2360	TRUE	FALSE	FALSE
chr11	68139788	68141787	chr19	3641639	3643639	0.664187	3255	TRUE	FALSE	FALSE	0.972489	6007	TRUE	FALSE	FALSE
chr4	169736501	169738700	chr8	61606043	61608043	0.663958	3261	TRUE	FALSE	FALSE	0.986006	2752	TRUE	FALSE	FALSE
chr20	46760013	46762012	chr2	166336947	166338947	0.66273	3286	TRUE	FALSE	FALSE	0.97827	4654	TRUE	FALSE	FALSE
chr13	31371876	31373875	chr5	149330816	149332816	0.662683	3287	TRUE	FALSE	FALSE	0.955062	9904	TRUE	FALSE	FALSE
chr2	42359576	42361575	chr17	83311573	83313573	0.662558	3290	TRUE	FALSE	FALSE	0.994197	850	TRUE	FALSE	FALSE
chr15	100522313	100524312	chr7	67141535	67143535	0.662373	3297	TRUE	FALSE	FALSE	0.898451	NA	FALSE	FALSE	FALSE
chr14	68761588	68763587	chr12	79661063	79663063	0.661898	3306	TRUE	FALSE	FALSE	0.988417	2194	TRUE	FALSE	FALSE
chr12	109002676	109004675	chr5	113807824	113809824	0.661675	3312	TRUE	FALSE	FALSE	0.919951	NA	FALSE	FALSE	FALSE
chr9	98271751	98273750	chr13	63566017	63568017	0.660692	3344	FALSE	TRUE	FALSE	0.971294	6289	FALSE	TRUE	FALSE
chr3	55203226	55205225	chr14	28826358	28828358	0.660701	3344	TRUE	FALSE	FALSE	0.992486	1236	TRUE	FALSE	FALSE
chrX	9310126	9312125	chrX	77433041	77435041	0.660575	3348	TRUE	FALSE	FALSE	0.988058	2276	TRUE	FALSE	FALSE
chr14	99711438	99713437	chr12	107979057	107981057	0.660431	3351	TRUE	FALSE	FALSE	0.90219	NA	TRUE	FALSE	FALSE
chr14	52534351	52536950	chr14	19750360	19752360	0.660075	3362	FALSE	TRUE	FALSE	0.991526	1475	FALSE	TRUE	FALSE
chr1	172237676	172239675	chr1	162121964	162123964	0.659364	3380	TRUE	FALSE	FALSE	0.981721	3799	TRUE	FALSE	FALSE
chr12	52256851	52259975	chr15	101092069	101094069	0.658995	3388	TRUE	FALSE	FALSE	0.914099	NA	TRUE	FALSE	FALSE
chr1	36785976	36790750	chr4	126148973	126150973	0.658936	3390	FALSE	TRUE	FALSE	0.989723	1872	FALSE	TRUE	FALSE
chr12	59308351	59315200	chr10	125968647	125970647	0.658875	3391	TRUE	FALSE	FALSE	0.992699	1180	TRUE	FALSE	FALSE
chr16	88471026	88473025	chr8	122246029	122248029	0.658528	3398	TRUE	FALSE	FALSE	0.987102	2494	TRUE	FALSE	FALSE
chr15	74492776	74495325	chr9	58134801	58136801	0.658331	3405	FALSE	TRUE	FALSE	0.980803	4049	FALSE	TRUE	FALSE
chr2	19771038	19773037	chr12	9340079	9342079	0.658319	3406	TRUE	FALSE	FALSE	0.993258	1046	TRUE	FALSE	FALSE
chr9	109048801	109050800	chr4	54330990	54332990	0.658038	3409	TRUE	FALSE	FALSE	0.992951	1124	TRUE	FALSE	FALSE
chr4	77722338	77724337	chr5	92986829	92988829	0.658011	3410	TRUE	FALSE	FALSE	0.935528	NA	TRUE	FALSE	FALSE
chr4	109092651	109094650	chr3	131105689	131107689	0.657771	3418	FALSE	TRUE	FALSE	0.986144	2719	FALSE	TRUE	FALSE
chr7	27178313	27180312	chr6	52199119	52201119	0.657699	3422	FALSE	TRUE	FALSE	0.988602	2151	FALSE	TRUE	FALSE
chr12	65887726	65889725	chr10	120763648	120765648	0.657523	3428	FALSE	TRUE	FALSE	0.990704	1641	FALSE	TRUE	FALSE
chr12	56240538	56242537	chr10	128778646	128780646	0.65733	3435	FALSE	TRUE	FALSE	0.99133	1522	FALSE	TRUE	FALSE
chr8	49435026	49437025	chr16	15113380	15115380	0.657266	3436	TRUE	FALSE	FALSE	0.985401	2908	TRUE	FALSE	FALSE
chr6	34202076	34204075	chr17	27554586	27556586	0.656515	3448	FALSE	TRUE	FALSE	0.952506	NA	FALSE	TRUE	FALSE
chrX	39871113	39873112	chrX	12004056	12006056	0.656448	3450	TRUE	FALSE	FALSE	0.992121	1334	TRUE	FALSE	FALSE
chr10	72994051	72996050	chr10	60813662	60815662	0.656186	3457	TRUE	FALSE	FALSE	0.991735	1425	TRUE	FALSE	FALSE
chr14	101305776	101307775	chr12	109552056	109554056	0.655991	3460	TRUE	FALSE	FALSE	0.984887	3040	TRUE	FALSE	FALSE
chr2	8275188	8277187	chr12	25532076	25534076	0.655879	3462	TRUE	FALSE	FALSE	0.95291	NA	TRUE	FALSE	FALSE
chr6	15403438	15405437	chr13	44843021	44845021	0.655668	3466	FALSE	TRUE	FALSE	0.918857	NA	FALSE	TRUE	FALSE
chr2	230785651	230787650	chr1	84837982	84839982	0.655576	3467	FALSE	TRUE	FALSE	0.960294	8732	FALSE	TRUE	FALSE
chr9	90872388	90874387	chr13	51022020	51024020	0.654602	3496	TRUE	FALSE	FALSE	0.874116	NA	FALSE	FALSE	FALSE
chr11	121558151	121560150	chr9	41922805	41924805	0.654621	3496	TRUE	FALSE	FALSE	0.965852	7505	TRUE	FALSE	FALSE
chr3	169107576	169109575	chr3	30245712	30247712	0.654376	3500	TRUE	FALSE	FALSE	0.991737	1422	TRUE	FALSE	FALSE
chr17	750151	752150	chr11	76292635	76294635	0.653878	3508	TRUE	FALSE	FALSE	0.99316	1068	TRUE	FALSE	FALSE
chr5	148796076	148798150	chr18	61657285	61659285	0.653856	3510	TRUE	FALSE	FALSE	0.98494	3024	TRUE	FALSE	FALSE
chr1	110879438	110883250	chr3	107332694	107334694	0.653698	3513	FALSE	TRUE	FALSE	0.962706	8193	FALSE	TRUE	FALSE
chr4	157606076	157608075	chr3	81291700	81293700	0.653674	3514	TRUE	FALSE	FALSE	0.977505	4835	TRUE	FALSE	FALSE
chr5	141442901	141444900	chr18	38379291	38381291	0.653238	3528	TRUE	FALSE	FALSE	0.975066	5438	TRUE	FALSE	FALSE
chrX	153236576	153238875	chrX	73966042	73968042	0.652059	3559	FALSE	TRUE	FALSE	0.955455	9820	FALSE	TRUE	FALSE
chr10	119301401	119305375	chr19	59458626	59460626	0.652076	3559	FALSE	TRUE	FALSE	0.992934	1128	FALSE	TRUE	FALSE
chr2	180870626	180872625	chr2	77945967	77947967	0.650585	3594	FALSE	TRUE	FALSE	0.974218	5621	FALSE	TRUE	FALSE
chr5	177798038	177800037	chr11	51464641	51466641	0.650458	3601	TRUE	FALSE	FALSE	0.976013	5181	TRUE	FALSE	FALSE
chr3	159569876	159571875	chr3	68582703	68584703	0.65009	3607	FALSE	TRUE	FALSE	0.974161	5631	FALSE	TRUE	FALSE
chr15	33359363	33361362	chr2	113439959	113441959	0.649606	3615	FALSE	TRUE	FALSE	0.991897	1384	FALSE	TRUE	FALSE
chr17	42685388	42687387	chr11	102622629	102624629	0.649499	3617	FALSE	TRUE	FALSE	0.968338	6973	FALSE	TRUE	FALSE
chr6	35131476	35133475	chr17	28100586	28102586	0.64941	3619	TRUE	FALSE	FALSE	0.991857	1396	TRUE	FALSE	FALSE
chr3	140801076	140805050	chr9	96979792	96981792	0.649343	3620	TRUE	FALSE	FALSE	0.971507	6243	TRUE	FALSE	FALSE
chr15	61036676	61038675	chr9	69132799	69134799	0.648678	3634	TRUE	FALSE	FALSE	0.992406	1259	TRUE	FALSE	FALSE
chr13	98984838	98986837	chr14	121198337	121200337	0.648655	3637	TRUE	FALSE	FALSE	0.896246	NA	FALSE	FALSE	FALSE
chr17	59588213	59590212	chr11	85940633	85942633	0.648238	3645	TRUE	FALSE	FALSE	0.992056	1352	TRUE	FALSE	FALSE
chr12	125001076	125004250	chr5	125139821	125141821	0.648123	3650	TRUE	FALSE	FALSE	0.967787	7094	TRUE	FALSE	FALSE
chrX	133678351	133680675	chrX	53052047	53054047	0.64762	3665	FALSE	TRUE	FALSE	0.929585	NA	FALSE	TRUE	FALSE
chr22	29425901	29428400	chr11	5295652	5297652	0.647253	3679	TRUE	FALSE	FALSE	0.974482	5569	TRUE	FALSE	FALSE
chr6	21133088	21135087	chr13	29415025	29417025	0.647031	3683	TRUE	FALSE	FALSE	0.97799	4722	TRUE	FALSE	FALSE
chr17	48908626	48910625	chr11	94244631	94246631	0.64691	3687	FALSE	TRUE	FALSE	0.96737	7176	FALSE	TRUE	FALSE
chr17	74259576	74261575	chr11	116432626	116434626	0.646813	3691	FALSE	TRUE	FALSE	0.923257	NA	FALSE	TRUE	FALSE
chr9	14319801	14321737	chr4	82509983	82511983	0.646765	3692	FALSE	TRUE	FALSE	0.990836	1619	FALSE	TRUE	FALSE
chr1	2261351	2264325	chr4	155132966	155134966	0.646659	3697	TRUE	FALSE	FALSE	0.949061	NA	FALSE	FALSE	FALSE
chr5	140936851	140940425	chr18	37878291	37880291	0.646265	3707	TRUE	FALSE	FALSE	0.990215	1764	TRUE	FALSE	FALSE
chr8	37418638	37420637	chr8	26848052	26850052	0.646112	3711	TRUE	FALSE	FALSE	0.993556	983	TRUE	FALSE	FALSE
chr12	2419001	2421000	chr6	118907103	118909103	0.646093	3713	TRUE	FALSE	FALSE	0.988777	2108	TRUE	FALSE	FALSE
chr6	23654526	23656525	chr13	25729026	25731026	0.645672	3724	TRUE	FALSE	FALSE	0.98736	2432	TRUE	FALSE	FALSE
chr11	121593038	121595037	chr9	41889805	41891805	0.645657	3725	TRUE	FALSE	FALSE	0.992315	1286	TRUE	FALSE	FALSE
chr9	132436676	132438675	chr2	30851978	30853978	0.645492	3730	TRUE	FALSE	FALSE	0.983543	3369	TRUE	FALSE	FALSE
chr9	97563301	97565300	chr13	63068017	63070017	0.645383	3734	TRUE	FALSE	FALSE	0.993102	1086	TRUE	FALSE	FALSE
chr12	54748526	54754175	chr15	103302068	103304068	0.645106	3742	TRUE	FALSE	FALSE	0.98696	2528	TRUE	FALSE	FALSE
chr7	28112126	28114125	chr6	52965119	52967119	0.644345	3757	TRUE	FALSE	TRUE	0.90954	NA	FALSE	FALSE	TRUE
chr2	158693963	158695962	chr2	58531972	58533972	0.643625	3772	TRUE	FALSE	FALSE	0.992434	1246	TRUE	FALSE	FALSE
chr12	50613576	50616750	chr15	99818069	99820069	0.643419	3776	FALSE	TRUE	FALSE	0.986652	2606	FALSE	TRUE	FALSE
chr11	125804776	125806775	chr9	35528807	35530807	0.643176	3787	TRUE	FALSE	FALSE	0.971152	6319	TRUE	FALSE	FALSE
chr2	198143076	198145075	chr1	54905989	54907989	0.643101	3790	FALSE	FALSE	TRUE	0.961539	8460	FALSE	FALSE	TRUE
chr10	97218551	97220550	chr19	40414630	40416630	0.642881	3800	TRUE	FALSE	FALSE	0.963035	8121	TRUE	FALSE	FALSE
chr12	108986851	108988850	chr5	113795824	113797824	0.642722	3801	TRUE	FALSE	FALSE	0.961052	8572	TRUE	FALSE	FALSE
chr7	26237976	26242975	chr6	51469119	51471119	0.641975	3819	FALSE	TRUE	FALSE	0.97385	5713	FALSE	TRUE	FALSE
chr2	175527451	175529475	chr2	73507968	73509968	0.641763	3823	TRUE	FALSE	FALSE	0.904354	NA	FALSE	FALSE	FALSE
chr16	73069326	73071325	chr8	108726033	108728033	0.641607	3827	TRUE	FALSE	FALSE	0.899728	NA	FALSE	FALSE	FALSE
chr9	129169976	129171975	chr2	33811978	33813978	0.64126	3834	FALSE	TRUE	FALSE	0.985707	2833	FALSE	TRUE	FALSE
chr9	137028676	137030675	chr2	27538979	27540979	0.641164	3838	FALSE	TRUE	FALSE	0.992642	1199	FALSE	TRUE	FALSE
chr5	31701613	31703612	chr15	12681089	12683089	0.641062	3840	TRUE	FALSE	FALSE	0.908229	NA	TRUE	FALSE	FALSE
chr10	77053488	77055487	chr14	21902360	21904360	0.640761	3841	TRUE	FALSE	FALSE	0.95153	NA	TRUE	FALSE	FALSE
chr20	48629913	48631912	chr2	167562947	167564947	0.640922	3841	TRUE	FALSE	FALSE	0.972928	5933	TRUE	FALSE	FALSE
chr10	31422051	31424050	chr18	5427298	5429298	0.640249	3851	TRUE	FALSE	FALSE	0.989697	1880	TRUE	FALSE	FALSE
chr9	112512801	112515275	chr4	57543989	57545989	0.6402	3852	TRUE	FALSE	FALSE	0.983487	3389	TRUE	FALSE	FALSE
chr11	15905101	15907275	chr7	115410524	115412524	0.639964	3858	TRUE	FALSE	FALSE	0.986908	2543	TRUE	FALSE	FALSE
chr7	129780351	129782850	chr6	30460124	30462124	0.639865	3861	FALSE	TRUE	FALSE	0.930421	NA	FALSE	TRUE	FALSE
chr11	126003501	126005500	chr9	35339807	35341807	0.639554	3870	TRUE	FALSE	FALSE	0.993233	1052	TRUE	FALSE	FALSE
chr12	91504288	91506287	chr10	97564653	97566653	0.639386	3873	FALSE	TRUE	FALSE	0.98781	2330	FALSE	TRUE	FALSE
chr20	45986709	45988616	chr2	165885947	165887947	0.638745	3883	FALSE	TRUE	FALSE	0.984483	3150	FALSE	TRUE	FALSE
chr19	57377413	57379412	chr7	6752549	6754549	0.638127	3898	TRUE	FALSE	FALSE	0.983695	3336	TRUE	FALSE	FALSE
chr1	203424063	203426062	chr1	133940971	133942971	0.637941	3903	TRUE	FALSE	FALSE	0.884892	NA	FALSE	FALSE	FALSE
chr5	118622726	118624725	chr18	49999288	50001288	0.637654	3911	TRUE	FALSE	FALSE	0.94794	NA	TRUE	FALSE	FALSE
chr11	10920826	10922825	chr7	111156525	111158525	0.637538	3912	TRUE	FALSE	FALSE	0.991486	1482	TRUE	FALSE	FALSE
chr14	68629851	68631850	chr12	79530063	79532063	0.637529	3912	TRUE	FALSE	FALSE	0.9339	NA	TRUE	FALSE	FALSE
chrX	68355726	68357875	chrX	99442036	99444036	0.637382	3915	FALSE	TRUE	FALSE	0.991814	1406	FALSE	TRUE	FALSE
chr4	138280288	138282287	chr3	49591708	49593708	0.63733	3918	TRUE	FALSE	FALSE	0.962531	8236	TRUE	FALSE	FALSE
chr12	43380163	43382162	chr15	93910070	93912070	0.636803	3931	TRUE	FALSE	FALSE	0.974196	5629	TRUE	FALSE	FALSE
chr4	141941051	141943050	chr8	82946039	82948039	0.636614	3932	TRUE	FALSE	FALSE	0.94287	NA	TRUE	FALSE	FALSE
chr9	132259401	132263725	chr2	30720978	30722978	0.636156	3945	FALSE	TRUE	FALSE	0.946542	NA	FALSE	TRUE	FALSE
chr7	69937401	69939400	chr5	131734820	131736820	0.635984	3952	TRUE	FALSE	FALSE	0.960831	8618	TRUE	FALSE	FALSE
chr4	16901101	16903100	chr5	44799840	44801840	0.635847	3956	FALSE	TRUE	FALSE	0.96896	6818	FALSE	TRUE	FALSE
chr22	37941326	37943325	chr15	78831074	78833074	0.635534	3966	TRUE	FALSE	FALSE	0.99176	1419	TRUE	FALSE	FALSE
chr7	16102326	16104325	chr12	36721073	36723073	0.635489	3968	TRUE	FALSE	FALSE	0.984166	3220	TRUE	FALSE	FALSE
chr7	120952851	120954850	chr6	22279126	22281126	0.635387	3971	TRUE	FALSE	FALSE	0.990453	1700	TRUE	FALSE	FALSE
chr1	65037138	65039137	chr4	100884979	100886979	0.635298	3973	TRUE	FALSE	FALSE	0.989802	1857	TRUE	FALSE	FALSE
chr1	23886451	23888775	chr4	136140971	136142971	0.635257	3975	FALSE	TRUE	FALSE	0.965299	7619	FALSE	TRUE	FALSE
chr4	151499851	151501771	chr3	86549699	86551699	0.635152	3976	FALSE	TRUE	FALSE	0.969258	6750	FALSE	TRUE	FALSE
chr11	2420576	2422700	chr7	143067517	143069517	0.634986	3981	FALSE	TRUE	FALSE	0.990644	1652	FALSE	TRUE	FALSE
chr15	38363551	38367025	chr2	116974958	116976958	0.633726	4023	FALSE	TRUE	FALSE	0.945599	NA	FALSE	TRUE	FALSE
chr10	77117651	77119650	chr14	21951360	21953360	0.632624	4050	TRUE	FALSE	FALSE	0.989337	1966	TRUE	FALSE	FALSE
chr12	66284851	66287450	chr10	120420648	120422648	0.632609	4051	TRUE	FALSE	FALSE	0.992146	1328	TRUE	FALSE	FALSE
chr3	52340901	52342900	chr9	106138790	106140790	0.632598	4051	TRUE	FALSE	FALSE	0.914811	NA	FALSE	FALSE	FALSE
chr8	96376113	96378112	chr4	10774000	10776000	0.632279	4061	TRUE	FALSE	FALSE	0.984653	3101	TRUE	FALSE	FALSE
chr7	113722626	113725925	chr6	14898128	14900128	0.632039	4066	FALSE	TRUE	FALSE	0.991347	1519	FALSE	TRUE	FALSE
chr8	101962301	101966175	chr15	36792084	36794084	0.63197	4071	FALSE	TRUE	FALSE	0.977029	4938	FALSE	TRUE	FALSE
chr7	21467426	21469425	chr12	118300054	118302054	0.631902	4073	FALSE	TRUE	FALSE	0.96205	8348	FALSE	TRUE	FALSE
chr1	185934063	185936062	chr1	150768967	150770967	0.63167	4079	TRUE	FALSE	FALSE	0.950688	NA	FALSE	FALSE	FALSE
chr18	74236176	74238175	chr18	82888280	82890280	0.63166	4079	FALSE	FALSE	TRUE	0.901688	NA	FALSE	FALSE	TRUE
chr17	1619263	1621262	chr11	75459635	75461635	0.63148	4082	FALSE	TRUE	FALSE	0.984296	3196	FALSE	TRUE	FALSE
chr1	3239226	3241225	chr4	154413967	154415967	0.631364	4084	TRUE	FALSE	FALSE	0.941703	NA	FALSE	FALSE	FALSE
chr11	95830813	95832812	chr9	13612812	13614812	0.631344	4086	TRUE	FALSE	FALSE	0.96685	7285	TRUE	FALSE	FALSE
chr16	73915013	73917012	chr8	107952033	107954033	0.631013	4096	TRUE	FALSE	FALSE	0.97161	6213	TRUE	FALSE	FALSE
chr15	61326801	61328800	chr9	68848799	68850799	0.630955	4103	TRUE	FALSE	FALSE	0.992454	1239	TRUE	FALSE	FALSE
chr12	66269963	66271962	chr10	120432648	120434648	0.629824	4126	TRUE	FALSE	FALSE	0.969651	6661	TRUE	FALSE	FALSE
chr4	146856351	146861150	chr8	79029039	79031039	0.629754	4127	TRUE	TRUE	FALSE	0.92564	NA	FALSE	TRUE	FALSE
chr19	10926651	10929500	chr9	21495810	21497810	0.629721	4128	FALSE	TRUE	FALSE	0.912867	NA	FALSE	TRUE	FALSE
chr10	73019301	73021300	chr10	60794662	60796662	0.629535	4135	TRUE	FALSE	FALSE	0.928214	NA	TRUE	FALSE	FALSE
chr16	68675838	68677837	chr8	106507033	106509033	0.62923	4145	FALSE	TRUE	FALSE	0.982399	3632	FALSE	TRUE	FALSE
chr15	84432501	84434500	chr7	82419531	82421531	0.629018	4155	TRUE	FALSE	FALSE	0.991111	1566	TRUE	FALSE	FALSE
chrX	15286913	15288912	chrX	164505021	164507021	0.628787	4164	FALSE	TRUE	FALSE	0.957219	9439	FALSE	TRUE	FALSE
chr9	97586551	97588550	chr13	63094017	63096017	0.628702	4165	TRUE	FALSE	FALSE	0.990359	1725	TRUE	FALSE	FALSE
chr9	97817451	97820125	chr13	63278017	63280017	0.628406	4174	FALSE	TRUE	FALSE	0.988057	2277	FALSE	TRUE	FALSE
chr6	111925876	111927875	chr10	39612667	39614667	0.628284	4175	FALSE	TRUE	FALSE	0.988687	2138	FALSE	TRUE	FALSE
chr10	77871188	77873187	chr14	22647360	22649360	0.628055	4179	TRUE	FALSE	FALSE	0.992479	1237	TRUE	FALSE	FALSE
chr6	21198013	21201837	chr13	29355025	29357025	0.627315	4202	TRUE	FALSE	FALSE	0.908875	NA	TRUE	FALSE	FALSE
chr9	34988151	34990150	chr4	42947992	42949992	0.626738	4211	FALSE	TRUE	FALSE	0.991779	1415	FALSE	TRUE	FALSE
chr6	23657013	23659012	chr13	25728026	25730026	0.626474	4218	TRUE	FALSE	FALSE	0.985986	2756	TRUE	FALSE	FALSE
chr15	93372726	93377175	chr7	73594533	73596533	0.62539	4247	TRUE	FALSE	FALSE	0.912234	NA	FALSE	FALSE	FALSE
chr2	129119326	129122175	chr1	36015993	36017993	0.625142	4250	TRUE	TRUE	FALSE	0.931824	NA	FALSE	TRUE	FALSE
chr18	46450388	46452387	chr18	75390282	75392282	0.624898	4255	TRUE	FALSE	FALSE	0.991328	1522	TRUE	FALSE	FALSE
chr12	13250701	13255150	chr6	135250100	135252100	0.624807	4258	FALSE	TRUE	FALSE	0.990858	1616	FALSE	TRUE	FALSE
chrX	68508851	68510850	chrX	99578036	99580036	0.624035	4275	TRUE	FALSE	FALSE	0.979379	4380	TRUE	FALSE	FALSE
chr10	114936588	114938587	chr19	55940627	55942627	0.623871	4280	TRUE	FALSE	FALSE	0.915669	NA	FALSE	FALSE	FALSE
chr9	130319488	130321487	chr2	32887978	32889978	0.623655	4292	TRUE	FALSE	FALSE	0.990418	1705	TRUE	FALSE	FALSE
chr6	31620113	31622112	chr17	35133584	35135584	0.623637	4295	FALSE	TRUE	FALSE	0.980386	4128	FALSE	TRUE	FALSE
chr17	47592063	47594062	chr11	95567631	95569631	0.62338	4304	TRUE	FALSE	FALSE	0.991923	1378	TRUE	FALSE	FALSE
chr17	56012413	56014412	chr11	88117632	88119632	0.623355	4305	TRUE	FALSE	FALSE	0.951828	NA	TRUE	FALSE	FALSE
chr1	54025813	54027812	chr4	107590977	107592977	0.623132	4315	TRUE	FALSE	FALSE	0.984091	3239	TRUE	FALSE	FALSE
chr4	103746001	103750475	chr3	135437688	135439688	0.622624	4325	FALSE	TRUE	FALSE	0.973013	5908	FALSE	TRUE	FALSE
chr1	44251163	44253162	chr4	118057975	118059975	0.62235	4336	TRUE	FALSE	FALSE	0.989848	1843	TRUE	FALSE	FALSE
chr3	50187251	50189525	chr9	107713790	107715790	0.622147	4341	FALSE	TRUE	FALSE	0.989042	2031	FALSE	TRUE	FALSE
chr9	16679201	16681200	chr4	84500983	84502983	0.621916	4352	TRUE	FALSE	FALSE	0.990654	1649	TRUE	FALSE	FALSE
chr17	8076001	8078000	chr11	69071637	69073637	0.621434	4360	FALSE	TRUE	FALSE	0.98232	3656	FALSE	TRUE	FALSE
chr10	5616338	5618337	chr13	3742031	3744031	0.62125	4365	FALSE	FALSE	TRUE	0.923259	NA	FALSE	FALSE	TRUE
chr9	91361251	91363900	chr13	51260020	51262020	0.62094	4370	TRUE	FALSE	FALSE	0.975617	5284	TRUE	FALSE	FALSE
chr1	44010363	44012362	chr4	118275975	118277975	0.620751	4373	TRUE	FALSE	FALSE	0.914791	NA	FALSE	FALSE	FALSE
chr10	130337988	130339987	chr7	136058519	136060519	0.619906	4393	TRUE	FALSE	FALSE	0.985844	2790	TRUE	FALSE	FALSE
chr6	42748576	42752300	chr17	46856582	46858582	0.619848	4396	TRUE	FALSE	FALSE	0.936896	NA	TRUE	FALSE	FALSE
chr5	124078401	124084250	chr18	54990287	54992287	0.619508	4402	FALSE	TRUE	FALSE	0.962586	8220	FALSE	TRUE	FALSE
chr15	67065001	67067150	chr9	63958800	63960800	0.619518	4402	TRUE	FALSE	FALSE	0.986495	2642	TRUE	FALSE	FALSE
chr2	66660426	66662425	chr11	19018648	19020648	0.619433	4403	FALSE	TRUE	FALSE	0.970306	6516	FALSE	TRUE	FALSE
chr9	129374476	129376400	chr2	33640978	33642978	0.619295	4406	FALSE	TRUE	FALSE	0.990302	1743	FALSE	TRUE	FALSE
chr8	37682351	37684350	chr8	27106051	27108051	0.619234	4409	FALSE	FALSE	TRUE	0.98908	2026	FALSE	FALSE	TRUE
chr2	176984876	176988350	chr2	74695968	74697968	0.619214	4410	FALSE	TRUE	FALSE	0.990947	1597	FALSE	TRUE	FALSE
chr5	134774713	134776712	chr13	56164019	56166019	0.619113	4414	FALSE	TRUE	FALSE	0.938948	NA	FALSE	TRUE	FALSE
chr22	41486701	41489625	chr15	81585073	81587073	0.619022	4416	FALSE	TRUE	FALSE	0.92707	NA	FALSE	TRUE	FALSE
chr1	154946976	154948975	chr3	89416699	89418699	0.618797	4417	FALSE	TRUE	FALSE	0.991491	1481	FALSE	TRUE	FALSE
chr15	64991676	64993675	chr9	65677800	65679800	0.618498	4421	TRUE	TRUE	FALSE	0.991252	1537	TRUE	TRUE	FALSE
chr9	132220276	132224150	chr2	30691978	30693978	0.617986	4436	TRUE	FALSE	FALSE	0.984156	3224	TRUE	FALSE	FALSE
chr19	57494126	57496125	chr7	6859549	6861549	0.616989	4460	TRUE	FALSE	FALSE	0.965198	7639	TRUE	FALSE	FALSE
chrX	68113551	68115550	chrX	99198036	99200036	0.61685	4466	TRUE	FALSE	FALSE	0.99168	1438	TRUE	FALSE	FALSE
chr20	45984801	45986708	chr2	165883947	165885947	0.616733	4468	FALSE	TRUE	FALSE	0.972583	5991	FALSE	TRUE	FALSE
chr15	67305951	67307950	chr9	63801800	63803800	0.616706	4469	TRUE	FALSE	FALSE	0.982297	3664	TRUE	FALSE	FALSE
chr20	45945926	45949650	chr2	165856947	165858947	0.61667	4470	FALSE	TRUE	FALSE	0.991094	1571	FALSE	TRUE	FALSE
chr2	164656938	164658937	chr2	64171970	64173970	0.616452	4476	FALSE	FALSE	TRUE	0.973231	5850	FALSE	FALSE	TRUE
chr22	45847901	45849900	chr15	85164072	85166072	0.616389	4476	TRUE	FALSE	FALSE	0.960861	8610	TRUE	FALSE	FALSE
chr9	137596113	137598112	chr2	27931979	27933979	0.616265	4480	TRUE	FALSE	FALSE	0.892019	NA	FALSE	FALSE	FALSE
chr10	105436576	105438575	chr19	47329628	47331628	0.616212	4481	TRUE	FALSE	FALSE	0.910502	NA	FALSE	FALSE	FALSE
chr9	94609076	94611075	chr13	53204020	53206020	0.616013	4488	TRUE	FALSE	FALSE	0.943918	NA	FALSE	FALSE	FALSE
chr4	38663776	38669925	chr5	64804835	64806835	0.615907	4494	FALSE	TRUE	FALSE	0.987579	2374	FALSE	TRUE	FALSE
chr9	96928251	96930250	chr13	48545021	48547021	0.614524	4531	FALSE	TRUE	FALSE	0.981651	3817	FALSE	TRUE	FALSE
chr17	48640076	48643475	chr11	94469631	94471631	0.614299	4542	TRUE	FALSE	FALSE	0.989223	1992	TRUE	FALSE	FALSE
chr17	71337826	71340325	chr11	113784627	113786627	0.613876	4556	TRUE	FALSE	FALSE	0.925041	NA	FALSE	FALSE	FALSE
chr19	31182663	31184662	chr7	37335542	37337542	0.613825	4557	TRUE	FALSE	FALSE	0.990726	1636	TRUE	FALSE	FALSE
chrX	152740326	152744775	chrX	73468042	73470042	0.613775	4558	TRUE	FALSE	FALSE	0.982509	3613	TRUE	FALSE	FALSE
chr16	30905901	30908650	chr7	127711521	127713521	0.613764	4558	FALSE	TRUE	FALSE	0.950339	NA	FALSE	TRUE	FALSE
chr2	70359263	70361262	chr6	86479111	86481111	0.613757	4558	FALSE	TRUE	TRUE	0.990373	1720	FALSE	TRUE	TRUE
chr1	117663451	117665575	chr3	100921696	100923696	0.613467	4570	FALSE	TRUE	FALSE	0.989952	1822	FALSE	TRUE	FALSE
chr19	34358676	34360675	chr7	34605542	34607542	0.613382	4573	TRUE	FALSE	FALSE	0.936546	NA	TRUE	FALSE	FALSE
chr12	108976751	108978750	chr5	113787824	113789824	0.613081	4582	TRUE	FALSE	FALSE	0.967813	7091	TRUE	FALSE	FALSE
chr10	102753876	102755875	chr19	45012629	45014629	0.613024	4585	FALSE	TRUE	FALSE	0.989805	1854	FALSE	TRUE	FALSE
chr22	28195926	28199387	chr5	111415824	111417824	0.612749	4597	FALSE	TRUE	FALSE	0.973534	5779	FALSE	TRUE	FALSE
chr11	27104576	27106575	chr2	110294960	110296960	0.612439	4602	TRUE	FALSE	FALSE	0.900731	NA	FALSE	FALSE	FALSE
chr7	27209026	27210962	chr6	52230119	52232119	0.611316	4632	FALSE	TRUE	FALSE	0.987083	2498	FALSE	TRUE	FALSE
chr1	2251401	2254875	chr4	155143966	155145966	0.611128	4634	TRUE	FALSE	FALSE	0.990739	1634	TRUE	FALSE	FALSE
chr12	120729276	120731625	chr5	115488823	115490823	0.611095	4635	FALSE	TRUE	TRUE	0.804176	NA	FALSE	TRUE	TRUE
chr15	68206813	68208812	chr9	63090800	63092800	0.61086	4639	TRUE	FALSE	FALSE	0.991408	1507	TRUE	FALSE	FALSE
chr17	36860176	36862175	chr11	97661630	97663630	0.610784	4641	FALSE	TRUE	FALSE	0.991473	1490	FALSE	TRUE	FALSE
chr3	124531301	124533300	chr16	33902375	33904375	0.610425	4646	TRUE	FALSE	FALSE	0.939628	NA	TRUE	FALSE	FALSE
chr15	70387601	70392075	chr9	61371801	61373801	0.609433	4671	FALSE	TRUE	FALSE	0.977221	4900	FALSE	TRUE	FALSE
chr2	25479401	25481400	chr12	3886081	3888081	0.609022	4681	FALSE	TRUE	FALSE	0.986015	2751	FALSE	TRUE	FALSE
chr2	74684526	74686525	chr6	83120112	83122112	0.608647	4690	FALSE	TRUE	FALSE	0.989321	1972	FALSE	TRUE	FALSE
chr16	49736763	49738762	chr8	87837037	87839037	0.608469	4696	FALSE	FALSE	TRUE	0.986954	2532	FALSE	FALSE	TRUE
chr13	98953901	98955900	chr14	121177337	121179337	0.60801	4702	TRUE	FALSE	FALSE	0.935027	NA	FALSE	FALSE	FALSE
chr12	104322576	104325375	chr10	86704656	86706656	0.607974	4703	FALSE	TRUE	FALSE	0.956154	9664	FALSE	TRUE	FALSE
chr9	92292538	92294537	chr13	51920020	51922020	0.607887	4707	FALSE	FALSE	TRUE	0.986386	2665	FALSE	FALSE	TRUE
chr4	154368701	154370700	chr3	84058700	84060700	0.607783	4710	TRUE	FALSE	FALSE	0.963599	8006	TRUE	FALSE	FALSE
chr7	27201276	27203212	chr6	52222119	52224119	0.607622	4715	FALSE	TRUE	FALSE	0.990823	1620	FALSE	TRUE	FALSE
chr16	68678988	68680987	chr8	106511033	106513033	0.607594	4716	FALSE	TRUE	FALSE	0.984642	3106	FALSE	TRUE	FALSE
chr14	99412801	99414800	chr12	107748057	107750057	0.607519	4717	TRUE	FALSE	FALSE	0.981134	3952	TRUE	FALSE	FALSE
chr1	62053888	62055887	chr4	98242980	98244980	0.607255	4724	FALSE	FALSE	TRUE	0.989934	1827	FALSE	FALSE	TRUE
chr2	43446888	43448887	chr17	84181573	84183573	0.607361	4724	TRUE	FALSE	TRUE	0.991146	1559	TRUE	FALSE	TRUE
chr15	60666176	60668175	chr9	69469799	69471799	0.60708	4725	TRUE	FALSE	FALSE	0.908305	NA	FALSE	FALSE	FALSE
chrX	68301826	68303825	chrX	99390036	99392036	0.606957	4732	TRUE	FALSE	FALSE	0.991639	1446	TRUE	FALSE	FALSE
chr9	78775563	78777562	chr19	17592635	17594635	0.606915	4733	TRUE	FALSE	FALSE	0.982359	3641	TRUE	FALSE	FALSE
chr19	39899713	39901712	chr7	28375544	28377544	0.60684	4734	FALSE	TRUE	FALSE	0.990178	1772	FALSE	TRUE	FALSE
chr15	79854138	79856137	chr9	89495794	89497794	0.606792	4735	TRUE	FALSE	FALSE	0.990589	1664	TRUE	FALSE	FALSE
chr14	69196976	69198975	chr12	80062063	80064063	0.606698	4736	TRUE	FALSE	FALSE	0.98296	3503	TRUE	FALSE	FALSE
chr7	95704513	95706512	chr6	6005130	6007130	0.606375	4752	FALSE	TRUE	TRUE	0.985641	2851	FALSE	TRUE	TRUE
chr8	57121926	57124675	chr4	3937001	3939001	0.606066	4756	FALSE	TRUE	FALSE	0.976938	4961	FALSE	TRUE	FALSE
chr2	239698388	239700387	chr1	91758980	91760980	0.605357	4775	TRUE	FALSE	FALSE	0.990499	1684	TRUE	FALSE	FALSE
chr17	941776	944400	chr11	76443635	76445635	0.605331	4776	TRUE	FALSE	FALSE	0.967613	7132	TRUE	FALSE	FALSE
chr20	45988617	45990525	chr2	165886947	165888947	0.60522	4778	FALSE	TRUE	FALSE	0.987423	2412	FALSE	TRUE	FALSE
chr3	55518476	55523350	chr14	28505358	28507358	0.605236	4778	FALSE	TRUE	FALSE	0.963435	8039	FALSE	TRUE	FALSE
chr10	80461788	80463787	chr14	25140359	25142359	0.60503	4787	TRUE	FALSE	FALSE	0.990996	1590	TRUE	FALSE	FALSE
chr22	39568976	39573625	chr15	79950074	79952074	0.60466	4801	TRUE	FALSE	FALSE	0.989327	1970	TRUE	FALSE	FALSE
chr1	15539576	15542350	chr4	142036969	142038969	0.604581	4805	TRUE	FALSE	FALSE	0.951286	NA	TRUE	FALSE	FALSE
chr7	100200351	100202350	chr5	137608818	137610818	0.604266	4816	FALSE	TRUE	FALSE	0.980001	4220	FALSE	TRUE	FALSE
chr2	11513938	11515937	chr12	16869078	16871078	0.603745	4831	TRUE	FALSE	FALSE	0.965099	7653	TRUE	FALSE	FALSE
chr15	66992026	66994025	chr9	64022800	64024800	0.602971	4848	FALSE	TRUE	FALSE	0.963508	8022	FALSE	TRUE	FALSE
chrX	132927713	132929712	chrX	52454047	52456047	0.602599	4855	TRUE	FALSE	FALSE	0.990401	1712	TRUE	FALSE	FALSE
chr15	99342526	99345175	chr7	68084535	68086535	0.602322	4866	TRUE	FALSE	FALSE	0.987376	2428	TRUE	FALSE	FALSE
chr1	2209276	2211825	chr4	155177966	155179966	0.601919	4875	TRUE	FALSE	FALSE	0.988763	2112	TRUE	FALSE	FALSE
chr12	13324451	13326450	chr6	135332100	135334100	0.601883	4877	TRUE	FALSE	FALSE	0.97871	4553	TRUE	FALSE	FALSE
chr1	210395263	210397262	chr1	192860957	192862957	0.601383	4888	TRUE	FALSE	FALSE	0.972373	6034	TRUE	FALSE	FALSE
chr1	203640613	203642612	chr1	133761971	133763971	0.601029	4896	TRUE	FALSE	FALSE	0.97082	6387	TRUE	FALSE	FALSE
chr3	187461376	187464250	chr16	23987378	23989378	0.601039	4896	FALSE	TRUE	FALSE	0.972321	6051	FALSE	TRUE	FALSE
chr3	15370388	15372387	chr14	31432358	31434358	0.600854	4900	FALSE	TRUE	FALSE	0.898639	NA	FALSE	TRUE	FALSE
chr2	239430738	239432737	chr1	91599980	91601980	0.600608	4906	TRUE	FALSE	FALSE	0.918656	NA	FALSE	FALSE	FALSE
chr7	1362188	1364187	chr5	139618818	139620818	0.600501	4908	TRUE	FALSE	FALSE	0.98909	2020	TRUE	FALSE	FALSE
chr7	129848888	129850887	chr6	30513124	30515124	0.600411	4911	FALSE	TRUE	FALSE	0.970886	6377	FALSE	TRUE	FALSE
chr9	132256863	132258862	chr2	30716978	30718978	0.600347	4911	FALSE	TRUE	FALSE	0.979384	4379	FALSE	TRUE	FALSE
chr21	40458751	40460750	chr16	95921361	95923361	0.600107	4919	TRUE	FALSE	FALSE	0.964191	7869	TRUE	FALSE	FALSE
chr11	64084326	64086325	chr19	6909638	6911638	0.599771	4934	FALSE	TRUE	FALSE	0.959583	8895	FALSE	TRUE	FALSE
chr7	129783838	129785837	chr6	30462124	30464124	0.599731	4936	TRUE	TRUE	FALSE	0.968439	6951	TRUE	TRUE	FALSE
chr5	171094413	171096412	chr11	32924645	32926645	0.599232	4950	FALSE	TRUE	FALSE	0.990093	1787	FALSE	TRUE	FALSE
chr9	129947688	129949687	chr2	33159978	33161978	0.598502	4974	FALSE	TRUE	FALSE	0.910455	NA	FALSE	TRUE	FALSE
chr5	177774776	177778250	chr11	51484641	51486641	0.598442	4977	TRUE	FALSE	FALSE	0.941793	NA	TRUE	FALSE	FALSE
chr21	38737451	38741175	chr16	94569361	94571361	0.59828	4983	FALSE	TRUE	FALSE	0.96603	7461	FALSE	TRUE	FALSE
chr1	170636726	170638650	chr1	163307964	163309964	0.597849	4995	FALSE	TRUE	FALSE	0.988177	2252	FALSE	TRUE	FALSE
chr16	73205113	73207112	chr8	108594033	108596033	0.597718	4998	TRUE	FALSE	FALSE	0.990923	1602	TRUE	FALSE	FALSE
chr20	45982892	45984800	chr2	165881947	165883947	0.597679	5000	FALSE	TRUE	FALSE	0.987877	2310	FALSE	TRUE	FALSE
chr2	241926001	241928000	chr1	93224980	93226980	0.597625	5001	TRUE	FALSE	FALSE	0.983171	3460	TRUE	FALSE	FALSE
chr4	124224351	124226350	chr3	37568711	37570711	0.596969	5015	FALSE	TRUE	FALSE	0.982409	3630	FALSE	TRUE	FALSE
chr9	130529313	130531312	chr2	32729978	32731978	0.596791	5018	FALSE	TRUE	FALSE	0.987708	2350	FALSE	TRUE	FALSE
chr7	28724776	28726775	chr6	53572119	53574119	0.596648	5022	FALSE	TRUE	FALSE	0.988452	2185	FALSE	TRUE	FALSE
chr5	121461501	121463500	chr18	52613287	52615287	0.596588	5023	FALSE	TRUE	FALSE	0.88487	NA	FALSE	TRUE	FALSE
chr16	72405188	72407187	chr8	109311032	109313032	0.596214	5032	FALSE	FALSE	TRUE	0.988008	2289	FALSE	FALSE	TRUE
chr7	5464861	5466582	chr5	142818817	142820817	0.59568	5043	FALSE	TRUE	FALSE	0.950618	NA	FALSE	TRUE	FALSE
chr7	27210963	27212900	chr6	52232119	52234119	0.595467	5046	FALSE	TRUE	FALSE	0.954079	NA	FALSE	TRUE	FALSE
chr6	21142013	21144012	chr13	29407025	29409025	0.595335	5051	TRUE	FALSE	FALSE	0.915394	NA	FALSE	FALSE	FALSE
chr3	127997151	127999900	chr6	88342111	88344111	0.595263	5053	TRUE	FALSE	FALSE	0.967018	7252	TRUE	FALSE	FALSE
chrX	100672376	100674375	chrX	134612028	134614028	0.594704	5074	TRUE	FALSE	FALSE	0.96748	7160	TRUE	FALSE	FALSE
chr14	77511176	77513175	chr12	86899061	86901061	0.59468	5075	FALSE	FALSE	TRUE	0.991128	1563	FALSE	FALSE	TRUE
chr11	12454913	12456912	chr7	112502524	112504524	0.594674	5076	FALSE	TRUE	FALSE	0.94974	NA	FALSE	TRUE	FALSE
chr12	46776276	46778375	chr15	96709070	96711070	0.594399	5082	TRUE	FALSE	FALSE	0.879638	NA	FALSE	FALSE	FALSE
chr7	26573651	26575650	chr6	51744119	51746119	0.594113	5094	TRUE	FALSE	FALSE	0.95028	NA	TRUE	FALSE	FALSE
chr19	18401726	18404850	chr8	70691041	70693041	0.593562	5107	TRUE	TRUE	FALSE	0.956953	9488	TRUE	TRUE	FALSE
chr10	112677551	112680375	chr19	53943627	53945627	0.593016	5121	FALSE	TRUE	FALSE	0.982609	3585	FALSE	TRUE	FALSE
chr4	141002913	141004912	chr3	52033707	52035707	0.5925	5136	TRUE	FALSE	FALSE	0.983023	3487	TRUE	FALSE	FALSE
chr18	46475176	46479450	chr18	75367282	75369282	0.592441	5139	FALSE	TRUE	FALSE	0.878599	NA	FALSE	TRUE	FALSE
chr17	15359776	15361775	chr11	62966638	62968638	0.591871	5157	TRUE	FALSE	FALSE	0.983441	3399	TRUE	FALSE	FALSE
chr7	19149132	19150971	chr12	33964074	33966074	0.591377	5174	FALSE	FALSE	TRUE	0.974455	5572	FALSE	FALSE	TRUE
chr19	34285301	34288925	chr7	34653542	34655542	0.591329	5175	FALSE	TRUE	FALSE	0.936818	NA	FALSE	TRUE	FALSE
chr19	50378801	50380800	chr7	44848540	44850540	0.590923	5187	FALSE	TRUE	FALSE	0.960563	8676	FALSE	TRUE	FALSE
chr11	11989976	11991975	chr7	112121524	112123524	0.590866	5189	TRUE	FALSE	FALSE	0.908822	NA	FALSE	FALSE	FALSE
chr1	33625626	33627625	chr4	128898972	128900972	0.590453	5202	TRUE	FALSE	FALSE	0.911533	NA	TRUE	FALSE	FALSE
chr19	6423701	6426200	chr17	57030579	57032579	0.589999	5217	FALSE	TRUE	FALSE	0.913161	NA	FALSE	TRUE	FALSE
chr1	40505163	40507162	chr4	122884974	122886974	0.589975	5218	FALSE	TRUE	FALSE	0.946761	NA	FALSE	TRUE	FALSE
chr9	94606388	94608387	chr13	53202020	53204020	0.58935	5233	TRUE	FALSE	FALSE	0.875783	NA	TRUE	FALSE	FALSE
chrX	54509851	54511850	chrX	151053024	151055024	0.589038	5242	TRUE	FALSE	FALSE	0.989565	1910	TRUE	FALSE	FALSE
chr17	38262751	38264900	chr11	98781630	98783630	0.588678	5254	TRUE	FALSE	FALSE	0.989405	1946	TRUE	FALSE	FALSE
chr1	21605563	21607562	chr4	137918970	137920970	0.588649	5255	TRUE	FALSE	FALSE	0.940801	NA	TRUE	FALSE	FALSE
chr18	43119738	43121737	chr18	78278281	78280281	0.588515	5260	TRUE	FALSE	FALSE	0.98913	2014	TRUE	FALSE	FALSE
chr7	106807288	106809287	chr12	31950074	31952074	0.587983	5277	FALSE	TRUE	FALSE	0.990246	1754	FALSE	TRUE	FALSE
chr7	100026076	100028850	chr5	137784818	137786818	0.587802	5284	FALSE	TRUE	FALSE	0.961786	8412	FALSE	TRUE	FALSE
chr9	89516626	89518625	chr13	60146018	60148018	0.587677	5289	FALSE	FALSE	TRUE	0.980777	4054	FALSE	FALSE	TRUE
chr5	134922988	134924987	chr13	56304019	56306019	0.587	5311	TRUE	FALSE	FALSE	0.981642	3821	TRUE	FALSE	FALSE
chr5	140892126	140895875	chr18	37842291	37844291	0.586596	5330	TRUE	FALSE	FALSE	0.987561	2377	TRUE	FALSE	FALSE
chrX	129064151	129066150	chrX	48283048	48285048	0.585982	5347	FALSE	TRUE	FALSE	0.990568	1666	FALSE	TRUE	FALSE
chr18	74276051	74278050	chr18	82855280	82857280	0.585964	5347	FALSE	TRUE	FALSE	0.909614	NA	FALSE	TRUE	FALSE
chr6	23003376	23005375	chr13	26283026	26285026	0.585866	5349	TRUE	FALSE	FALSE	0.985197	2963	TRUE	FALSE	FALSE
chr11	67249601	67251600	chr19	4120638	4122638	0.585539	5353	FALSE	TRUE	FALSE	0.990786	1627	FALSE	TRUE	FALSE
chr14	68764026	68766025	chr12	79663063	79665063	0.585426	5356	TRUE	FALSE	FALSE	0.985381	2911	TRUE	FALSE	FALSE
chr7	5468304	5470025	chr5	142821817	142823817	0.58529	5361	TRUE	TRUE	FALSE	0.961618	8445	TRUE	TRUE	FALSE
chr22	33191388	33193387	chr10	86294656	86296656	0.585164	5366	FALSE	TRUE	TRUE	0.984658	3100	FALSE	TRUE	TRUE
chr7	42190026	42193850	chr13	15543028	15545028	0.585129	5368	TRUE	FALSE	TRUE	0.990518	1675	TRUE	FALSE	TRUE
chr22	29583051	29585050	chr11	5164652	5166652	0.585133	5368	TRUE	FALSE	FALSE	0.961051	8572	TRUE	FALSE	FALSE
chr10	80732076	80735425	chr14	25377359	25379359	0.58495	5371	FALSE	TRUE	FALSE	0.967952	7056	FALSE	TRUE	FALSE
chr19	48116051	48118050	chr7	16043547	16045547	0.584807	5375	TRUE	FALSE	FALSE	0.968672	6893	TRUE	FALSE	FALSE
chr21	38806976	38809200	chr16	94631361	94633361	0.584792	5376	TRUE	FALSE	FALSE	0.985389	2909	TRUE	FALSE	FALSE
chr5	14444863	14446862	chr15	27783086	27785086	0.584575	5388	FALSE	FALSE	TRUE	0.976055	5165	FALSE	FALSE	TRUE
chr10	73004101	73006150	chr10	60806662	60808662	0.584489	5391	TRUE	FALSE	FALSE	0.983406	3416	TRUE	FALSE	FALSE
chr15	67325363	67327362	chr9	63786800	63788800	0.584147	5403	TRUE	FALSE	FALSE	0.935618	NA	FALSE	FALSE	FALSE
chr5	134777101	134779100	chr13	56168019	56170019	0.584118	5405	FALSE	TRUE	FALSE	0.903265	NA	TRUE	TRUE	FALSE
chr2	8815826	8818700	chr12	25099076	25101076	0.583768	5417	FALSE	TRUE	FALSE	0.959619	8885	FALSE	TRUE	FALSE
chr20	36021951	36026300	chr2	157463949	157465949	0.583754	5418	TRUE	FALSE	FALSE	0.943076	NA	TRUE	FALSE	FALSE
chr3	184352476	184354475	chr16	21272378	21274378	0.583403	5424	TRUE	FALSE	FALSE	0.956989	9481	TRUE	FALSE	FALSE
chr1	62900951	62903425	chr4	98922979	98924979	0.583305	5427	FALSE	TRUE	FALSE	0.971968	6127	FALSE	TRUE	FALSE
chr9	124329126	124331475	chr2	35557977	35559977	0.583282	5428	FALSE	TRUE	FALSE	0.989188	2004	FALSE	TRUE	FALSE
chr1	23881588	23883587	chr4	136145971	136147971	0.58271	5435	TRUE	TRUE	FALSE	0.912388	NA	TRUE	TRUE	FALSE
chr2	60778888	60780887	chr11	24077647	24079647	0.582556	5439	FALSE	TRUE	FALSE	0.953735	NA	FALSE	TRUE	FALSE
chr17	7738576	7740575	chr11	69417637	69419637	0.582422	5446	FALSE	TRUE	FALSE	0.974164	5631	FALSE	TRUE	FALSE
chr14	68988063	68990062	chr12	79858063	79860063	0.582308	5450	TRUE	FALSE	FALSE	0.988068	2275	TRUE	FALSE	FALSE
chr9	14313988	14315925	chr4	82504983	82506983	0.581962	5460	FALSE	TRUE	FALSE	0.950392	NA	FALSE	TRUE	FALSE
chr10	21814746	21816622	chr2	18055981	18057981	0.58171	5465	FALSE	TRUE	FALSE	0.941874	NA	FALSE	TRUE	FALSE
chr1	26946026	26948775	chr4	133812971	133814971	0.581463	5470	FALSE	TRUE	FALSE	0.942363	NA	FALSE	TRUE	FALSE
chr1	87616488	87618487	chr3	144380686	144382686	0.580898	5487	TRUE	FALSE	FALSE	0.979142	4436	TRUE	FALSE	FALSE
chr1	2864538	2866537	chr4	154728966	154730966	0.580549	5500	TRUE	FALSE	FALSE	0.960333	8722	TRUE	FALSE	FALSE
chr14	102049413	102051412	chr12	110297056	110299056	0.580182	5511	TRUE	FALSE	FALSE	0.867027	NA	FALSE	FALSE	FALSE
chr16	24739876	24741875	chr7	123123522	123125522	0.579834	5520	FALSE	TRUE	FALSE	0.970304	6516	FALSE	TRUE	FALSE
chr1	2143326	2146800	chr4	155233966	155235966	0.579789	5522	FALSE	FALSE	TRUE	0.984122	3236	FALSE	FALSE	TRUE
chr5	81266526	81269225	chr13	91223011	91225011	0.579586	5526	FALSE	TRUE	FALSE	0.972077	6109	FALSE	TRUE	FALSE
chr16	88979988	88981987	chr8	122660029	122662029	0.579564	5526	TRUE	FALSE	FALSE	0.938623	NA	FALSE	FALSE	FALSE
chr9	16623751	16626775	chr4	84452983	84454983	0.579434	5529	TRUE	FALSE	FALSE	0.972694	5968	TRUE	FALSE	FALSE
chr6	1525513	1527512	chr13	31715024	31717024	0.579081	5540	TRUE	FALSE	FALSE	0.96243	8267	TRUE	FALSE	FALSE
chr6	114176801	114181525	chr10	37138667	37140667	0.578978	5541	FALSE	TRUE	FALSE	0.954505	NA	FALSE	TRUE	FALSE
chr11	22579176	22581175	chr7	51830538	51832538	0.578696	5550	TRUE	FALSE	FALSE	0.970537	6455	TRUE	FALSE	FALSE
chr15	83973563	83975562	chr7	82011531	82013531	0.578571	5557	TRUE	FALSE	FALSE	0.982944	3506	TRUE	FALSE	FALSE
chr19	50093576	50095600	chr7	45052540	45054540	0.578459	5561	FALSE	TRUE	FALSE	0.957131	9460	FALSE	TRUE	FALSE
chr7	6267263	6269262	chr5	143653817	143655817	0.578424	5562	TRUE	FALSE	FALSE	0.968747	6873	TRUE	FALSE	FALSE
chr18	24264538	24266537	chr18	15173296	15175296	0.578251	5567	TRUE	FALSE	FALSE	0.988157	2259	TRUE	FALSE	FALSE
chr3	32857488	32859487	chr9	114562788	114564788	0.578106	5570	FALSE	TRUE	FALSE	0.910687	NA	FALSE	TRUE	FALSE
chr15	99142763	99144762	chr7	67910535	67912535	0.57805	5571	TRUE	FALSE	FALSE	0.954629	9999	TRUE	FALSE	FALSE
chr3	71055976	71057975	chr6	98972108	98974108	0.578033	5573	TRUE	FALSE	FALSE	0.984794	3066	TRUE	FALSE	FALSE
chr22	36723776	36725875	chr15	77797074	77799074	0.576865	5608	TRUE	FALSE	FALSE	0.990184	1771	TRUE	FALSE	FALSE
chr20	30944951	30947475	chr2	153344950	153346950	0.576669	5613	FALSE	TRUE	FALSE	0.972693	5969	FALSE	TRUE	FALSE
chr1	47973726	47975725	chr4	114841976	114843976	0.576534	5615	TRUE	TRUE	FALSE	0.987314	2445	TRUE	TRUE	FALSE
chr9	89762588	89764587	chr13	60337018	60339018	0.576449	5619	TRUE	FALSE	FALSE	0.976918	4963	TRUE	FALSE	FALSE
chr12	116896388	116898387	chr5	118421823	118423823	0.576074	5631	FALSE	TRUE	FALSE	0.965481	7576	FALSE	TRUE	FALSE
chr5	140903351	140906175	chr18	37851291	37853291	0.575776	5641	FALSE	TRUE	FALSE	0.986909	2542	FALSE	TRUE	FALSE
chr19	12249763	12251762	chr8	69715042	69717042	0.575615	5644	TRUE	TRUE	FALSE	0.988931	2057	TRUE	TRUE	FALSE
chr7	74069926	74072775	chr5	134313819	134315819	0.575489	5653	FALSE	TRUE	FALSE	0.941594	NA	FALSE	TRUE	FALSE
chr17	35077801	35079800	chr11	84706633	84708633	0.57525	5663	TRUE	FALSE	FALSE	0.986736	2587	TRUE	FALSE	FALSE
chr1	87632851	87636575	chr3	144366686	144368686	0.575244	5663	TRUE	FALSE	FALSE	0.984719	3085	TRUE	FALSE	FALSE
chr20	47462326	47464325	chr2	166733947	166735947	0.575007	5667	TRUE	FALSE	FALSE	0.951615	NA	TRUE	FALSE	FALSE
chr12	24101576	24103950	chr6	144209098	144211098	0.574705	5673	FALSE	TRUE	FALSE	0.986505	2640	FALSE	TRUE	FALSE
chr1	170278538	170280537	chr1	163572964	163574964	0.574541	5680	TRUE	FALSE	FALSE	0.927319	NA	TRUE	FALSE	FALSE
chr19	5293151	5295150	chr17	56461579	56463579	0.574244	5690	FALSE	TRUE	FALSE	0.924311	NA	FALSE	TRUE	FALSE
chr9	129783676	129785675	chr2	33298978	33300978	0.573923	5700	TRUE	FALSE	FALSE	0.952572	NA	FALSE	FALSE	FALSE
chr1	210445438	210447437	chr1	192814957	192816957	0.573281	5714	TRUE	FALSE	FALSE	0.989102	2018	TRUE	FALSE	FALSE
chr19	8454051	8456050	chr17	33759585	33761585	0.572852	5730	FALSE	TRUE	FALSE	0.988248	2231	FALSE	TRUE	FALSE
chr12	66353476	66356850	chr10	120364648	120366648	0.572433	5743	FALSE	TRUE	FALSE	0.967324	7187	FALSE	TRUE	FALSE
chr15	70896688	70898687	chr9	60925801	60927801	0.572323	5748	TRUE	FALSE	FALSE	0.987764	2340	TRUE	FALSE	FALSE
chr12	6771901	6773900	chr6	125039102	125041102	0.572237	5751	FALSE	TRUE	FALSE	0.987684	2352	FALSE	TRUE	FALSE
chr6	1574401	1576400	chr13	31760024	31762024	0.5722	5754	TRUE	FALSE	FALSE	0.975801	5231	TRUE	FALSE	FALSE
chr15	74500763	74502762	chr9	58127801	58129801	0.572085	5757	FALSE	TRUE	FALSE	0.950488	NA	FALSE	TRUE	FALSE
chr7	70095526	70097525	chr5	131584820	131586820	0.57199	5758	TRUE	FALSE	FALSE	0.988442	2187	TRUE	FALSE	FALSE
chr18	3084251	3086250	chr17	71109576	71111576	0.572007	5758	TRUE	FALSE	FALSE	0.971834	6159	TRUE	FALSE	FALSE
chr2	176976301	176983400	chr2	74688968	74690968	0.572048	5758	FALSE	TRUE	FALSE	0.981698	3807	FALSE	TRUE	FALSE
chr19	39148251	39150300	chr7	28952544	28954544	0.571723	5769	FALSE	TRUE	FALSE	0.969207	6758	FALSE	TRUE	FALSE
chr11	7596851	7600100	chr7	107664525	107666525	0.571553	5778	TRUE	FALSE	FALSE	0.987373	2429	TRUE	FALSE	FALSE
chr1	170629026	170630950	chr1	163314964	163316964	0.571387	5779	FALSE	TRUE	FALSE	0.913979	NA	FALSE	TRUE	FALSE
chr6	26249313	26251312	chr13	23543026	23545026	0.571199	5786	FALSE	TRUE	FALSE	0.935886	NA	FALSE	TRUE	FALSE
chr22	50731588	50733587	chr15	89169072	89171072	0.571096	5789	FALSE	TRUE	FALSE	0.987548	2382	FALSE	TRUE	FALSE
chr8	70178726	70180725	chr1	12499999	12501999	0.570876	5794	TRUE	FALSE	FALSE	0.988116	2266	TRUE	FALSE	FALSE
chr5	174147476	174149475	chr13	53475019	53477019	0.570666	5799	FALSE	TRUE	FALSE	0.980187	4179	FALSE	TRUE	FALSE
chr14	33171201	33173200	chr12	53032069	53034069	0.570278	5810	TRUE	FALSE	FALSE	0.990488	1686	TRUE	FALSE	FALSE
chr17	2080351	2082350	chr11	75047635	75049635	0.569966	5818	FALSE	FALSE	TRUE	0.988694	2137	FALSE	FALSE	TRUE
chr16	85494163	85496162	chr8	120424030	120426030	0.569926	5819	TRUE	FALSE	FALSE	0.978418	4620	TRUE	FALSE	FALSE
chr11	78788126	78790125	chr7	96539528	96541528	0.569728	5825	TRUE	FALSE	FALSE	0.97877	4532	TRUE	FALSE	FALSE
chr9	131901376	131906150	chr2	30441978	30443978	0.569246	5833	FALSE	TRUE	FALSE	0.948432	NA	FALSE	TRUE	FALSE
chr17	56595413	56597412	chr11	87590633	87592633	0.568791	5846	FALSE	TRUE	FALSE	0.986368	2668	FALSE	TRUE	FALSE
chr3	29375226	29378275	chr9	117191788	117193788	0.568756	5847	TRUE	FALSE	FALSE	0.979291	4402	TRUE	FALSE	FALSE
chr6	35113176	35117112	chr17	28084586	28086586	0.568709	5848	FALSE	TRUE	FALSE	0.988375	2204	FALSE	TRUE	FALSE
chr16	49868126	49870375	chr8	87938037	87940037	0.568494	5854	TRUE	FALSE	FALSE	0.989718	1874	TRUE	FALSE	FALSE
chr14	73924251	73926250	chr12	83921062	83923062	0.568275	5862	FALSE	TRUE	FALSE	0.96622	7420	FALSE	TRUE	FALSE
chr15	74513426	74515425	chr9	58113801	58115801	0.568261	5862	FALSE	TRUE	FALSE	0.948396	NA	FALSE	TRUE	FALSE
chr5	150529276	150531325	chr11	55022640	55024640	0.568153	5864	TRUE	FALSE	FALSE	0.98491	3035	TRUE	FALSE	FALSE
chr4	41613776	41616250	chr5	66967835	66969835	0.567921	5876	FALSE	TRUE	FALSE	0.979923	4244	FALSE	TRUE	FALSE
chr7	132109638	132111637	chr6	32434123	32436123	0.567533	5887	TRUE	FALSE	FALSE	0.986716	2592	TRUE	FALSE	FALSE
chr13	31405526	31408975	chr5	149351816	149353816	0.567479	5890	TRUE	FALSE	FALSE	0.901812	NA	FALSE	FALSE	FALSE
chr2	47402101	47404850	chr17	87445572	87447572	0.567165	5900	FALSE	TRUE	FALSE	0.984441	3157	FALSE	TRUE	FALSE
chr2	128783501	128785500	chr18	31634292	31636292	0.566949	5907	FALSE	TRUE	FALSE	0.981721	3799	FALSE	TRUE	FALSE
chr3	52121838	52123837	chr9	106337790	106339790	0.566953	5907	FALSE	TRUE	FALSE	0.891621	NA	FALSE	TRUE	FALSE
chr12	104442051	104444775	chr10	82689657	82691657	0.566604	5922	FALSE	TRUE	FALSE	0.889092	NA	FALSE	TRUE	FALSE
chr7	27197401	27199337	chr6	52218119	52220119	0.565751	5958	FALSE	TRUE	FALSE	0.984768	3075	FALSE	TRUE	FALSE
chr8	61821763	61823762	chr4	8910000	8912000	0.565424	5971	TRUE	FALSE	FALSE	0.971054	6344	TRUE	FALSE	FALSE
chr2	70311576	70316950	chr6	86525111	86527111	0.565408	5971	FALSE	TRUE	FALSE	0.926922	NA	FALSE	TRUE	FALSE
chr12	8844326	8846325	chr6	122491103	122493103	0.565293	5973	FALSE	TRUE	FALSE	0.974162	5631	FALSE	TRUE	FALSE
chr3	57185126	57187125	chr14	27050359	27052359	0.565219	5975	TRUE	FALSE	FALSE	0.984633	3108	TRUE	FALSE	FALSE
chr5	65220151	65223600	chr13	103920008	103922008	0.565179	5976	FALSE	TRUE	FALSE	0.905741	NA	FALSE	TRUE	FALSE
chr6	149379726	149381725	chr10	8213674	8215674	0.565028	5981	TRUE	FALSE	FALSE	0.978722	4548	TRUE	FALSE	FALSE
chr7	129911301	129915700	chr6	30546124	30548124	0.564902	5985	FALSE	TRUE	FALSE	0.958701	9083	FALSE	TRUE	FALSE
chr11	118121938	118123937	chr9	45054804	45056804	0.564816	5989	FALSE	TRUE	FALSE	0.974915	5475	FALSE	TRUE	FALSE
chr2	43572013	43574012	chr17	84273573	84275573	0.56473	5993	TRUE	FALSE	FALSE	0.965189	7641	TRUE	FALSE	FALSE
chr12	54744151	54747025	chr15	103299068	103301068	0.56457	5997	TRUE	FALSE	FALSE	0.984826	3053	TRUE	FALSE	FALSE
chr7	129844176	129846275	chr6	30509124	30511124	0.564404	6005	FALSE	TRUE	FALSE	0.942235	NA	FALSE	TRUE	FALSE
chr17	47072401	47077700	chr11	96005631	96007631	0.564385	6005	FALSE	TRUE	FALSE	0.86416	NA	FALSE	TRUE	FALSE
chr3	71183776	71185775	chr6	99101108	99103108	0.564414	6005	FALSE	TRUE	FALSE	0.987143	2488	FALSE	TRUE	FALSE
chr9	119367251	119369250	chr4	65530987	65532987	0.564336	6007	TRUE	FALSE	FALSE	0.986423	2659	TRUE	FALSE	FALSE
chr10	131746888	131748887	chr7	137299519	137301519	0.564122	6011	TRUE	FALSE	FALSE	0.957536	9367	TRUE	FALSE	FALSE
chr9	38023001	38025000	chr4	45493992	45495992	0.564003	6014	FALSE	TRUE	FALSE	0.982737	3554	FALSE	TRUE	FALSE
chr4	53875601	53877600	chr5	74303833	74305833	0.563746	6019	TRUE	FALSE	FALSE	0.966112	7443	TRUE	FALSE	FALSE
chr11	46933488	46935487	chr2	91461964	91463964	0.563762	6019	TRUE	FALSE	FALSE	0.988464	2181	TRUE	FALSE	FALSE
chr5	176852463	176854462	chr13	55444019	55446019	0.563534	6023	FALSE	TRUE	FALSE	0.965904	7495	FALSE	TRUE	FALSE
chr17	75431763	75433762	chr11	117319626	117321626	0.563558	6023	FALSE	TRUE	FALSE	0.972691	5969	FALSE	TRUE	FALSE
chr7	19156494	19158334	chr12	33957074	33959074	0.563389	6029	FALSE	TRUE	TRUE	0.978782	4527	FALSE	TRUE	TRUE
chr15	40394976	40396975	chr2	118543958	118545958	0.562896	6044	FALSE	TRUE	FALSE	0.956038	9689	FALSE	TRUE	FALSE
chr17	4869726	4872350	chr11	70668636	70670636	0.562618	6053	FALSE	TRUE	FALSE	0.964105	7886	FALSE	TRUE	FALSE
chr3	156805776	156807850	chr3	65870704	65872704	0.56253	6054	FALSE	TRUE	FALSE	0.903847	NA	FALSE	TRUE	FALSE
chr7	42272876	42278900	chr13	15463028	15465028	0.562483	6058	FALSE	TRUE	FALSE	0.950432	NA	FALSE	TRUE	FALSE
chr3	134081926	134085725	chr9	102724791	102726791	0.562233	6067	FALSE	TRUE	FALSE	0.974404	5582	FALSE	TRUE	FALSE
chr10	81000938	81002937	chr14	25605359	25607359	0.562181	6068	FALSE	TRUE	FALSE	0.984347	3183	FALSE	TRUE	FALSE
chr8	13110326	13112325	chr8	36710049	36712049	0.561987	6074	TRUE	FALSE	FALSE	0.932368	NA	FALSE	FALSE	FALSE
chr1	62737326	62739325	chr4	98776979	98778979	0.561896	6075	TRUE	FALSE	FALSE	0.96865	6896	TRUE	FALSE	FALSE
chr1	156716301	156720200	chr3	87908699	87910699	0.561765	6080	FALSE	TRUE	FALSE	0.979269	4409	FALSE	TRUE	FALSE
chr12	66459001	66461000	chr10	120271648	120273648	0.561639	6082	TRUE	FALSE	FALSE	0.985932	2768	TRUE	FALSE	FALSE
chr14	64969001	64972575	chr12	76369064	76371064	0.561619	6082	FALSE	TRUE	FALSE	0.8931	NA	FALSE	TRUE	FALSE
chr17	47531688	47533687	chr11	95630631	95632631	0.561472	6088	TRUE	FALSE	FALSE	0.905884	NA	FALSE	FALSE	FALSE
chr12	54393276	54395275	chr15	102981068	102983068	0.561303	6093	TRUE	FALSE	FALSE	0.980977	4001	TRUE	FALSE	FALSE
chr18	46385426	46387825	chr18	75433282	75435282	0.561201	6098	TRUE	FALSE	FALSE	0.987109	2491	TRUE	FALSE	FALSE
chr20	34024926	34026925	chr2	155943949	155945949	0.561102	6103	FALSE	TRUE	FALSE	0.984694	3094	FALSE	TRUE	FALSE
chr15	93614251	93617200	chr7	73390533	73392533	0.561038	6107	FALSE	TRUE	FALSE	0.957	9480	FALSE	TRUE	FALSE
chr6	111879976	111881975	chr10	39653667	39655667	0.56078	6115	TRUE	FALSE	FALSE	0.984911	3035	TRUE	FALSE	FALSE
chr5	90675101	90680550	chr13	80884013	80886013	0.560744	6116	FALSE	TRUE	FALSE	0.940879	NA	FALSE	TRUE	FALSE
chr2	218508351	218510350	chr1	73764984	73766984	0.560713	6116	FALSE	TRUE	FALSE	0.989128	2015	FALSE	TRUE	FALSE
chr9	112506651	112508875	chr4	57536989	57538989	0.560669	6117	FALSE	FALSE	TRUE	0.974128	5640	FALSE	FALSE	TRUE
chr3	126720513	126722512	chr6	89343110	89345110	0.56045	6124	FALSE	TRUE	FALSE	0.916881	NA	FALSE	TRUE	FALSE
chr4	140655376	140657575	chr3	51700707	51702707	0.560326	6127	TRUE	FALSE	FALSE	0.984356	3181	TRUE	FALSE	FALSE
chr6	26032701	26036150	chr13	23750026	23752026	0.560009	6141	FALSE	TRUE	FALSE	0.886555	NA	FALSE	TRUE	FALSE
chr19	48111126	48113950	chr7	16046547	16048547	0.559301	6165	TRUE	FALSE	FALSE	0.940801	NA	FALSE	FALSE	FALSE
chr6	107813263	107815262	chr10	43170666	43172666	0.559033	6176	FALSE	TRUE	FALSE	0.986549	2625	FALSE	TRUE	FALSE
chr17	74535838	74537837	chr11	116656626	116658626	0.558889	6181	FALSE	TRUE	FALSE	0.97708	4924	FALSE	TRUE	FALSE
chr17	57447563	57449562	chr11	86957633	86959633	0.558793	6183	TRUE	FALSE	FALSE	0.982539	3607	TRUE	FALSE	FALSE
chr9	131936101	131941125	chr2	30471978	30473978	0.558619	6189	FALSE	TRUE	FALSE	0.891365	NA	FALSE	TRUE	FALSE
chr3	112993863	112995862	chr16	44494373	44496373	0.558431	6195	TRUE	FALSE	FALSE	0.988701	2136	TRUE	FALSE	FALSE
chr6	26027676	26029675	chr13	23755026	23757026	0.558384	6196	FALSE	TRUE	FALSE	0.935451	NA	FALSE	TRUE	FALSE
chr10	74019201	74021850	chr10	59963662	59965662	0.558208	6204	TRUE	FALSE	FALSE	0.985534	2874	TRUE	FALSE	FALSE
chr9	132242958	132244689	chr2	30705978	30707978	0.558119	6209	TRUE	FALSE	FALSE	0.975689	5265	TRUE	FALSE	FALSE
chr1	223839726	223841725	chr1	182572959	182574959	0.557974	6215	TRUE	FALSE	FALSE	0.941461	NA	FALSE	FALSE	FALSE
chr1	59478338	59480337	chr4	95277980	95279980	0.557941	6217	TRUE	FALSE	FALSE	0.908201	NA	TRUE	FALSE	FALSE
chr2	159823801	159827175	chr2	59610972	59612972	0.557874	6218	FALSE	TRUE	FALSE	0.938672	NA	FALSE	TRUE	FALSE
chr17	77770226	77772350	chr11	119040625	119042625	0.557594	6229	FALSE	TRUE	FALSE	0.984488	3150	FALSE	TRUE	FALSE
chr6	152700826	152702825	chr10	5287675	5289675	0.557503	6234	TRUE	FALSE	FALSE	0.907608	NA	FALSE	FALSE	FALSE
chr12	52262138	52264137	chr15	101097069	101099069	0.557444	6235	TRUE	FALSE	FALSE	0.942551	NA	FALSE	FALSE	FALSE
chr11	69451401	69453400	chr7	144941517	144943517	0.557261	6238	FALSE	TRUE	FALSE	0.91521	NA	FALSE	TRUE	FALSE
chr17	41668363	41670362	chr11	101829629	101831629	0.557299	6238	FALSE	FALSE	TRUE	0.982521	3611	FALSE	FALSE	TRUE
chr8	97532088	97534087	chr15	32943084	32945084	0.557143	6245	TRUE	FALSE	FALSE	0.985482	2887	TRUE	FALSE	FALSE
chr4	77509226	77512775	chr5	92811829	92813829	0.557099	6246	FALSE	TRUE	FALSE	0.896919	NA	FALSE	TRUE	FALSE
chr17	79969688	79971687	chr11	120703625	120705625	0.557099	6246	FALSE	TRUE	FALSE	0.975744	5250	FALSE	TRUE	FALSE
chr11	2729051	2731050	chr7	143304517	143306517	0.557044	6247	TRUE	FALSE	FALSE	0.976365	5104	TRUE	FALSE	FALSE
chr9	129278951	129285800	chr2	33714978	33716978	0.556735	6255	TRUE	TRUE	FALSE	0.978414	4620	TRUE	TRUE	FALSE
chr19	1939376	1941375	chr10	80621657	80623657	0.556458	6264	FALSE	TRUE	FALSE	0.970138	6560	FALSE	TRUE	FALSE
chr19	18397651	18399650	chr8	70694041	70696041	0.556291	6265	FALSE	TRUE	FALSE	0.983545	3369	FALSE	TRUE	FALSE
chr9	132164701	132167600	chr2	30651978	30653978	0.55611	6272	TRUE	FALSE	FALSE	0.964813	7727	TRUE	FALSE	FALSE
chr19	14116888	14118887	chr8	84065038	84067038	0.555974	6277	FALSE	TRUE	FALSE	0.93907	NA	FALSE	TRUE	FALSE
chr2	20100276	20102900	chr12	9030079	9032079	0.555751	6286	FALSE	TRUE	FALSE	0.962279	8300	FALSE	TRUE	FALSE
chr4	55091301	55094125	chr5	75148833	75150833	0.555545	6294	FALSE	TRUE	FALSE	0.881179	NA	FALSE	TRUE	FALSE
chr12	12472538	12474537	chr6	134602100	134604100	0.555542	6294	TRUE	FALSE	FALSE	0.903653	NA	TRUE	FALSE	FALSE
chr1	45412676	45414675	chr4	117038975	117040975	0.55544	6298	FALSE	TRUE	FALSE	0.986393	2665	FALSE	TRUE	FALSE
chr9	94619251	94621350	chr13	53211020	53213020	0.555396	6300	TRUE	FALSE	FALSE	0.915182	NA	FALSE	FALSE	FALSE
chr2	237841363	237843362	chr1	90480981	90482981	0.554994	6312	TRUE	FALSE	FALSE	0.965392	7603	TRUE	FALSE	FALSE
chr17	74523276	74527725	chr11	116647626	116649626	0.554969	6314	FALSE	TRUE	FALSE	0.984967	3018	FALSE	TRUE	FALSE
chr5	58420038	58422037	chr13	109824006	109826006	0.554871	6320	TRUE	FALSE	FALSE	0.981968	3742	TRUE	FALSE	FALSE
chr12	49960451	49962450	chr15	99250069	99252069	0.554674	6329	FALSE	TRUE	FALSE	0.988949	2052	FALSE	TRUE	FALSE
chr5	140380963	140382962	chr18	37177291	37179291	0.554492	6341	FALSE	TRUE	FALSE	0.983888	3290	FALSE	TRUE	FALSE
chr6	35181488	35183487	chr17	28141586	28143586	0.554494	6341	FALSE	TRUE	FALSE	0.974715	5525	FALSE	TRUE	FALSE
chr16	4313276	4315275	chr16	4552382	4554382	0.554489	6341	TRUE	FALSE	FALSE	0.937683	NA	TRUE	FALSE	FALSE
chr2	71822713	71824712	chr6	84134112	84136112	0.553947	6356	TRUE	FALSE	FALSE	0.986436	2654	TRUE	FALSE	FALSE
chr6	157040001	157042000	chr17	4945591	4947591	0.553848	6359	TRUE	FALSE	FALSE	0.985764	2819	TRUE	FALSE	FALSE
chr1	182667963	182669962	chr1	153640966	153642966	0.553625	6366	TRUE	FALSE	FALSE	0.964861	7718	TRUE	FALSE	FALSE
chr19	41254976	41256975	chr7	27195544	27197544	0.553549	6368	FALSE	TRUE	FALSE	0.985297	2933	FALSE	TRUE	FALSE
chr3	9772288	9774287	chr6	113306105	113308105	0.553448	6371	FALSE	TRUE	FALSE	0.945509	NA	FALSE	TRUE	FALSE
chr8	126440826	126443325	chr15	59647078	59649078	0.553287	6377	FALSE	TRUE	FALSE	0.934047	NA	FALSE	TRUE	FALSE
chr12	4139663	4141662	chr6	127329102	127331102	0.553179	6382	FALSE	TRUE	FALSE	0.955898	9713	FALSE	TRUE	FALSE
chr1	172107626	172109554	chr1	162221964	162223964	0.553033	6387	FALSE	TRUE	FALSE	0.986234	2696	FALSE	TRUE	FALSE
chr11	121525351	121528625	chr9	41949805	41951805	0.553012	6388	TRUE	FALSE	FALSE	0.973413	5809	TRUE	FALSE	FALSE
chr18	74214738	74216737	chr18	82901280	82903280	0.552599	6407	TRUE	FALSE	FALSE	0.975941	5198	TRUE	FALSE	FALSE
chr10	105406801	105408800	chr19	47300629	47302629	0.552324	6414	TRUE	FALSE	FALSE	0.981025	3981	TRUE	FALSE	FALSE
chr9	97801788	97803787	chr13	63267017	63269017	0.551771	6433	TRUE	FALSE	FALSE	0.912858	NA	FALSE	FALSE	FALSE
chr19	40790888	40792887	chr7	27590544	27592544	0.551278	6450	FALSE	TRUE	FALSE	0.987848	2321	FALSE	TRUE	FALSE
chr1	164577976	164579975	chr1	168383963	168385963	0.551093	6455	TRUE	FALSE	FALSE	0.951896	NA	TRUE	FALSE	FALSE
chr4	54458088	54460087	chr5	74702833	74704833	0.550899	6462	FALSE	TRUE	FALSE	0.957679	9330	FALSE	TRUE	FALSE
chr8	94308576	94310575	chr4	12591999	12593999	0.550639	6471	FALSE	TRUE	FALSE	0.949982	NA	FALSE	TRUE	FALSE
chr9	137096376	137098925	chr2	27571979	27573979	0.550339	6478	TRUE	FALSE	FALSE	0.984004	3259	TRUE	FALSE	FALSE
chr15	86160576	86163125	chr7	75640533	75642533	0.549956	6498	TRUE	FALSE	FALSE	0.968665	6894	TRUE	FALSE	FALSE
chr4	105415288	105417287	chr3	134235688	134237688	0.54992	6501	FALSE	TRUE	FALSE	0.979064	4463	FALSE	TRUE	FALSE
chr8	12987551	12990750	chr8	36611049	36613049	0.549871	6503	FALSE	TRUE	FALSE	0.962151	8325	FALSE	TRUE	FALSE
chrX	40157376	40159375	chrX	12286056	12288056	0.549701	6508	TRUE	FALSE	FALSE	0.921391	NA	TRUE	FALSE	FALSE
chr1	16438376	16440375	chr4	141337970	141339970	0.549303	6521	TRUE	FALSE	FALSE	0.986528	2633	TRUE	FALSE	FALSE
chr7	73285526	73287525	chr5	134894819	134896819	0.54911	6526	TRUE	FALSE	FALSE	0.947444	NA	FALSE	FALSE	FALSE
chr11	64684863	64686862	chr19	6239638	6241638	0.548905	6539	FALSE	TRUE	FALSE	0.949976	NA	FALSE	TRUE	FALSE
chr14	36295226	36297225	chr12	55836069	55838069	0.54887	6541	FALSE	TRUE	FALSE	0.987307	2449	FALSE	TRUE	FALSE
chr12	117095388	117097387	chr5	118293823	118295823	0.548806	6542	TRUE	FALSE	FALSE	0.974482	5569	TRUE	FALSE	FALSE
chr1	44972601	44974600	chr4	117408975	117410975	0.548624	6546	TRUE	FALSE	FALSE	0.988286	2224	TRUE	FALSE	FALSE
chr6	41409576	41412000	chr17	48030581	48032581	0.54859	6548	TRUE	FALSE	FALSE	0.97561	5286	TRUE	FALSE	FALSE
chr3	133290713	133292712	chr9	103365791	103367791	0.548468	6552	FALSE	TRUE	FALSE	0.974198	5628	FALSE	TRUE	FALSE
chr3	184395251	184397300	chr16	21309378	21311378	0.548343	6556	TRUE	FALSE	FALSE	0.976247	5130	TRUE	FALSE	FALSE
chr12	9065326	9067850	chr6	122339103	122341103	0.547911	6567	FALSE	TRUE	FALSE	0.943884	NA	FALSE	TRUE	FALSE
chr10	123071626	123073625	chr7	130014520	130016520	0.54749	6580	TRUE	FALSE	FALSE	0.985616	2857	TRUE	FALSE	FALSE
chr20	45980984	45982891	chr2	165879947	165881947	0.547098	6590	FALSE	TRUE	FALSE	0.983512	3380	FALSE	TRUE	FALSE
chr4	151511379	151513300	chr3	86538699	86540699	0.547004	6593	FALSE	TRUE	FALSE	0.977472	4843	FALSE	TRUE	FALSE
chr1	2983301	2992850	chr4	154635966	154637966	0.546651	6606	FALSE	TRUE	FALSE	0.977676	4800	FALSE	TRUE	FALSE
chr7	25904813	25906812	chr6	51181119	51183119	0.546598	6607	TRUE	FALSE	FALSE	0.983503	3381	TRUE	FALSE	FALSE
chr6	26198576	26200950	chr13	23573026	23575026	0.546074	6628	FALSE	TRUE	FALSE	0.874914	NA	FALSE	TRUE	FALSE
chr6	37092751	37094750	chr17	29450586	29452586	0.545937	6631	TRUE	FALSE	FALSE	0.986194	2707	TRUE	FALSE	FALSE
chr9	129387951	129389875	chr2	33627978	33629978	0.545883	6632	TRUE	FALSE	FALSE	0.907107	NA	TRUE	FALSE	FALSE
chr1	164580538	164582537	chr1	168381963	168383963	0.545632	6639	TRUE	FALSE	FALSE	0.925483	NA	TRUE	FALSE	FALSE
chr1	110333963	110335962	chr3	107849694	107851694	0.545496	6643	TRUE	FALSE	FALSE	0.963844	7944	TRUE	FALSE	FALSE
chr9	16704726	16706725	chr4	84522983	84524983	0.545365	6650	FALSE	TRUE	FALSE	0.974045	5665	FALSE	TRUE	FALSE
chr16	73086126	73094275	chr8	108703033	108705033	0.545368	6650	FALSE	TRUE	FALSE	0.89953	NA	FALSE	TRUE	FALSE
chr10	131709201	131711200	chr7	137267519	137269519	0.54438	6687	TRUE	FALSE	FALSE	0.896023	NA	FALSE	FALSE	FALSE
chr20	30156188	30158187	chr2	152703950	152705950	0.544337	6688	TRUE	FALSE	FALSE	0.979623	4319	TRUE	FALSE	FALSE
chr11	128693151	128695150	chr9	32408807	32410807	0.544088	6697	TRUE	FALSE	FALSE	0.955239	9859	TRUE	FALSE	FALSE
chr6	133375526	133377525	chr10	23548671	23550671	0.543781	6709	TRUE	FALSE	FALSE	0.961878	8396	TRUE	FALSE	FALSE
chr17	55969751	55971750	chr11	88160632	88162632	0.543674	6712	FALSE	TRUE	FALSE	0.982636	3579	FALSE	TRUE	FALSE
chr1	156866901	156868900	chr3	87764699	87766699	0.543688	6712	FALSE	TRUE	FALSE	0.98867	2140	FALSE	TRUE	FALSE
chr4	129437713	129439712	chr3	41281710	41283710	0.543523	6720	TRUE	FALSE	FALSE	0.941347	NA	TRUE	FALSE	FALSE
chr3	169383458	169385378	chr3	30511712	30513712	0.543453	6722	FALSE	TRUE	FALSE	0.983	3496	FALSE	TRUE	FALSE
chr11	33950713	33952712	chr2	103905961	103907961	0.543381	6723	TRUE	TRUE	FALSE	0.986864	2555	TRUE	TRUE	FALSE
chr9	2157501	2160175	chr19	26747633	26749633	0.543356	6724	FALSE	TRUE	FALSE	0.98332	3434	FALSE	TRUE	FALSE
chr12	57479476	57482700	chr10	127666647	127668647	0.543337	6725	FALSE	TRUE	FALSE	0.949365	NA	FALSE	TRUE	FALSE
chr5	146933051	146935050	chr18	43493289	43495289	0.542646	6753	TRUE	FALSE	FALSE	0.982026	3731	TRUE	FALSE	FALSE
chr21	33281038	33283037	chr16	90420362	90422362	0.542471	6763	TRUE	FALSE	FALSE	0.984921	3030	TRUE	FALSE	FALSE
chr12	11801251	11805575	chr6	134035100	134037100	0.542344	6772	FALSE	TRUE	FALSE	0.924439	NA	FALSE	TRUE	FALSE
chr15	94346013	94348012	chr7	72710534	72712534	0.542257	6773	FALSE	TRUE	FALSE	0.956599	9562	FALSE	TRUE	FALSE
chr7	98738776	98740775	chr5	144962817	144964817	0.542008	6778	FALSE	TRUE	FALSE	0.985777	2815	FALSE	TRUE	FALSE
chr17	45972376	45974375	chr11	96976630	96978630	0.541803	6788	FALSE	TRUE	FALSE	0.960658	8653	FALSE	TRUE	FALSE
chr14	50526851	50528850	chr12	69537066	69539066	0.541761	6793	TRUE	FALSE	FALSE	0.977976	4725	TRUE	FALSE	FALSE
chr2	71829776	71833750	chr6	84142112	84144112	0.541551	6801	FALSE	TRUE	FALSE	0.988394	2199	FALSE	TRUE	FALSE
chr16	30669438	30671437	chr7	127477521	127479521	0.541415	6803	FALSE	TRUE	FALSE	0.941364	NA	FALSE	TRUE	FALSE
chr3	65581263	65583262	chr6	93911109	93913109	0.541012	6817	FALSE	TRUE	FALSE	0.977445	4847	FALSE	TRUE	FALSE
chr13	97886601	97888850	chr14	120287337	120289337	0.540944	6818	TRUE	FALSE	FALSE	0.959178	8993	TRUE	FALSE	FALSE
chr20	48656213	48658212	chr2	167582947	167584947	0.540884	6820	TRUE	FALSE	FALSE	0.985397	2908	TRUE	FALSE	FALSE
chrX	40010613	40012612	chrX	12133056	12135056	0.540837	6823	TRUE	TRUE	FALSE	0.98136	3891	TRUE	TRUE	FALSE
chr19	12898888	12900887	chr8	84980038	84982038	0.540731	6826	FALSE	TRUE	FALSE	0.984732	3083	FALSE	TRUE	FALSE
chr13	45149826	45152775	chr14	76414347	76416347	0.54047	6834	FALSE	TRUE	FALSE	0.96817	7011	FALSE	TRUE	FALSE
chr19	7552901	7554900	chr8	3466057	3468057	0.540379	6841	FALSE	TRUE	FALSE	0.966987	7257	FALSE	TRUE	FALSE
chr7	16503351	16506175	chr12	36314073	36316073	0.540251	6848	FALSE	TRUE	FALSE	0.97899	4484	FALSE	TRUE	FALSE
chr3	4467126	4469125	chr6	108159106	108161106	0.540188	6849	TRUE	FALSE	FALSE	0.932107	NA	TRUE	FALSE	FALSE
chr17	48911501	48913500	chr11	94242631	94244631	0.540046	6853	FALSE	TRUE	FALSE	0.985827	2795	FALSE	TRUE	FALSE
chr12	89747076	89749225	chr10	99260653	99262653	0.539666	6869	FALSE	TRUE	FALSE	0.908954	NA	FALSE	TRUE	FALSE
chr15	65595551	65597550	chr9	65195800	65197800	0.539143	6895	FALSE	TRUE	FALSE	0.911616	NA	FALSE	TRUE	FALSE
chr12	105885726	105887975	chr10	83881657	83883657	0.53907	6897	TRUE	FALSE	FALSE	0.968043	7032	TRUE	FALSE	FALSE
chr9	706188	708187	chr19	25405634	25407634	0.539068	6898	FALSE	TRUE	FALSE	0.983243	3446	FALSE	TRUE	FALSE
chr14	24866526	24868525	chr14	55852352	55854352	0.539041	6899	FALSE	TRUE	FALSE	0.960409	8706	FALSE	TRUE	FALSE
chr16	75284351	75291600	chr8	111733032	111735032	0.538735	6912	TRUE	FALSE	FALSE	0.987363	2431	TRUE	FALSE	FALSE
chr5	149977101	149982725	chr18	60647285	60649285	0.538517	6921	FALSE	TRUE	FALSE	0.981314	3900	FALSE	TRUE	FALSE
chr12	52403238	52405237	chr15	101227069	101229069	0.538146	6938	FALSE	TRUE	FALSE	0.986931	2536	FALSE	TRUE	FALSE
chr5	177861113	177863112	chr11	51417641	51419641	0.538109	6940	TRUE	FALSE	FALSE	0.892565	NA	FALSE	FALSE	FALSE
chr4	174436913	174438912	chr8	57333044	57335044	0.537778	6950	FALSE	TRUE	FALSE	0.976223	5135	FALSE	TRUE	FALSE
chr8	102505226	102507225	chr15	37233084	37235084	0.537513	6962	FALSE	TRUE	FALSE	0.987359	2433	FALSE	TRUE	FALSE
chr2	177501476	177503475	chr2	75136968	75138968	0.536422	6991	FALSE	TRUE	TRUE	0.963831	7946	FALSE	TRUE	TRUE
chr11	118474888	118476887	chr9	44735804	44737804	0.53625	6997	FALSE	TRUE	FALSE	0.967418	7171	FALSE	TRUE	FALSE
chr9	139481651	139483725	chr2	26524979	26526979	0.535745	7011	TRUE	FALSE	FALSE	0.988432	2190	TRUE	FALSE	FALSE
chr12	116713451	116716525	chr5	118559823	118561823	0.535761	7011	FALSE	TRUE	FALSE	0.834121	NA	FALSE	TRUE	FALSE
chr12	53612738	53614737	chr15	102245068	102247068	0.535519	7023	FALSE	TRUE	FALSE	0.979842	4265	FALSE	TRUE	FALSE
chr5	123996613	123998612	chr18	54911287	54913287	0.535179	7033	TRUE	FALSE	FALSE	0.97265	5973	TRUE	FALSE	FALSE
chr12	12876126	12879350	chr6	134927100	134929100	0.534958	7043	FALSE	TRUE	FALSE	0.932458	NA	FALSE	TRUE	FALSE
chr9	98809501	98812900	chr13	63917017	63919017	0.534806	7046	TRUE	FALSE	FALSE	0.952921	NA	FALSE	FALSE	FALSE
chr10	53458351	53460375	chr19	31082632	31084632	0.534629	7057	FALSE	TRUE	FALSE	0.982494	3614	FALSE	TRUE	FALSE
chr2	5679013	5681012	chr12	27471075	27473075	0.534429	7065	TRUE	FALSE	FALSE	0.951711	NA	TRUE	FALSE	FALSE
chr4	53704976	53706975	chr5	74172833	74174833	0.534365	7071	TRUE	TRUE	FALSE	0.977985	4723	TRUE	TRUE	FALSE
chr11	71822401	71824900	chr7	101895527	101897527	0.533927	7088	FALSE	TRUE	FALSE	0.979416	4372	FALSE	TRUE	FALSE
chr1	46595976	46600025	chr4	116220975	116222975	0.533675	7096	FALSE	TRUE	FALSE	0.941485	NA	FALSE	TRUE	FALSE
chr6	111194876	111198050	chr10	40300667	40302667	0.533539	7100	FALSE	TRUE	FALSE	0.947718	NA	FALSE	TRUE	FALSE
chr12	8177951	8179950	chr6	122810103	122812103	0.533538	7100	FALSE	TRUE	FALSE	0.967456	7166	FALSE	TRUE	FALSE
chr1	156050138	156052137	chr3	88531699	88533699	0.533499	7102	FALSE	TRUE	FALSE	0.964341	7838	FALSE	TRUE	FALSE
chr5	138532726	138534725	chr18	35497291	35499291	0.533422	7105	FALSE	TRUE	FALSE	0.973347	5824	FALSE	TRUE	FALSE
chr9	129382176	129384100	chr2	33632978	33634978	0.53331	7110	FALSE	TRUE	FALSE	0.982212	3676	FALSE	TRUE	FALSE
chr8	77577188	77579187	chr3	5202718	5204718	0.533238	7114	TRUE	FALSE	FALSE	0.913159	NA	FALSE	FALSE	FALSE
chr11	12716926	12718925	chr7	112698524	112700524	0.533229	7114	TRUE	FALSE	FALSE	0.982304	3661	TRUE	FALSE	FALSE
chr1	6843338	6845337	chr4	151861967	151863967	0.533208	7115	FALSE	TRUE	FALSE	0.982251	3671	FALSE	TRUE	FALSE
chr5	60625663	60627662	chr13	107890007	107892007	0.533158	7116	FALSE	TRUE	FALSE	0.959712	8868	FALSE	TRUE	FALSE
chr12	57914401	57918262	chr10	127287647	127289647	0.53312	7117	FALSE	TRUE	FALSE	0.960333	8722	FALSE	TRUE	FALSE
chr20	50178176	50180175	chr2	168600946	168602946	0.533109	7117	FALSE	TRUE	FALSE	0.986858	2556	FALSE	TRUE	FALSE
chr12	56243251	56245250	chr10	128777646	128779646	0.533045	7120	FALSE	TRUE	FALSE	0.961334	8504	FALSE	TRUE	FALSE
chr22	39915076	39917275	chr15	80255074	80257074	0.532722	7131	FALSE	TRUE	FALSE	0.951502	NA	FALSE	TRUE	FALSE
chr6	140857913	140859912	chr10	16544672	16546672	0.532341	7139	TRUE	FALSE	FALSE	0.982053	3724	TRUE	FALSE	FALSE
chr20	14313188	14315187	chr2	140666953	140668953	0.532081	7159	TRUE	FALSE	FALSE	0.976624	5047	TRUE	FALSE	FALSE
chr2	44393913	44395912	chr17	84956573	84958573	0.531947	7163	FALSE	TRUE	FALSE	0.979126	4440	FALSE	TRUE	FALSE
chr2	71789051	71791050	chr6	84106112	84108112	0.5319	7165	FALSE	TRUE	FALSE	0.963063	8116	FALSE	TRUE	FALSE
chr1	205269638	205271637	chr1	132332971	132334971	0.53186	7166	TRUE	FALSE	FALSE	0.959071	9014	TRUE	FALSE	FALSE
chr5	139126688	139128687	chr18	35919291	35921291	0.531762	7169	TRUE	FALSE	FALSE	0.979445	4363	TRUE	FALSE	FALSE
chr2	46533451	46535450	chr17	86761572	86763572	0.531638	7173	TRUE	FALSE	FALSE	0.986748	2586	TRUE	FALSE	FALSE
chr17	63555038	63557037	chr11	108920628	108922628	0.531515	7176	FALSE	TRUE	FALSE	0.953161	NA	FALSE	TRUE	FALSE
chr6	26044401	26046425	chr13	23745026	23747026	0.531092	7189	FALSE	TRUE	FALSE	0.855196	NA	FALSE	TRUE	FALSE
chr17	18085226	18087225	chr11	60536639	60538639	0.531035	7192	FALSE	TRUE	FALSE	0.935171	NA	FALSE	TRUE	FALSE
chr3	39191563	39193562	chr9	119980787	119982787	0.530968	7194	FALSE	TRUE	FALSE	0.982662	3572	FALSE	TRUE	FALSE
chr2	27300526	27302675	chr5	30912843	30914843	0.530876	7197	FALSE	TRUE	FALSE	0.949315	NA	FALSE	TRUE	FALSE
chr11	129870801	129874100	chr9	31279808	31281808	0.530765	7200	FALSE	TRUE	FALSE	0.854	NA	FALSE	TRUE	FALSE
chr7	5466583	5468303	chr5	142820817	142822817	0.53049	7208	TRUE	TRUE	FALSE	0.930744	NA	TRUE	TRUE	FALSE
chr17	47864701	47866700	chr11	95309631	95311631	0.530249	7215	FALSE	TRUE	FALSE	0.963033	8121	FALSE	TRUE	FALSE
chr4	174451596	174453375	chr8	57319044	57321044	0.530148	7217	FALSE	TRUE	FALSE	0.983173	3460	FALSE	TRUE	FALSE
chr1	27998101	28000100	chr4	132936972	132938972	0.530118	7220	TRUE	FALSE	FALSE	0.925571	NA	FALSE	FALSE	FALSE
chr2	27603113	27605112	chr5	31201843	31203843	0.530003	7227	FALSE	TRUE	FALSE	0.966667	7325	FALSE	TRUE	FALSE
chr17	79314276	79321075	chr11	120185625	120187625	0.529801	7244	TRUE	TRUE	FALSE	0.962947	8135	TRUE	TRUE	FALSE
chr3	64135688	64137687	chr6	92414110	92416110	0.529665	7253	TRUE	FALSE	FALSE	0.900881	NA	FALSE	FALSE	FALSE
chr1	235489876	235493300	chr13	14063029	14065029	0.529636	7255	FALSE	TRUE	FALSE	0.98248	3614	FALSE	TRUE	FALSE
chr20	56155263	56157262	chr2	173171945	173173945	0.529528	7260	TRUE	FALSE	FALSE	0.964272	7855	TRUE	FALSE	FALSE
chr21	47498126	47501987	chr10	76634658	76636658	0.529276	7269	TRUE	FALSE	FALSE	0.948758	NA	TRUE	FALSE	FALSE
chr3	157216351	157218350	chr3	66291704	66293704	0.529237	7271	TRUE	FALSE	FALSE	0.958237	9202	TRUE	FALSE	FALSE
chr7	129917463	129919462	chr6	30552124	30554124	0.528906	7284	TRUE	TRUE	FALSE	0.930982	NA	FALSE	TRUE	FALSE
chr7	130037601	130039600	chr6	30654124	30656124	0.52888	7285	FALSE	TRUE	FALSE	0.98252	3611	FALSE	TRUE	FALSE
chr5	92584551	92586550	chr13	78625014	78627014	0.528691	7291	TRUE	FALSE	FALSE	0.986656	2606	TRUE	FALSE	FALSE
chr12	6798226	6800225	chr6	125008102	125010102	0.528685	7291	FALSE	TRUE	FALSE	0.9495	NA	FALSE	TRUE	FALSE
chr1	156073688	156075687	chr3	88511699	88513699	0.528685	7291	FALSE	TRUE	FALSE	0.918479	NA	FALSE	TRUE	FALSE
chr16	87886451	87888600	chr8	121898030	121900030	0.52862	7292	FALSE	TRUE	FALSE	0.882452	NA	FALSE	TRUE	FALSE
chr16	73809238	73811237	chr8	108040033	108042033	0.528498	7298	TRUE	FALSE	FALSE	0.984465	3152	TRUE	FALSE	FALSE
chr5	58423113	58425112	chr13	109821006	109823006	0.528484	7299	TRUE	FALSE	FALSE	0.962406	8273	TRUE	FALSE	FALSE
chr11	75268576	75271125	chr7	99355527	99357527	0.528451	7300	FALSE	TRUE	FALSE	0.943455	NA	FALSE	TRUE	FALSE
chr3	55580751	55582750	chr14	28440358	28442358	0.52829	7304	TRUE	FALSE	FALSE	0.982257	3670	TRUE	FALSE	FALSE
chr6	133452826	133454825	chr10	23448671	23450671	0.528097	7313	TRUE	FALSE	FALSE	0.984158	3223	TRUE	FALSE	FALSE
chr15	74464826	74467575	chr9	58157801	58159801	0.528085	7314	FALSE	TRUE	FALSE	0.976056	5165	FALSE	TRUE	FALSE
chr6	32935476	32939650	chr17	34120584	34122584	0.527593	7333	FALSE	TRUE	FALSE	0.932748	NA	FALSE	TRUE	FALSE
chr9	126503413	126505412	chr2	38110977	38112977	0.52759	7333	FALSE	TRUE	FALSE	0.974546	5560	FALSE	TRUE	FALSE
chr5	76381501	76384400	chr13	95325010	95327010	0.527543	7334	FALSE	TRUE	FALSE	0.945311	NA	FALSE	TRUE	FALSE
chr3	11622476	11624475	chr6	114874104	114876104	0.527351	7339	FALSE	TRUE	FALSE	0.963774	7954	FALSE	TRUE	FALSE
chr2	64429301	64431950	chr11	21033648	21035648	0.52724	7341	TRUE	FALSE	FALSE	0.984692	3094	TRUE	FALSE	FALSE
chr10	80301701	80303700	chr14	24992359	24994359	0.527158	7342	TRUE	FALSE	FALSE	0.946998	NA	TRUE	FALSE	FALSE
chr7	139875376	139877675	chr6	39205122	39207122	0.526975	7346	FALSE	TRUE	FALSE	0.826874	NA	FALSE	TRUE	FALSE
chr19	49140401	49142400	chr7	45703540	45705540	0.526947	7347	FALSE	TRUE	FALSE	0.981062	3971	FALSE	TRUE	FALSE
chr1	8771463	8773462	chr4	150360967	150362967	0.526899	7349	TRUE	FALSE	FALSE	0.948951	NA	FALSE	FALSE	FALSE
chr6	27857576	27859700	chr13	21717027	21719027	0.526863	7352	FALSE	TRUE	FALSE	0.960846	8615	FALSE	TRUE	FALSE
chr19	17356551	17358550	chr8	71381041	71383041	0.526774	7355	FALSE	TRUE	FALSE	0.941757	NA	FALSE	TRUE	FALSE
chrX	102940776	102943375	chrX	136741028	136743028	0.526619	7363	FALSE	TRUE	FALSE	0.986068	2736	FALSE	TRUE	FALSE
chr15	77711276	77714200	chr9	56417802	56419802	0.526519	7367	FALSE	TRUE	FALSE	0.918355	NA	FALSE	TRUE	FALSE
chr3	58033888	58035887	chr14	7847363	7849363	0.526428	7369	TRUE	FALSE	FALSE	0.984009	3258	TRUE	FALSE	FALSE
chr7	5461418	5463139	chr5	142815817	142817817	0.525779	7398	FALSE	TRUE	FALSE	0.944229	NA	FALSE	TRUE	FALSE
chr1	178839601	178841600	chr1	156836965	156838965	0.525498	7406	FALSE	TRUE	FALSE	0.967957	7055	FALSE	TRUE	FALSE
chr10	21805361	21807237	chr2	18046981	18048981	0.525058	7424	FALSE	TRUE	TRUE	0.925416	NA	FALSE	TRUE	TRUE
chr13	31734601	31737750	chr5	149635815	149637815	0.525044	7426	FALSE	TRUE	FALSE	0.975581	5295	FALSE	TRUE	FALSE
chr11	1952138	1954137	chr7	142508517	142510517	0.524835	7438	FALSE	TRUE	FALSE	0.956453	9594	FALSE	TRUE	FALSE
chr15	50645451	50649025	chr2	126673956	126675956	0.524822	7438	FALSE	TRUE	FALSE	0.865515	NA	FALSE	TRUE	FALSE
chr1	178906551	178908550	chr1	156780965	156782965	0.524626	7445	TRUE	FALSE	FALSE	0.967658	7123	TRUE	FALSE	FALSE
chr6	37098338	37100337	chr17	29457586	29459586	0.524571	7446	TRUE	FALSE	FALSE	0.957425	9399	TRUE	FALSE	FALSE
chr2	178482651	178484650	chr2	75980968	75982968	0.52455	7446	FALSE	TRUE	FALSE	0.981148	3948	FALSE	TRUE	FALSE
chr11	68959676	68961675	chr7	145180517	145182517	0.524486	7448	TRUE	FALSE	FALSE	0.979113	4446	TRUE	FALSE	FALSE
chr2	74666601	74669450	chr6	83136112	83138112	0.524316	7457	FALSE	TRUE	FALSE	0.95418	NA	FALSE	TRUE	FALSE
chr7	129709401	129711400	chr6	30401124	30403124	0.524269	7460	FALSE	TRUE	FALSE	0.951585	NA	FALSE	TRUE	FALSE
chr20	17548776	17551600	chr2	143913952	143915952	0.524069	7469	FALSE	TRUE	FALSE	0.956105	9675	FALSE	TRUE	FALSE
chr3	112912238	112914237	chr16	44579373	44581373	0.523841	7483	TRUE	FALSE	FALSE	0.981267	3916	TRUE	FALSE	FALSE
chrX	49047201	49049200	chrX	7648057	7650057	0.523785	7485	TRUE	FALSE	FALSE	0.968775	6868	TRUE	FALSE	FALSE
chr1	19717376	19719375	chr4	139250970	139252970	0.52366	7490	TRUE	FALSE	FALSE	0.98476	3076	TRUE	FALSE	FALSE
chr9	132318501	132321875	chr2	30757978	30759978	0.523391	7504	TRUE	FALSE	FALSE	0.959249	8975	TRUE	FALSE	FALSE
chr16	73893501	73895500	chr8	107974033	107976033	0.52328	7515	TRUE	FALSE	FALSE	0.90128	NA	TRUE	FALSE	FALSE
chr1	154244163	154246162	chr3	89997698	89999698	0.523223	7516	FALSE	TRUE	FALSE	0.981293	3903	FALSE	TRUE	FALSE
chr11	69257326	69260075	chr7	145029517	145031517	0.523006	7527	TRUE	FALSE	FALSE	0.982279	3667	TRUE	FALSE	FALSE
chr1	147011801	147015075	chr3	97296697	97298697	0.522941	7531	FALSE	TRUE	FALSE	0.948473	NA	FALSE	TRUE	FALSE
chr1	88109238	88111237	chr3	143911686	143913686	0.522722	7543	TRUE	FALSE	FALSE	0.983221	3450	TRUE	FALSE	FALSE
chr5	16935001	16937100	chr15	25622086	25624086	0.522692	7545	FALSE	TRUE	FALSE	0.951734	NA	FALSE	TRUE	FALSE
chr13	45008776	45011825	chr14	76504347	76506347	0.522681	7546	FALSE	TRUE	FALSE	0.874295	NA	FALSE	TRUE	FALSE
chr3	169381536	169383457	chr3	30509712	30511712	0.522644	7547	FALSE	TRUE	FALSE	0.98615	2718	FALSE	TRUE	FALSE
chr7	102553001	102555000	chr5	21542845	21544845	0.522412	7563	FALSE	TRUE	FALSE	0.982553	3604	FALSE	TRUE	FALSE
chr19	1651738	1653737	chr10	80432657	80434657	0.522408	7563	FALSE	TRUE	FALSE	0.964102	7887	FALSE	TRUE	FALSE
chr19	955763	957762	chr10	79944658	79946658	0.52219	7576	FALSE	TRUE	FALSE	0.972213	6073	FALSE	TRUE	FALSE
chr8	28259301	28261300	chr14	65342350	65344350	0.522105	7580	TRUE	FALSE	FALSE	0.950866	NA	FALSE	FALSE	FALSE
chr14	52117126	52122450	chr12	70826065	70828065	0.522043	7585	TRUE	TRUE	FALSE	0.98455	3134	FALSE	TRUE	FALSE
chr13	74338938	74340937	chr14	99942342	99944342	0.521786	7600	TRUE	FALSE	FALSE	0.978261	4655	TRUE	FALSE	FALSE
chr6	43596513	43598512	chr17	46159582	46161582	0.52147	7610	FALSE	TRUE	FALSE	0.957908	9270	FALSE	TRUE	FALSE
chr1	9340951	9342950	chr4	149963968	149965968	0.521175	7621	TRUE	FALSE	FALSE	0.965967	7484	TRUE	FALSE	FALSE
chr19	38699451	38702225	chr7	29317544	29319544	0.521113	7625	TRUE	FALSE	FALSE	0.939219	NA	TRUE	FALSE	FALSE
chr2	64977101	64979550	chr11	20541648	20543648	0.520854	7635	FALSE	TRUE	FALSE	0.983796	3310	FALSE	TRUE	FALSE
chr11	94986401	94988400	chr9	14245812	14247812	0.520782	7639	TRUE	FALSE	FALSE	0.964055	7901	TRUE	FALSE	FALSE
chr4	174254201	174257250	chr8	57511044	57513044	0.520739	7641	FALSE	TRUE	FALSE	0.932055	NA	FALSE	TRUE	FALSE
chr9	13990651	13992650	chr4	82218983	82220983	0.520353	7650	TRUE	FALSE	FALSE	0.983101	3473	TRUE	FALSE	FALSE
chr6	43737351	43740225	chr17	46030582	46032582	0.519836	7671	FALSE	TRUE	FALSE	0.94166	NA	FALSE	TRUE	FALSE
chr9	112887026	112890125	chr4	57844989	57846989	0.519486	7682	FALSE	TRUE	TRUE	0.930165	NA	FALSE	TRUE	TRUE
chr17	7588376	7592325	chr11	69579637	69581637	0.519065	7699	FALSE	TRUE	FALSE	0.939533	NA	FALSE	TRUE	FALSE
chr7	139043201	139046400	chr6	38551122	38553122	0.519002	7702	FALSE	TRUE	FALSE	0.969751	6642	FALSE	TRUE	FALSE
chr5	139076501	139079225	chr18	35873291	35875291	0.51892	7706	TRUE	FALSE	FALSE	0.961373	8494	TRUE	FALSE	FALSE
chr22	43758988	43760987	chr15	83734073	83736073	0.518755	7712	TRUE	FALSE	FALSE	0.969872	6616	TRUE	FALSE	FALSE
chr15	68237988	68239987	chr9	63073800	63075800	0.518623	7718	TRUE	FALSE	FALSE	0.960787	8626	TRUE	FALSE	FALSE
chr18	53247951	53257925	chr18	69346283	69348283	0.518116	7741	FALSE	TRUE	FALSE	0.97884	4510	FALSE	TRUE	FALSE
chr11	121566688	121568687	chr9	41917805	41919805	0.518097	7742	TRUE	FALSE	FALSE	0.984343	3184	TRUE	FALSE	FALSE
chr1	27928276	27930425	chr4	133011971	133013971	0.517834	7752	FALSE	TRUE	FALSE	0.914265	NA	FALSE	TRUE	FALSE
chr1	55036876	55038875	chr4	106784978	106786978	0.517478	7762	TRUE	FALSE	FALSE	0.952638	NA	TRUE	FALSE	FALSE
chr15	99393601	99397125	chr7	68128535	68130535	0.51734	7764	FALSE	FALSE	TRUE	0.986926	2537	FALSE	FALSE	TRUE
chr5	139034638	139036637	chr18	35836291	35838291	0.517213	7769	TRUE	FALSE	FALSE	0.971042	6347	TRUE	FALSE	FALSE
chr8	29207576	29211025	chr8	34805050	34807050	0.517222	7769	FALSE	TRUE	FALSE	0.958384	9161	FALSE	TRUE	FALSE
chr7	130126326	130131825	chr6	30735124	30737124	0.517122	7773	FALSE	TRUE	FALSE	0.982979	3500	FALSE	TRUE	FALSE
chr2	64869826	64872450	chr11	20639648	20641648	0.517052	7777	TRUE	FALSE	FALSE	0.936702	NA	FALSE	FALSE	FALSE
chr10	61667201	61669200	chr10	70094660	70096660	0.517042	7778	FALSE	TRUE	FALSE	0.984625	3111	FALSE	TRUE	FALSE
chr12	58245651	58247650	chr10	126971647	126973647	0.516789	7792	TRUE	FALSE	FALSE	0.95774	9316	TRUE	FALSE	FALSE
chr2	220460776	220462850	chr1	75519984	75521984	0.516805	7792	FALSE	TRUE	FALSE	0.98707	2502	FALSE	TRUE	FALSE
chr3	71178601	71180600	chr6	99095108	99097108	0.516152	7816	FALSE	TRUE	FALSE	0.970645	6423	FALSE	TRUE	FALSE
chr17	16283276	16285500	chr11	62550638	62552638	0.516096	7817	FALSE	TRUE	FALSE	0.872079	NA	FALSE	TRUE	FALSE
chr6	30582826	30586525	chr17	35916584	35918584	0.516083	7818	FALSE	TRUE	FALSE	0.944664	NA	FALSE	TRUE	FALSE
chr13	34115376	34118325	chr5	151367815	151369815	0.516076	7818	FALSE	TRUE	FALSE	0.962763	8181	FALSE	TRUE	FALSE
chr11	76490876	76494762	chr7	98360528	98362528	0.51586	7828	FALSE	TRUE	FALSE	0.981738	3791	FALSE	TRUE	FALSE
chr1	85740788	85742787	chr3	145923685	145925685	0.515654	7835	FALSE	TRUE	FALSE	0.985275	2940	FALSE	TRUE	FALSE
chr22	36764163	36766162	chr15	77827074	77829074	0.515511	7840	TRUE	FALSE	FALSE	0.980334	4140	TRUE	FALSE	FALSE
chr16	69923626	69925750	chr8	107519033	107521033	0.515505	7841	TRUE	FALSE	FALSE	0.983325	3432	TRUE	FALSE	FALSE
chr2	37898688	37900687	chr17	79354574	79356574	0.515323	7849	FALSE	TRUE	FALSE	0.981482	3863	FALSE	TRUE	FALSE
chr12	116818976	116820975	chr5	118464823	118466823	0.515081	7858	TRUE	FALSE	FALSE	0.944113	NA	FALSE	FALSE	FALSE
chr13	100150551	100152550	chr14	122104337	122106337	0.514863	7874	FALSE	TRUE	FALSE	0.977425	4852	FALSE	TRUE	FALSE
chr1	33283426	33285425	chr4	129187972	129189972	0.514778	7880	FALSE	TRUE	FALSE	0.976696	5027	FALSE	TRUE	FALSE
chr9	130828551	130830550	chr2	32450978	32452978	0.514445	7894	FALSE	TRUE	FALSE	0.975044	5443	FALSE	TRUE	FALSE
chr11	2008876	2015800	chr7	142569517	142571517	0.514231	7906	FALSE	FALSE	TRUE	0.923739	NA	FALSE	FALSE	TRUE
chr8	27131326	27133325	chr14	66323350	66325350	0.513984	7921	TRUE	FALSE	FALSE	0.961776	8415	TRUE	FALSE	FALSE
chr1	38464876	38467600	chr4	124703973	124705973	0.513907	7925	TRUE	FALSE	FALSE	0.982705	3563	TRUE	FALSE	FALSE
chr14	56471313	56473312	chr14	48004354	48006354	0.513807	7928	TRUE	FALSE	FALSE	0.939668	NA	FALSE	FALSE	FALSE
chr10	11205801	11208000	chr2	6720984	6722984	0.513765	7932	FALSE	TRUE	FALSE	0.980372	4132	FALSE	TRUE	FALSE
chr17	55958176	55960175	chr11	88171632	88173632	0.513726	7933	TRUE	FALSE	FALSE	0.937968	NA	TRUE	FALSE	FALSE
chr1	2201388	2203387	chr4	155187966	155189966	0.513641	7935	FALSE	TRUE	FALSE	0.98043	4119	FALSE	TRUE	FALSE
chr17	48996138	48998137	chr11	94159631	94161631	0.513628	7936	TRUE	FALSE	FALSE	0.946229	NA	FALSE	FALSE	FALSE
chr19	13187501	13191575	chr8	84723038	84725038	0.513581	7937	FALSE	TRUE	FALSE	0.961539	8460	FALSE	TRUE	FALSE
chr19	47161301	47163300	chr7	16875546	16877546	0.513472	7942	FALSE	TRUE	FALSE	0.954124	NA	FALSE	TRUE	FALSE
chr2	106361038	106363037	chr1	43444991	43446991	0.513468	7942	FALSE	TRUE	FALSE	0.956722	9539	FALSE	TRUE	FALSE
chr17	61677488	61679487	chr11	106065628	106067628	0.513335	7946	FALSE	TRUE	FALSE	0.982371	3639	FALSE	TRUE	FALSE
chr10	74078638	74080637	chr10	59910662	59912662	0.513113	7956	TRUE	FALSE	FALSE	0.937227	NA	FALSE	FALSE	FALSE
chr18	74201826	74208800	chr18	82912280	82914280	0.513093	7958	FALSE	TRUE	FALSE	0.981555	3838	FALSE	TRUE	FALSE
chr17	17585151	17587150	chr11	60105639	60107639	0.51307	7960	FALSE	TRUE	FALSE	0.95534	9839	FALSE	TRUE	FALSE
chr17	9232888	9234887	chr11	68145637	68147637	0.513037	7962	TRUE	FALSE	FALSE	0.983051	3481	TRUE	FALSE	FALSE
chr12	115120276	115123100	chr5	119670822	119672822	0.512372	7987	FALSE	TRUE	FALSE	0.971481	6252	FALSE	TRUE	FALSE
chr1	40363463	40365462	chr4	122997974	122999974	0.512322	7988	FALSE	TRUE	FALSE	0.980659	4076	FALSE	TRUE	FALSE
chr12	91773551	91776725	chr10	97312654	97314654	0.512148	7997	TRUE	FALSE	FALSE	0.972496	6005	TRUE	FALSE	FALSE
chr15	44084001	44086000	chr2	121448957	121450957	0.511911	8005	FALSE	TRUE	FALSE	0.944713	NA	FALSE	TRUE	FALSE
chr11	118778251	118780975	chr9	44499805	44501805	0.5116	8017	FALSE	TRUE	FALSE	0.981901	3754	FALSE	TRUE	FALSE
chr17	27619701	27622000	chr11	77685635	77687635	0.511577	8018	FALSE	TRUE	FALSE	0.923227	NA	FALSE	TRUE	FALSE
chr1	117232463	117234462	chr3	101349696	101351696	0.511396	8029	TRUE	FALSE	FALSE	0.977946	4729	TRUE	FALSE	FALSE
chr5	174158801	174160800	chr13	53464019	53466019	0.511328	8033	FALSE	FALSE	TRUE	0.909462	NA	TRUE	FALSE	TRUE
chr15	57694776	57696775	chr9	71752798	71754798	0.511265	8034	TRUE	FALSE	FALSE	0.937824	NA	FALSE	FALSE	FALSE
chr17	7759288	7761287	chr11	69395637	69397637	0.511099	8038	FALSE	TRUE	FALSE	0.950386	NA	FALSE	TRUE	FALSE
chr12	14546638	14548637	chr6	136542099	136544099	0.511095	8039	TRUE	FALSE	FALSE	0.985807	2806	TRUE	FALSE	FALSE
chr22	45713351	45715550	chr15	85042072	85044072	0.511074	8041	TRUE	FALSE	FALSE	0.975127	5418	TRUE	FALSE	FALSE
chr12	120798826	120800825	chr5	115435823	115437823	0.510972	8048	FALSE	TRUE	FALSE	0.965669	7540	FALSE	TRUE	FALSE
chr12	52426001	52428000	chr15	101246069	101248069	0.510957	8049	TRUE	FALSE	FALSE	0.924121	NA	FALSE	FALSE	FALSE
chr21	29482838	29484837	chr16	86693363	86695363	0.510793	8059	TRUE	FALSE	FALSE	0.914131	NA	TRUE	FALSE	FALSE
chr3	20226763	20228762	chr17	53687580	53689580	0.510598	8067	FALSE	TRUE	FALSE	0.91412	NA	FALSE	TRUE	FALSE
chr6	91084163	91086162	chr4	32169995	32171995	0.510469	8073	TRUE	FALSE	FALSE	0.961695	8434	TRUE	FALSE	FALSE
chr3	9436513	9438512	chr6	113075105	113077105	0.510151	8088	FALSE	TRUE	FALSE	0.966021	7466	FALSE	TRUE	FALSE
chr11	94962526	94966075	chr9	14275812	14277812	0.509785	8101	FALSE	TRUE	FALSE	0.956875	9506	FALSE	TRUE	FALSE
chr9	126773026	126776125	chr2	38350976	38352976	0.509626	8110	FALSE	TRUE	FALSE	0.973395	5813	FALSE	TRUE	FALSE
chr21	40508151	40510150	chr16	95962361	95964361	0.509576	8113	TRUE	FALSE	FALSE	0.938533	NA	FALSE	FALSE	FALSE
chr16	49631563	49635475	chr8	87752037	87754037	0.509346	8122	TRUE	FALSE	FALSE	0.9434	NA	FALSE	FALSE	FALSE
chr3	4909051	4911050	chr6	108570106	108572106	0.509342	8122	FALSE	TRUE	FALSE	0.978912	4494	FALSE	TRUE	FALSE
chr2	114646176	114648950	chr1	125433973	125435973	0.509287	8125	FALSE	TRUE	FALSE	0.973511	5787	FALSE	TRUE	FALSE
chr12	96587151	96590675	chr10	93308654	93310654	0.50893	8144	FALSE	TRUE	FALSE	0.913861	NA	FALSE	TRUE	FALSE
chr9	116309738	116311737	chr4	62661988	62663988	0.508707	8150	FALSE	TRUE	FALSE	0.980547	4099	FALSE	TRUE	FALSE
chr3	52109251	52112675	chr9	106347790	106349790	0.508693	8150	TRUE	FALSE	FALSE	0.969953	6591	TRUE	FALSE	FALSE
chr6	6826088	6828087	chr13	37562023	37564023	0.508547	8156	TRUE	FALSE	FALSE	0.922856	NA	FALSE	FALSE	FALSE
chr1	77978701	77980700	chr3	152483684	152485684	0.508445	8160	TRUE	FALSE	FALSE	0.974849	5488	TRUE	FALSE	FALSE
chr5	143468451	143470450	chr18	40110290	40112290	0.508425	8163	TRUE	FALSE	FALSE	0.981188	3937	TRUE	FALSE	FALSE
chr8	93090838	93092837	chr4	13765999	13767999	0.508398	8164	FALSE	TRUE	FALSE	0.971791	6168	FALSE	TRUE	FALSE
chr11	121941451	121943450	chr9	41609805	41611805	0.508411	8164	FALSE	TRUE	FALSE	0.976548	5060	FALSE	TRUE	FALSE
chr16	29815413	29817412	chr7	127026521	127028521	0.508229	8169	FALSE	TRUE	FALSE	0.962548	8230	FALSE	TRUE	FALSE
chr12	86228663	86230662	chr10	102511652	102513652	0.508173	8171	FALSE	TRUE	FALSE	0.98507	2987	FALSE	TRUE	FALSE
chr16	30959563	30961562	chr7	127768521	127770521	0.508107	8172	FALSE	TRUE	FALSE	0.981564	3835	FALSE	TRUE	FALSE
chr14	77497476	77500500	chr12	86887062	86889062	0.507822	8179	FALSE	TRUE	FALSE	0.983291	3439	FALSE	TRUE	FALSE
chr19	47758301	47760300	chr7	16285547	16287547	0.507608	8194	FALSE	TRUE	FALSE	0.973314	5833	FALSE	TRUE	FALSE
chr1	198903776	198906625	chr1	137898970	137900970	0.507544	8196	FALSE	TRUE	FALSE	0.961773	8417	FALSE	TRUE	FALSE
chrX	53710376	53713850	chrX	151802024	151804024	0.507443	8199	FALSE	TRUE	FALSE	0.909949	NA	FALSE	TRUE	FALSE
chr3	185080351	185082350	chr16	21845378	21847378	0.507334	8205	FALSE	TRUE	FALSE	0.968227	7000	FALSE	TRUE	FALSE
chr11	12823626	12825625	chr7	112787524	112789524	0.507276	8206	TRUE	FALSE	FALSE	0.968202	7007	TRUE	FALSE	FALSE
chr4	151509458	151511378	chr3	86540699	86542699	0.507176	8209	FALSE	TRUE	FALSE	0.979242	4414	FALSE	TRUE	FALSE
chr12	105916426	105918425	chr10	83894657	83896657	0.507201	8209	TRUE	FALSE	FALSE	0.976034	5170	TRUE	FALSE	FALSE
chr6	15244476	15246575	chr13	44730021	44732021	0.506868	8226	FALSE	TRUE	FALSE	0.935115	NA	FALSE	TRUE	FALSE
chr6	111872051	111874050	chr10	39658667	39660667	0.506815	8231	FALSE	FALSE	TRUE	0.982719	3559	FALSE	FALSE	TRUE
chr7	73456813	73458812	chr5	134727819	134729819	0.506623	8236	FALSE	TRUE	FALSE	0.982422	3627	FALSE	TRUE	FALSE
chr10	114817401	114821362	chr19	55837627	55839627	0.506291	8254	FALSE	TRUE	FALSE	0.976343	5109	FALSE	TRUE	FALSE
chr19	13200551	13204275	chr8	84712038	84714038	0.505987	8269	FALSE	TRUE	FALSE	0.982362	3640	FALSE	TRUE	FALSE
chr9	37464101	37467150	chr4	45010992	45012992	0.505957	8270	FALSE	TRUE	FALSE	0.952019	NA	FALSE	TRUE	FALSE
chr6	27105563	27107562	chr13	22040027	22042027	0.505622	8283	FALSE	TRUE	FALSE	0.898124	NA	FALSE	TRUE	FALSE
chr11	118788438	118790437	chr9	44488805	44490805	0.505624	8283	TRUE	FALSE	FALSE	0.974108	5643	TRUE	FALSE	FALSE
chr1	88149151	88151150	chr3	143863686	143865686	0.505551	8285	TRUE	FALSE	FALSE	0.929881	NA	TRUE	FALSE	FALSE
chr2	61763226	61767025	chr11	23255647	23257647	0.505369	8289	FALSE	TRUE	FALSE	0.920253	NA	FALSE	TRUE	FALSE
chr2	20270838	20272837	chr12	8913080	8915080	0.505272	8293	TRUE	FALSE	FALSE	0.898226	NA	TRUE	FALSE	FALSE
chr16	73337351	73339350	chr8	108480033	108482033	0.504987	8303	TRUE	FALSE	FALSE	0.977567	4822	TRUE	FALSE	FALSE
chr3	124859651	124861650	chr16	33583375	33585375	0.504854	8310	TRUE	FALSE	FALSE	0.963205	8088	TRUE	FALSE	FALSE
chr11	64546213	64548212	chr19	6361638	6363638	0.504806	8311	FALSE	TRUE	FALSE	0.979846	4264	FALSE	TRUE	FALSE
chr7	86780701	86783375	chr5	9159848	9161848	0.504467	8326	FALSE	TRUE	FALSE	0.979551	4341	FALSE	TRUE	FALSE
chr1	64311988	64313987	chr4	100154979	100156979	0.50432	8330	TRUE	FALSE	FALSE	0.980577	4087	TRUE	FALSE	FALSE
chr2	121515001	121517000	chr1	119032974	119034974	0.504256	8333	TRUE	FALSE	FALSE	0.97534	5348	TRUE	FALSE	FALSE
chr13	41633226	41636575	chr14	79480347	79482347	0.504155	8335	FALSE	TRUE	FALSE	0.956358	9613	FALSE	TRUE	FALSE
chr17	61227738	61229737	chr11	105757628	105759628	0.503875	8351	TRUE	FALSE	FALSE	0.982715	3559	TRUE	FALSE	FALSE
chr16	4435530	4437508	chr16	4652382	4654382	0.503643	8364	TRUE	FALSE	FALSE	0.956606	9561	TRUE	FALSE	FALSE
chr13	36044051	36045770	chr3	55786706	55788706	0.503624	8367	FALSE	TRUE	FALSE	0.962743	8184	FALSE	TRUE	FALSE
chr1	157970976	157973625	chr3	87164699	87166699	0.503527	8369	TRUE	FALSE	FALSE	0.911396	NA	TRUE	FALSE	FALSE
chr5	178752076	178754075	chr11	50621641	50623641	0.503485	8371	TRUE	FALSE	FALSE	0.960544	8680	TRUE	FALSE	FALSE
chr11	95975601	95977600	chr9	13482812	13484812	0.503291	8380	TRUE	FALSE	FALSE	0.970688	6409	TRUE	FALSE	FALSE
chr1	32478151	32480775	chr4	129740972	129742972	0.503214	8381	FALSE	TRUE	FALSE	0.941731	NA	FALSE	TRUE	FALSE
chr17	57230101	57233925	chr11	87108633	87110633	0.503008	8387	FALSE	TRUE	FALSE	0.97173	6185	FALSE	TRUE	FALSE
chr2	11883588	11885587	chr12	16591078	16593078	0.502943	8389	FALSE	TRUE	FALSE	0.94127	NA	FALSE	TRUE	FALSE
chr19	52691526	52694400	chr17	20944588	20946588	0.502605	8406	FALSE	TRUE	FALSE	0.955639	9771	FALSE	TRUE	FALSE
chr10	103576801	103579525	chr19	45782629	45784629	0.50239	8418	FALSE	TRUE	FALSE	0.946366	NA	FALSE	TRUE	FALSE
chr11	6668101	6670100	chr7	105778526	105780526	0.502293	8422	TRUE	FALSE	FALSE	0.984785	3069	TRUE	FALSE	FALSE
chr9	34651626	34653825	chr4	41759993	41761993	0.502261	8423	FALSE	TRUE	FALSE	0.977398	4860	FALSE	TRUE	FALSE
chr18	72915526	72924675	chr18	84087280	84089280	0.502215	8424	FALSE	TRUE	FALSE	0.930164	NA	FALSE	TRUE	FALSE
chr5	116198888	116200887	chr18	47646288	47648288	0.502124	8432	TRUE	FALSE	FALSE	0.946228	NA	FALSE	FALSE	FALSE
chr9	112579501	112581625	chr4	57606989	57608989	0.50207	8435	TRUE	FALSE	FALSE	0.966654	7331	TRUE	FALSE	FALSE
chr2	148777226	148780000	chr2	48948974	48950974	0.502025	8438	FALSE	TRUE	FALSE	0.927588	NA	FALSE	TRUE	FALSE
chrX	51634651	51636650	chrX	94542037	94544037	0.501903	8442	FALSE	TRUE	FALSE	0.866802	NA	FALSE	TRUE	FALSE
chr10	32665876	32669575	chr18	6515298	6517298	0.501812	8446	FALSE	TRUE	FALSE	0.957291	9424	FALSE	TRUE	FALSE
chr22	42694776	42696775	chr15	82924073	82926073	0.501377	8460	TRUE	FALSE	FALSE	0.954126	NA	FALSE	FALSE	FALSE
chr5	73195726	73197725	chr13	97939009	97941009	0.501043	8481	TRUE	FALSE	FALSE	0.98174	3791	TRUE	FALSE	FALSE
chr10	91403826	91406025	chr19	34877631	34879631	0.500845	8490	FALSE	TRUE	FALSE	0.957974	9259	FALSE	TRUE	FALSE
chr7	27220651	27222587	chr6	52242119	52244119	0.500727	8496	FALSE	TRUE	FALSE	0.973624	5759	FALSE	TRUE	FALSE
chr2	172915488	172917487	chr2	71497969	71499969	0.500604	8500	TRUE	FALSE	FALSE	0.97863	4568	TRUE	FALSE	FALSE
chr9	129386026	129387950	chr2	33629978	33631978	0.500452	8506	FALSE	TRUE	FALSE	0.963653	7984	FALSE	TRUE	FALSE
chr11	44825551	44827550	chr2	93276964	93278964	0.500321	8509	TRUE	FALSE	FALSE	0.972124	6096	TRUE	FALSE	FALSE
chr1	172111484	172113412	chr1	162217964	162219964	0.50017	8518	FALSE	TRUE	FALSE	0.977054	4931	FALSE	TRUE	FALSE
chr5	96436938	96438937	chr17	17447588	17449588	0.500171	8518	FALSE	TRUE	FALSE	0.981512	3850	FALSE	TRUE	FALSE
chr1	203295551	203297675	chr1	134059971	134061971	0.500072	8520	TRUE	FALSE	FALSE	0.889523	NA	FALSE	FALSE	FALSE
chr19	30850751	30852750	chr7	37639542	37641542	0.499738	8539	TRUE	FALSE	FALSE	0.981494	3854	TRUE	FALSE	FALSE
chr3	170073276	170075275	chr3	31092712	31094712	0.499609	8543	FALSE	TRUE	FALSE	0.966647	7333	FALSE	TRUE	FALSE
chr6	27100913	27102912	chr13	22041027	22043027	0.499494	8548	FALSE	TRUE	FALSE	0.909173	NA	FALSE	TRUE	FALSE
chr1	150134038	150136037	chr3	95984697	95986697	0.499309	8553	TRUE	FALSE	FALSE	0.980182	4179	TRUE	FALSE	FALSE
chr5	158406238	158408237	chr11	44738642	44740642	0.499017	8569	TRUE	FALSE	FALSE	0.964133	7880	TRUE	FALSE	FALSE
chr17	27070051	27073325	chr11	78163635	78165635	0.498864	8576	FALSE	TRUE	FALSE	0.923596	NA	FALSE	TRUE	FALSE
chr19	47103326	47105325	chr7	16923546	16925546	0.498873	8576	FALSE	TRUE	FALSE	0.890626	NA	FALSE	TRUE	FALSE
chr5	180235501	180238350	chr11	49243641	49245641	0.498847	8577	FALSE	TRUE	FALSE	0.970059	6573	FALSE	TRUE	FALSE
chr9	133699151	133702050	chr2	31748978	31750978	0.498751	8581	TRUE	FALSE	FALSE	0.92398	NA	TRUE	FALSE	FALSE
chr12	53771988	53773987	chr15	102405068	102407068	0.498341	8598	FALSE	TRUE	FALSE	0.961345	8502	FALSE	TRUE	FALSE
chr12	124872763	124874762	chr5	125056821	125058821	0.498279	8603	FALSE	TRUE	FALSE	0.973392	5813	FALSE	TRUE	FALSE
chr8	100715176	100717175	chr15	35774084	35776084	0.498231	8605	TRUE	FALSE	FALSE	0.94766	NA	TRUE	FALSE	FALSE
chr20	4147576	4149575	chr2	131505955	131507955	0.498201	8606	FALSE	TRUE	FALSE	0.944438	NA	FALSE	TRUE	FALSE
chr1	44872501	44874500	chr4	117492975	117494975	0.498174	8607	FALSE	TRUE	FALSE	0.968909	6835	FALSE	TRUE	FALSE
chr14	71787076	71789075	chr12	82169063	82171063	0.498185	8607	FALSE	TRUE	FALSE	0.955722	9748	FALSE	TRUE	FALSE
chr20	280838	282837	chr2	152409950	152411950	0.49788	8623	FALSE	TRUE	FALSE	0.912636	NA	FALSE	TRUE	FALSE
chr4	141071151	141075825	chr3	52102707	52104707	0.497717	8636	FALSE	TRUE	FALSE	0.928009	NA	FALSE	TRUE	FALSE
chr4	4860451	4862450	chr5	37823841	37825841	0.497525	8649	FALSE	TRUE	TRUE	0.97362	5761	FALSE	TRUE	TRUE
chr13	31037626	31040950	chr5	149051816	149053816	0.497233	8662	FALSE	TRUE	FALSE	0.92952	NA	FALSE	TRUE	FALSE
chr12	66134126	66137150	chr10	120551648	120553648	0.49721	8663	FALSE	FALSE	TRUE	0.967692	7115	FALSE	FALSE	TRUE
chr4	38673851	38676900	chr5	64810835	64812835	0.49717	8666	FALSE	TRUE	FALSE	0.979984	4222	FALSE	TRUE	FALSE
chr10	126849663	126851662	chr7	133123520	133125520	0.497039	8671	FALSE	TRUE	FALSE	0.967088	7236	FALSE	TRUE	FALSE
chr7	27191588	27193525	chr6	52213119	52215119	0.497005	8673	FALSE	TRUE	FALSE	0.978405	4621	FALSE	TRUE	FALSE
chr17	75389463	75391462	chr11	117284626	117286626	0.496955	8676	TRUE	FALSE	FALSE	0.913462	NA	FALSE	FALSE	FALSE
chr20	46412401	46414400	chr2	166152947	166154947	0.496797	8682	FALSE	TRUE	FALSE	0.943927	NA	FALSE	TRUE	FALSE
chr1	52520826	52522950	chr4	108832977	108834977	0.496749	8683	FALSE	TRUE	FALSE	0.92581	NA	FALSE	TRUE	FALSE
chr7	130009676	130015500	chr6	30636124	30638124	0.496686	8685	FALSE	TRUE	TRUE	0.971269	6293	FALSE	TRUE	TRUE
chr15	41197951	41199950	chr2	119299958	119301958	0.496647	8687	TRUE	FALSE	FALSE	0.963418	8044	TRUE	FALSE	FALSE
chr19	39892526	39895200	chr7	28380544	28382544	0.496575	8690	FALSE	TRUE	FALSE	0.97624	5132	FALSE	TRUE	FALSE
chr15	57527976	57529975	chr9	71878798	71880798	0.496188	8709	TRUE	FALSE	FALSE	0.970723	6406	TRUE	FALSE	FALSE
chr22	46482713	46484712	chr15	85686072	85688072	0.496097	8713	TRUE	FALSE	FALSE	0.93245	NA	FALSE	FALSE	FALSE
chr9	36400088	36402087	chr4	44166992	44168992	0.49601	8714	FALSE	TRUE	FALSE	0.942953	NA	FALSE	TRUE	FALSE
chr6	37786338	37788337	chr17	30003585	30005585	0.4959	8723	FALSE	TRUE	FALSE	0.933577	NA	FALSE	TRUE	FALSE
chr11	46401651	46404225	chr2	91930964	91932964	0.495845	8727	FALSE	TRUE	FALSE	0.953682	NA	FALSE	TRUE	FALSE
chr1	114520051	114522050	chr3	103737695	103739695	0.495797	8729	FALSE	TRUE	FALSE	0.967837	7084	FALSE	TRUE	FALSE
chr13	100610313	100612312	chr14	122452337	122454337	0.495686	8736	FALSE	TRUE	FALSE	0.980521	4102	FALSE	TRUE	FALSE
chr15	63178201	63180200	chr9	67177799	67179799	0.495642	8740	TRUE	FALSE	FALSE	0.911756	NA	FALSE	FALSE	FALSE
chr13	60324213	60326212	chr14	86748345	86750345	0.495361	8757	TRUE	FALSE	FALSE	0.898201	NA	FALSE	FALSE	FALSE
chr9	94664726	94666725	chr13	53252020	53254020	0.494892	8770	TRUE	FALSE	FALSE	0.97141	6270	TRUE	FALSE	FALSE
chr7	25891376	25900900	chr6	51170119	51172119	0.494691	8783	TRUE	FALSE	FALSE	0.925336	NA	FALSE	FALSE	FALSE
chr11	66885451	66887875	chr19	4396638	4398638	0.494656	8785	FALSE	TRUE	FALSE	0.966174	7430	FALSE	TRUE	FALSE
chr2	174888251	174891125	chr2	73045968	73047968	0.494628	8788	TRUE	FALSE	FALSE	0.980698	4072	TRUE	FALSE	FALSE
chr5	139779238	139781237	chr18	36558291	36560291	0.494512	8793	FALSE	TRUE	FALSE	0.959985	8809	FALSE	TRUE	FALSE
chr13	52206201	52208200	chr14	62867350	62869350	0.494399	8800	FALSE	TRUE	FALSE	0.978412	4620	FALSE	TRUE	FALSE
chr2	43267238	43269237	chr17	84043573	84045573	0.494389	8800	TRUE	FALSE	FALSE	0.980061	4205	TRUE	FALSE	FALSE
chr7	5568551	5571375	chr5	142905817	142907817	0.494316	8803	FALSE	TRUE	FALSE	0.95914	9000	FALSE	TRUE	FALSE
chr17	4850313	4852312	chr11	70652636	70654636	0.494285	8804	FALSE	TRUE	FALSE	0.75129	NA	FALSE	TRUE	FALSE
chr8	13081001	13083000	chr8	36684049	36686049	0.494058	8813	TRUE	FALSE	FALSE	0.981796	3782	TRUE	FALSE	FALSE
chr14	68603976	68605975	chr12	79504063	79506063	0.494011	8814	FALSE	FALSE	TRUE	0.979759	4286	FALSE	FALSE	TRUE
chr3	185540551	185544475	chr16	22161378	22163378	0.493974	8815	FALSE	TRUE	FALSE	0.684058	NA	FALSE	TRUE	FALSE
chr9	116719188	116721187	chr4	63051988	63053988	0.493723	8823	TRUE	FALSE	FALSE	0.984073	3243	TRUE	FALSE	FALSE
chr1	221914101	221916750	chr1	184033959	184035959	0.493608	8829	FALSE	TRUE	FALSE	0.942525	NA	FALSE	TRUE	FALSE
chr13	42187038	42189037	chr14	79157347	79159347	0.4936	8830	TRUE	FALSE	FALSE	0.981531	3844	TRUE	FALSE	FALSE
chr4	140969401	140971400	chr3	52006707	52008707	0.493478	8834	FALSE	TRUE	FALSE	0.974885	5481	FALSE	TRUE	FALSE
chr17	71257513	71259512	chr11	113708627	113710627	0.493062	8855	FALSE	TRUE	FALSE	0.973963	5687	FALSE	TRUE	FALSE
chr9	14315926	14317862	chr4	82506983	82508983	0.492925	8868	FALSE	TRUE	FALSE	0.975396	5333	FALSE	TRUE	FALSE
chr19	31839051	31841050	chr7	36697542	36699542	0.492923	8868	FALSE	TRUE	FALSE	0.945257	NA	FALSE	TRUE	FALSE
chr4	170580251	170582325	chr8	60954044	60956044	0.49259	8888	FALSE	TRUE	FALSE	0.967228	7208	FALSE	TRUE	FALSE
chr7	130035438	130037437	chr6	30652124	30654124	0.492514	8894	TRUE	FALSE	FALSE	0.94758	NA	FALSE	FALSE	FALSE
chr3	50374488	50376487	chr9	107552790	107554790	0.492495	8895	FALSE	TRUE	FALSE	0.883965	NA	FALSE	TRUE	FALSE
chr6	27783163	27785162	chr13	21721027	21723027	0.492423	8900	FALSE	TRUE	FALSE	0.881565	NA	FALSE	TRUE	FALSE
chr16	67458476	67460475	chr8	105509033	105511033	0.492405	8900	TRUE	FALSE	FALSE	0.912969	NA	TRUE	FALSE	FALSE
chr12	102871851	102873850	chr10	87859656	87861656	0.491996	8918	FALSE	TRUE	FALSE	0.974964	5463	FALSE	TRUE	FALSE
chr5	43602126	43604375	chr13	119408004	119410004	0.491949	8920	FALSE	TRUE	FALSE	0.942245	NA	FALSE	TRUE	FALSE
chr12	70635826	70638600	chr10	116580649	116582649	0.491731	8929	FALSE	TRUE	FALSE	0.938662	NA	FALSE	TRUE	FALSE
chr17	1011713	1013712	chr11	76493635	76495635	0.491714	8930	FALSE	TRUE	FALSE	0.944549	NA	FALSE	TRUE	FALSE
chr10	13996876	13998875	chr2	4347984	4349984	0.491484	8943	FALSE	FALSE	TRUE	0.921164	NA	FALSE	FALSE	TRUE
chr2	176970863	176972862	chr2	74680968	74682968	0.491063	8960	FALSE	TRUE	FALSE	0.979389	4378	FALSE	TRUE	FALSE
chr22	43083588	43085587	chr15	83223073	83225073	0.490993	8964	TRUE	FALSE	FALSE	0.888967	NA	FALSE	FALSE	FALSE
chr8	117777701	117779700	chr15	51877080	51879080	0.490964	8966	FALSE	TRUE	FALSE	0.983937	3275	FALSE	TRUE	FALSE
chr8	38585476	38587475	chr8	25255052	25257052	0.490915	8969	TRUE	FALSE	FALSE	0.974931	5472	TRUE	FALSE	FALSE
chr5	158476863	158478862	chr11	44664642	44666642	0.490892	8972	FALSE	TRUE	FALSE	0.972062	6110	FALSE	TRUE	FALSE
chr3	176915051	176917050	chr3	22074714	22076714	0.490725	8979	FALSE	TRUE	FALSE	0.975403	5329	FALSE	TRUE	FALSE
chrX	50464588	50466587	chrX	6482058	6484058	0.490431	8994	TRUE	FALSE	FALSE	0.975111	5423	TRUE	FALSE	FALSE
chr19	3625813	3627812	chr10	81319657	81321657	0.490305	9000	FALSE	TRUE	FALSE	0.943183	NA	FALSE	TRUE	FALSE
chr1	59911451	59913450	chr4	95683980	95685980	0.49014	9006	TRUE	FALSE	FALSE	0.941058	NA	FALSE	FALSE	FALSE
chr17	38698001	38700000	chr11	99131630	99133630	0.489998	9014	TRUE	FALSE	FALSE	0.908105	NA	TRUE	FALSE	FALSE
chr7	134550001	134552800	chr6	34684123	34686123	0.489831	9018	TRUE	FALSE	FALSE	0.983208	3456	TRUE	FALSE	FALSE
chr7	19154654	19156493	chr12	33958074	33960074	0.489622	9028	FALSE	TRUE	FALSE	0.94274	NA	FALSE	TRUE	FALSE
chr10	134328276	134332200	chr7	139363518	139365518	0.489559	9032	TRUE	FALSE	FALSE	0.894126	NA	FALSE	FALSE	FALSE
chr3	66642138	66644137	chr6	94772109	94774109	0.489501	9036	TRUE	FALSE	FALSE	0.941036	NA	FALSE	FALSE	FALSE
chr5	126111063	126113062	chr18	56706286	56708286	0.489422	9041	FALSE	TRUE	FALSE	0.938056	NA	FALSE	TRUE	FALSE
chr7	120589176	120591175	chr6	21948126	21950126	0.489262	9046	FALSE	TRUE	FALSE	0.955142	9884	FALSE	TRUE	FALSE
chr12	46119601	46125625	chr15	96287070	96289070	0.489192	9047	FALSE	TRUE	FALSE	0.882274	NA	FALSE	TRUE	FALSE
chr17	62206551	62208550	chr11	106486628	106488628	0.488974	9052	FALSE	TRUE	FALSE	0.960771	8632	FALSE	TRUE	FALSE
chr11	2000888	2002887	chr7	142561517	142563517	0.488826	9060	FALSE	TRUE	FALSE	0.976719	5023	FALSE	TRUE	FALSE
chr19	892176	894175	chr10	79907658	79909658	0.48864	9072	FALSE	TRUE	FALSE	0.831129	NA	FALSE	TRUE	FALSE
chr16	49685651	49687650	chr8	87794037	87796037	0.488592	9076	TRUE	FALSE	FALSE	0.975269	5365	TRUE	FALSE	FALSE
chr9	86593751	86596975	chr13	58401018	58403018	0.488589	9077	FALSE	TRUE	FALSE	0.944244	NA	FALSE	TRUE	FALSE
chr17	7386113	7388112	chr11	69758637	69760637	0.48852	9079	FALSE	TRUE	FALSE	0.87833	NA	FALSE	TRUE	FALSE
chr8	25767138	25769137	chr14	67368349	67370349	0.488509	9081	TRUE	FALSE	FALSE	0.937374	NA	FALSE	FALSE	FALSE
chr12	66455663	66457662	chr10	120275648	120277648	0.488429	9084	TRUE	FALSE	FALSE	0.964143	7877	TRUE	FALSE	FALSE
chrX	71264726	71266725	chrX	101978036	101980036	0.488407	9086	TRUE	FALSE	FALSE	0.966756	7310	TRUE	FALSE	FALSE
chr17	17824476	17826475	chr11	60293639	60295639	0.488257	9093	TRUE	FALSE	FALSE	0.983665	3347	TRUE	FALSE	FALSE
chr6	89788976	89792550	chr4	33246995	33248995	0.488232	9094	FALSE	TRUE	FALSE	0.925913	NA	FALSE	TRUE	FALSE
chr16	30085888	30087887	chr7	126791521	126793521	0.488185	9096	FALSE	TRUE	FALSE	0.965058	7663	FALSE	TRUE	FALSE
chr17	7788626	7792975	chr11	69366637	69368637	0.488185	9096	FALSE	TRUE	FALSE	0.965588	7560	FALSE	TRUE	FALSE
chr1	95348913	95350912	chr3	121468691	121470691	0.488102	9100	TRUE	FALSE	FALSE	0.926982	NA	FALSE	FALSE	FALSE
chr17	17626576	17628575	chr11	60139639	60141639	0.487932	9109	FALSE	TRUE	FALSE	0.934725	NA	FALSE	TRUE	FALSE
chr1	92201738	92203737	chr5	107156825	107158825	0.487945	9109	FALSE	TRUE	FALSE	0.898265	NA	FALSE	TRUE	FALSE
chr9	98078901	98080900	chr13	63431017	63433017	0.48779	9117	FALSE	TRUE	FALSE	0.892531	NA	FALSE	TRUE	FALSE
chr21	40047038	40049037	chr16	95602361	95604361	0.487709	9120	TRUE	FALSE	FALSE	0.962883	8150	TRUE	FALSE	FALSE
chr2	163098726	163100725	chr2	62572971	62574971	0.487657	9122	FALSE	TRUE	FALSE	0.968228	7000	FALSE	TRUE	FALSE
chr1	198871088	198873087	chr1	137927970	137929970	0.487614	9126	FALSE	TRUE	FALSE	0.977151	4913	FALSE	TRUE	FALSE
chr11	96039363	96041362	chr9	13424812	13426812	0.487399	9140	FALSE	TRUE	FALSE	0.942652	NA	FALSE	TRUE	FALSE
chr2	153322851	153324850	chr2	52967973	52969973	0.487405	9140	TRUE	FALSE	FALSE	0.876047	NA	FALSE	FALSE	FALSE
chr9	129427038	129429037	chr2	33590978	33592978	0.487303	9145	TRUE	FALSE	FALSE	0.9766	5051	TRUE	FALSE	FALSE
chr4	159130701	159132700	chr3	79841701	79843701	0.487252	9148	FALSE	TRUE	FALSE	0.952487	NA	FALSE	TRUE	FALSE
chr9	116355501	116357900	chr4	62698988	62700988	0.487221	9152	FALSE	TRUE	FALSE	0.971375	6277	FALSE	TRUE	FALSE
chr5	139046976	139048975	chr18	35847291	35849291	0.48703	9160	TRUE	FALSE	FALSE	0.974504	5567	TRUE	FALSE	FALSE
chr11	8891376	8893375	chr7	109670525	109672525	0.486984	9163	TRUE	FALSE	FALSE	0.982033	3729	TRUE	FALSE	FALSE
chr15	101665601	101667600	chr7	66218535	66220535	0.486981	9163	TRUE	FALSE	FALSE	0.982617	3582	TRUE	FALSE	FALSE
chr9	124002013	124004012	chr2	35226977	35228977	0.486886	9169	TRUE	FALSE	FALSE	0.96492	7704	TRUE	FALSE	FALSE
chr12	8839876	8842650	chr6	122494103	122496103	0.486454	9195	TRUE	FALSE	FALSE	0.943276	NA	FALSE	FALSE	FALSE
chr5	141870001	141872000	chr18	38741290	38743290	0.486289	9206	TRUE	FALSE	FALSE	0.971645	6207	TRUE	FALSE	FALSE
chr2	232477576	232480650	chr1	86440982	86442982	0.486231	9208	TRUE	FALSE	FALSE	0.929525	NA	FALSE	FALSE	FALSE
chr13	111366338	111368337	chr8	11557055	11559055	0.486208	9212	FALSE	TRUE	FALSE	0.957361	9409	FALSE	TRUE	FALSE
chrX	153624826	153626825	chrX	74269042	74271042	0.486188	9214	FALSE	TRUE	FALSE	0.857092	NA	FALSE	TRUE	FALSE
chr20	32118401	32120775	chr2	154453950	154455950	0.486165	9218	TRUE	FALSE	FALSE	0.981132	3953	TRUE	FALSE	FALSE
chr10	80935426	80939625	chr14	25547359	25549359	0.485921	9233	TRUE	FALSE	FALSE	0.972956	5925	TRUE	FALSE	FALSE
chr11	82744776	82746925	chr7	92775529	92777529	0.485878	9235	TRUE	FALSE	FALSE	0.876132	NA	TRUE	FALSE	FALSE
chr12	66217026	66222950	chr10	120472648	120474648	0.485881	9235	FALSE	TRUE	FALSE	0.980807	4048	FALSE	TRUE	FALSE
chr15	96872976	96880800	chr7	70360534	70362534	0.485751	9238	FALSE	TRUE	FALSE	0.932622	NA	FALSE	TRUE	FALSE
chr2	175816651	175818650	chr2	73720968	73722968	0.485783	9238	TRUE	TRUE	FALSE	0.979473	4356	TRUE	TRUE	FALSE
chr3	172467963	172469962	chr3	27152713	27154713	0.485324	9259	FALSE	TRUE	FALSE	0.979006	4481	FALSE	TRUE	FALSE
chr2	47295238	47297237	chr17	87374572	87376572	0.485194	9266	FALSE	TRUE	TRUE	0.900609	NA	FALSE	TRUE	TRUE
chr1	33721151	33724250	chr4	128804972	128806972	0.484924	9279	FALSE	TRUE	TRUE	0.832257	NA	FALSE	TRUE	TRUE
chr6	12009801	12011800	chr13	42050022	42052022	0.484813	9284	FALSE	TRUE	FALSE	0.96123	8530	FALSE	TRUE	FALSE
chr6	166418401	166420400	chr17	8507590	8509590	0.484757	9286	TRUE	FALSE	FALSE	0.975842	5223	TRUE	FALSE	FALSE
chr10	70659901	70661950	chr10	62650662	62652662	0.484745	9286	FALSE	TRUE	FALSE	0.982284	3667	FALSE	TRUE	FALSE
chr1	8228688	8230687	chr4	150744967	150746967	0.484488	9298	TRUE	FALSE	FALSE	0.958652	9093	TRUE	FALSE	FALSE
chr10	77161901	77165575	chr14	21988360	21990360	0.484429	9303	FALSE	TRUE	FALSE	0.977719	4790	FALSE	TRUE	FALSE
chr2	20798901	20800900	chr12	8364080	8366080	0.484218	9315	TRUE	FALSE	FALSE	0.94174	NA	TRUE	FALSE	FALSE
chr2	176993101	176995475	chr2	74703968	74705968	0.483931	9326	FALSE	TRUE	FALSE	0.971297	6289	FALSE	TRUE	FALSE
chr3	168950413	168952412	chr3	30096712	30098712	0.48373	9332	TRUE	FALSE	FALSE	0.97975	4287	TRUE	FALSE	FALSE
chr12	54412026	54414025	chr15	103000068	103002068	0.483677	9335	FALSE	TRUE	TRUE	0.973169	5867	FALSE	TRUE	TRUE
chr18	2846201	2848200	chr17	71309576	71311576	0.483621	9340	FALSE	TRUE	FALSE	0.963542	8015	FALSE	TRUE	FALSE
chr3	193853913	193855912	chr16	30065376	30067376	0.483496	9344	FALSE	TRUE	FALSE	0.891745	NA	FALSE	TRUE	FALSE
chr6	42714263	42716262	chr17	46888582	46890582	0.48326	9359	FALSE	TRUE	FALSE	0.960557	8677	FALSE	TRUE	FALSE
chr3	64429351	64431550	chr6	92704110	92706110	0.483252	9359	FALSE	TRUE	FALSE	0.979146	4434	FALSE	TRUE	FALSE
chr2	102050626	102052625	chr1	39700992	39702992	0.483231	9361	TRUE	FALSE	FALSE	0.943159	NA	TRUE	FALSE	FALSE
chr14	58797076	58799075	chr12	71047065	71049065	0.48313	9364	FALSE	TRUE	FALSE	0.978715	4551	FALSE	TRUE	FALSE
chr15	64646826	64648825	chr9	65908800	65910800	0.482879	9375	FALSE	TRUE	FALSE	0.961797	8410	FALSE	TRUE	FALSE
chr20	25387626	25389625	chr2	150908950	150910950	0.482847	9377	FALSE	TRUE	FALSE	0.97056	6447	FALSE	TRUE	FALSE
chr14	100704001	100706525	chr12	108792056	108794056	0.482729	9385	FALSE	TRUE	FALSE	0.955971	9699	FALSE	TRUE	FALSE
chr15	89238588	89240587	chr7	78953532	78955532	0.482501	9399	TRUE	FALSE	FALSE	0.979474	4356	TRUE	FALSE	FALSE
chr2	122405851	122408725	chr1	118387974	118389974	0.48232	9417	FALSE	TRUE	FALSE	0.950464	NA	FALSE	TRUE	FALSE
chr6	88409876	88412450	chr4	34549994	34551994	0.482303	9418	FALSE	TRUE	FALSE	0.950858	NA	FALSE	TRUE	FALSE
chr1	54120913	54122912	chr4	107501977	107503977	0.482114	9431	TRUE	FALSE	FALSE	0.979303	4398	TRUE	FALSE	FALSE
chr10	95204738	95206737	chr19	38014631	38016631	0.482052	9434	TRUE	FALSE	FALSE	0.935544	NA	FALSE	FALSE	FALSE
chr12	58281776	58284400	chr10	126934647	126936647	0.482012	9435	TRUE	FALSE	FALSE	0.90952	NA	FALSE	FALSE	FALSE
chr5	172191851	172194125	chr17	26502586	26504586	0.481929	9441	TRUE	FALSE	FALSE	0.981316	3900	TRUE	FALSE	FALSE
chr12	58238463	58240462	chr10	126978647	126980647	0.481847	9446	FALSE	TRUE	FALSE	0.955907	9710	FALSE	TRUE	FALSE
chr2	85387538	85389537	chr6	72762114	72764114	0.48175	9449	TRUE	FALSE	FALSE	0.940256	NA	FALSE	FALSE	FALSE
chr14	23833651	23836650	chr14	54925352	54927352	0.48168	9452	FALSE	TRUE	FALSE	0.952555	NA	FALSE	TRUE	FALSE
chr1	172117271	172119200	chr1	162212964	162214964	0.481603	9456	FALSE	TRUE	FALSE	0.981741	3791	FALSE	TRUE	FALSE
chr12	62995626	62998350	chr10	122984648	122986648	0.481588	9457	FALSE	TRUE	FALSE	0.907486	NA	FALSE	TRUE	FALSE
chr7	27212901	27214837	chr6	52234119	52236119	0.48152	9459	FALSE	TRUE	FALSE	0.974407	5581	FALSE	TRUE	FALSE
chr1	180895301	180897300	chr1	155232966	155234966	0.481502	9460	FALSE	TRUE	FALSE	0.904115	NA	FALSE	TRUE	FALSE
chr9	124050526	124052525	chr2	35271977	35273977	0.481496	9460	TRUE	FALSE	FALSE	0.93045	NA	FALSE	FALSE	FALSE
chr16	73096601	73098600	chr8	108698033	108700033	0.481293	9475	FALSE	TRUE	FALSE	0.966082	7450	FALSE	TRUE	FALSE
chr13	111363038	111365037	chr8	11554055	11556055	0.481169	9482	FALSE	TRUE	FALSE	0.911952	NA	FALSE	TRUE	FALSE
chr3	188665138	188667137	chr16	25058377	25060377	0.48113	9484	FALSE	TRUE	FALSE	0.940665	NA	FALSE	TRUE	FALSE
chr14	32941301	32943300	chr12	52835069	52837069	0.481104	9486	FALSE	FALSE	TRUE	0.966229	7418	FALSE	FALSE	TRUE
chr16	51186288	51188287	chr8	89043037	89045037	0.481092	9486	FALSE	TRUE	FALSE	0.898748	NA	FALSE	TRUE	FALSE
chr1	12680976	12682975	chr4	144885969	144887969	0.481016	9488	FALSE	TRUE	FALSE	0.927122	NA	FALSE	TRUE	FALSE
chr17	16188763	16190762	chr11	62494638	62496638	0.480854	9496	TRUE	FALSE	FALSE	0.978044	4714	TRUE	FALSE	FALSE
chr16	50423763	50425762	chr8	88381037	88383037	0.480807	9501	TRUE	FALSE	FALSE	0.978439	4617	TRUE	FALSE	FALSE
chr20	57466951	57468950	chr2	174329945	174331945	0.480699	9508	FALSE	TRUE	FALSE	0.899276	NA	FALSE	TRUE	FALSE
chr6	22147251	22149250	chr13	28417025	28419025	0.480647	9512	FALSE	FALSE	TRUE	0.907412	NA	FALSE	FALSE	TRUE
chr1	150600851	150603050	chr3	95624697	95626697	0.48065	9512	FALSE	TRUE	FALSE	0.978802	4520	FALSE	TRUE	FALSE
chr10	81180951	81182950	chr14	25748359	25750359	0.480276	9544	TRUE	FALSE	FALSE	0.90391	NA	FALSE	FALSE	FALSE
chr14	68860201	68862200	chr12	79751063	79753063	0.480246	9546	TRUE	FALSE	FALSE	0.975117	5420	TRUE	FALSE	FALSE
chr5	137910176	137912475	chr18	34953291	34955291	0.480201	9548	FALSE	TRUE	FALSE	0.907678	NA	FALSE	TRUE	FALSE
chr5	66299513	66301512	chr13	102905008	102907008	0.480102	9550	FALSE	TRUE	FALSE	0.978469	4609	FALSE	TRUE	FALSE
chr6	34204676	34206675	chr17	27556586	27558586	0.479966	9555	FALSE	TRUE	FALSE	0.887448	NA	FALSE	TRUE	FALSE
chr9	126769951	126771950	chr2	38346976	38348976	0.479927	9556	FALSE	TRUE	FALSE	0.957649	9342	FALSE	TRUE	FALSE
chr14	24834426	24837200	chr14	55822352	55824352	0.479922	9556	FALSE	TRUE	FALSE	0.936621	NA	FALSE	TRUE	FALSE
chr17	48637726	48639725	chr11	94472631	94474631	0.479789	9562	FALSE	TRUE	FALSE	0.961274	8517	FALSE	TRUE	FALSE
chr17	36903101	36905100	chr11	97698630	97700630	0.479758	9564	FALSE	TRUE	FALSE	0.922312	NA	FALSE	TRUE	FALSE
chr3	134090976	134095050	chr9	102716791	102718791	0.479682	9571	FALSE	TRUE	FALSE	0.936743	NA	FALSE	TRUE	FALSE
chr1	172319326	172321700	chr1	162043964	162045964	0.47964	9572	TRUE	FALSE	FALSE	0.907876	NA	TRUE	FALSE	FALSE
chr1	67389838	67391837	chr4	103113978	103115978	0.479453	9586	FALSE	TRUE	FALSE	0.933598	NA	FALSE	TRUE	FALSE
chr14	89882501	89884500	chr12	99392059	99394059	0.479272	9595	FALSE	TRUE	FALSE	0.944693	NA	FALSE	TRUE	FALSE
chr19	59048988	59050987	chr7	13021547	13023547	0.479255	9596	FALSE	TRUE	FALSE	0.939232	NA	FALSE	TRUE	FALSE
chr18	53068376	53070875	chr18	69520283	69522283	0.479189	9598	FALSE	TRUE	FALSE	0.977408	4856	FALSE	TRUE	FALSE
chr5	127871076	127875250	chr18	58209286	58211286	0.4791	9602	FALSE	TRUE	FALSE	0.931782	NA	FALSE	TRUE	FALSE
chr9	111033888	111035887	chr4	56220989	56222989	0.479084	9602	FALSE	TRUE	FALSE	0.980005	4219	FALSE	TRUE	FALSE
chr16	46863601	46865625	chr8	85431038	85433038	0.47899	9606	FALSE	TRUE	FALSE	0.977266	4887	FALSE	TRUE	FALSE
chr6	26195001	26197000	chr13	23575026	23577026	0.478925	9608	FALSE	TRUE	FALSE	0.972035	6114	FALSE	TRUE	FALSE
chr2	208028301	208032425	chr1	64120987	64122987	0.478566	9620	FALSE	TRUE	FALSE	0.915165	NA	FALSE	TRUE	FALSE
chr13	97873801	97880100	chr14	120275337	120277337	0.478451	9626	FALSE	TRUE	FALSE	0.960818	8622	FALSE	TRUE	FALSE
chr8	28243288	28245287	chr14	65357350	65359350	0.478114	9646	FALSE	TRUE	FALSE	0.945131	NA	FALSE	TRUE	FALSE
chr10	76344613	76346612	chr14	21358360	21360360	0.477855	9658	TRUE	FALSE	FALSE	0.980241	4160	TRUE	FALSE	FALSE
chr6	41394726	41396725	chr17	48039581	48041581	0.47777	9660	FALSE	TRUE	FALSE	0.981681	3809	FALSE	TRUE	FALSE
chr3	58005451	58007450	chr14	7825363	7827363	0.47769	9663	TRUE	FALSE	FALSE	0.951897	NA	FALSE	FALSE	FALSE
chr9	98268113	98270112	chr13	63563017	63565017	0.477568	9667	FALSE	TRUE	FALSE	0.90678	NA	FALSE	TRUE	FALSE
chr9	128508801	128510800	chr2	34370977	34372977	0.477495	9668	FALSE	TRUE	FALSE	0.947281	NA	FALSE	TRUE	FALSE
chr7	94261288	94263287	chr6	4722130	4724130	0.477421	9672	TRUE	FALSE	FALSE	0.974411	5581	TRUE	FALSE	FALSE
chr2	86667113	86669112	chr6	71632114	71634114	0.477417	9672	FALSE	TRUE	FALSE	0.949011	NA	FALSE	TRUE	FALSE
chr3	9833526	9835525	chr6	113377105	113379105	0.477321	9680	FALSE	TRUE	FALSE	0.924187	NA	FALSE	TRUE	FALSE
chr16	54962926	54964925	chr8	92356036	92358036	0.477156	9686	FALSE	TRUE	FALSE	0.904921	NA	FALSE	TRUE	FALSE
chr9	132244690	132246421	chr2	30707978	30709978	0.477021	9695	TRUE	FALSE	FALSE	0.977728	4789	TRUE	FALSE	FALSE
chr6	79785626	79789350	chr9	82974796	82976796	0.476975	9697	FALSE	TRUE	FALSE	0.843451	NA	FALSE	TRUE	FALSE
chr15	63796326	63798325	chr9	66591799	66593799	0.476806	9710	FALSE	TRUE	FALSE	0.935975	NA	FALSE	TRUE	FALSE
chr7	25398813	25400812	chr6	50776119	50778119	0.476774	9712	FALSE	TRUE	FALSE	0.978804	4519	FALSE	TRUE	FALSE
chr2	97557001	97559000	chr1	36575993	36577993	0.476778	9712	TRUE	FALSE	FALSE	0.970068	6571	TRUE	FALSE	FALSE
chr9	16102838	16104837	chr4	83986983	83988983	0.476732	9715	TRUE	FALSE	FALSE	0.951769	NA	TRUE	FALSE	FALSE
chr1	150335501	150339075	chr3	95817697	95819697	0.476593	9725	FALSE	TRUE	FALSE	0.911538	NA	FALSE	TRUE	FALSE
chr1	91486151	91488550	chr5	106695825	106697825	0.47658	9727	FALSE	TRUE	FALSE	0.947552	NA	FALSE	TRUE	FALSE
chr10	5624763	5626762	chr13	3730031	3732031	0.476322	9742	TRUE	FALSE	FALSE	0.940921	NA	FALSE	FALSE	FALSE
chr1	24967901	24971025	chr4	135351971	135353971	0.476316	9743	FALSE	TRUE	FALSE	0.944433	NA	FALSE	TRUE	FALSE
chr4	183368876	183371750	chr8	48554047	48556047	0.476267	9746	FALSE	TRUE	FALSE	0.937967	NA	FALSE	TRUE	FALSE
chr17	48942226	48944800	chr11	94210631	94212631	0.476222	9752	FALSE	TRUE	FALSE	0.923692	NA	FALSE	TRUE	FALSE
chr19	56115163	56117162	chr7	5019549	5021549	0.476198	9753	FALSE	TRUE	FALSE	0.952902	NA	FALSE	TRUE	FALSE
chr2	134431438	134433437	chr1	126828972	126830972	0.476121	9757	FALSE	TRUE	FALSE	0.976133	5156	FALSE	TRUE	FALSE
chrX	112083126	112085850	chrX	145505026	145507026	0.476047	9761	FALSE	TRUE	FALSE	0.974668	5533	FALSE	TRUE	FALSE
chr19	50178638	50180637	chr7	44985540	44987540	0.476006	9764	FALSE	TRUE	FALSE	0.9545	NA	FALSE	TRUE	FALSE
chr13	31189451	31193500	chr5	149183816	149185816	0.475895	9775	FALSE	TRUE	FALSE	0.938147	NA	FALSE	TRUE	FALSE
chr5	173313826	173315825	chr11	31869645	31871645	0.475875	9777	FALSE	TRUE	FALSE	0.949015	NA	FALSE	TRUE	FALSE
chr6	41038876	41042275	chr17	48408581	48410581	0.475728	9791	FALSE	TRUE	FALSE	0.939119	NA	FALSE	TRUE	FALSE
chr12	107167126	107169225	chr10	84916656	84918656	0.475715	9791	FALSE	TRUE	FALSE	0.953237	NA	FALSE	TRUE	FALSE
chr14	68972313	68974312	chr12	79842063	79844063	0.47561	9793	TRUE	FALSE	FALSE	0.979789	4280	TRUE	FALSE	FALSE
chr9	2843551	2845550	chr19	27429633	27431633	0.475524	9799	FALSE	TRUE	FALSE	0.933046	NA	FALSE	TRUE	FALSE
chr13	44625876	44627875	chr14	76873347	76875347	0.4755	9800	TRUE	FALSE	FALSE	0.96635	7392	TRUE	FALSE	FALSE
chr1	160369351	160371775	chr1	172025962	172027962	0.47546	9800	FALSE	TRUE	FALSE	0.935451	NA	FALSE	TRUE	FALSE
chr2	164203951	164205950	chr2	63701971	63703971	0.475337	9811	TRUE	FALSE	FALSE	0.958298	9185	TRUE	FALSE	FALSE
chr5	180648838	180650837	chr11	48815642	48817642	0.475233	9815	FALSE	TRUE	FALSE	0.927938	NA	FALSE	TRUE	FALSE
chr3	25078801	25081275	chr14	16962361	16964361	0.475191	9817	TRUE	FALSE	FALSE	0.977668	4802	TRUE	FALSE	FALSE
chr3	112893376	112895375	chr16	44603373	44605373	0.475185	9817	TRUE	FALSE	FALSE	0.959056	9016	TRUE	FALSE	FALSE
chr2	38977376	38979550	chr17	80206574	80208574	0.475115	9821	FALSE	TRUE	FALSE	0.912893	NA	FALSE	TRUE	FALSE
chr7	42379151	42381150	chr13	15344028	15346028	0.475034	9824	TRUE	FALSE	TRUE	0.977151	4913	TRUE	FALSE	TRUE
chr8	26433926	26437250	chr14	66867350	66869350	0.475038	9824	FALSE	TRUE	FALSE	0.930676	NA	FALSE	TRUE	FALSE
chr17	17594751	17598025	chr11	60112639	60114639	0.474993	9826	FALSE	TRUE	FALSE	0.90397	NA	FALSE	TRUE	FALSE
chr9	129384101	129386025	chr2	33631978	33633978	0.474959	9827	FALSE	TRUE	FALSE	0.975382	5337	FALSE	TRUE	FALSE
chr17	43064151	43066150	chr11	102962629	102964629	0.474937	9827	FALSE	TRUE	FALSE	0.982085	3711	FALSE	TRUE	FALSE
chr17	79369426	79377425	chr11	120234625	120236625	0.474936	9827	FALSE	TRUE	FALSE	0.92093	NA	FALSE	TRUE	FALSE
chr3	169377693	169379614	chr3	30505712	30507712	0.474846	9833	FALSE	TRUE	FALSE	0.935714	NA	FALSE	TRUE	FALSE
chr6	26021751	26026450	chr13	23760026	23762026	0.474824	9834	FALSE	TRUE	FALSE	0.944528	NA	FALSE	TRUE	FALSE
chr12	54375376	54378325	chr15	102964068	102966068	0.474813	9836	FALSE	TRUE	FALSE	0.947721	NA	FALSE	TRUE	FALSE
chr7	25902576	25904575	chr6	51179119	51181119	0.474762	9843	TRUE	FALSE	FALSE	0.948684	NA	TRUE	FALSE	FALSE
chr3	31572601	31575825	chr9	115308788	115310788	0.474645	9846	FALSE	TRUE	FALSE	0.939483	NA	FALSE	TRUE	FALSE
chr18	22744351	22746350	chr18	13786296	13788296	0.474466	9852	FALSE	FALSE	TRUE	0.980767	4057	FALSE	FALSE	TRUE
chr16	20911476	20913475	chr7	119895523	119897523	0.474425	9854	FALSE	TRUE	FALSE	0.964035	7904	FALSE	TRUE	FALSE
chr5	108744301	108747300	chr17	64330577	64332577	0.474289	9862	FALSE	TRUE	FALSE	0.977655	4805	FALSE	TRUE	FALSE
chr2	166429963	166431962	chr2	65930970	65932970	0.474239	9865	FALSE	TRUE	FALSE	0.955354	9835	FALSE	TRUE	FALSE
chr1	173836776	173838775	chr1	161033964	161035964	0.47408	9873	FALSE	TRUE	FALSE	0.919643	NA	FALSE	TRUE	FALSE
chr5	158525901	158528550	chr11	44616642	44618642	0.473998	9877	FALSE	TRUE	FALSE	0.972178	6081	FALSE	TRUE	FALSE
chr7	21984726	21986725	chr12	117843054	117845054	0.473996	9877	FALSE	TRUE	FALSE	0.964946	7700	FALSE	TRUE	FALSE
chr2	176961101	176963100	chr2	74671968	74673968	0.473997	9877	FALSE	TRUE	FALSE	0.970383	6495	FALSE	TRUE	FALSE
chr6	26054276	26058075	chr13	23738026	23740026	0.47346	9905	FALSE	TRUE	FALSE	0.927156	NA	FALSE	TRUE	FALSE
chr5	112628813	112630812	chr18	44660289	44662289	0.473397	9913	FALSE	TRUE	FALSE	0.949486	NA	FALSE	TRUE	FALSE
chr1	201644438	201646437	chr1	135562970	135564970	0.473325	9917	TRUE	FALSE	FALSE	0.844081	NA	FALSE	FALSE	FALSE
chr1	2791476	2793475	chr4	154786966	154788966	0.473294	9922	TRUE	FALSE	FALSE	0.953985	NA	FALSE	FALSE	FALSE
chr11	126229426	126231425	chr9	35110807	35112807	0.473286	9923	FALSE	TRUE	FALSE	0.913284	NA	FALSE	TRUE	FALSE
chr17	65371526	65375100	chr11	107469628	107471628	0.473141	9928	FALSE	TRUE	FALSE	0.914715	NA	FALSE	TRUE	FALSE
chr12	14922476	14924475	chr6	136803099	136805099	0.473059	9934	FALSE	TRUE	FALSE	0.816542	NA	FALSE	TRUE	FALSE
chr17	201438	203437	chr11	75936635	75938635	0.473006	9936	FALSE	TRUE	FALSE	0.938188	NA	FALSE	TRUE	FALSE
chr19	46803463	46805462	chr7	17057546	17059546	0.472895	9941	FALSE	TRUE	FALSE	0.96526	7626	FALSE	TRUE	FALSE
chr2	16123826	16125825	chr12	12904079	12906079	0.472867	9945	FALSE	TRUE	FALSE	0.961521	8463	FALSE	TRUE	FALSE
chr11	12713651	12716150	chr7	112695524	112697524	0.472863	9946	TRUE	FALSE	FALSE	0.973041	5904	TRUE	FALSE	FALSE
chr12	92537526	92540900	chr10	96616654	96618654	0.472575	9969	FALSE	TRUE	FALSE	0.951759	NA	FALSE	TRUE	FALSE
chr14	75032938	75034937	chr12	84843062	84845062	0.472408	9981	TRUE	FALSE	FALSE	0.971844	6158	TRUE	FALSE	FALSE
chr13	36289901	36291900	chr3	55585706	55587706	0.472323	9984	FALSE	TRUE	FALSE	0.969451	6705	FALSE	TRUE	FALSE
chr4	124620538	124622537	chr3	37816710	37818710	0.472284	9986	TRUE	FALSE	FALSE	0.980779	4054	TRUE	FALSE	FALSE
chr2	113032076	113034075	chr2	128966956	128968956	0.472207	9990	FALSE	TRUE	FALSE	0.912473	NA	FALSE	TRUE	FALSE
chr4	53921088	53923087	chr5	74341833	74343833	0.430176	NA	FALSE	FALSE	FALSE	0.971742	6180	TRUE	FALSE	FALSE
chr4	77506301	77508300	chr5	92807829	92809829	0.423906	NA	FALSE	TRUE	FALSE	0.967061	7238	FALSE	TRUE	FALSE
chr4	77543526	77546675	chr5	92842829	92844829	0.418948	NA	FALSE	FALSE	FALSE	0.960775	8631	TRUE	FALSE	FALSE
chr4	89742201	89745425	chr6	59023117	59025117	0.416647	NA	FALSE	TRUE	FALSE	0.963886	7935	FALSE	TRUE	FALSE
chr1	172233838	172235837	chr1	162125964	162127964	0.441336	NA	FALSE	FALSE	FALSE	0.966742	7311	TRUE	FALSE	FALSE
chr4	138312163	138314162	chr3	49636708	49638708	0.375184	NA	FALSE	TRUE	FALSE	0.962249	8307	FALSE	TRUE	FALSE
chr4	140736226	140738225	chr3	51787707	51789707	0.43494	NA	FALSE	FALSE	FALSE	0.970205	6539	TRUE	FALSE	FALSE
chr4	146101476	146103475	chr8	79638039	79640039	0.468459	NA	FALSE	TRUE	FALSE	0.960033	8797	FALSE	TRUE	FALSE
chr4	151507536	151509457	chr3	86542699	86544699	0.461097	NA	FALSE	TRUE	FALSE	0.976629	5045	FALSE	TRUE	FALSE
chr4	169552001	169557375	chr8	61756043	61758043	0.462278	NA	FALSE	FALSE	FALSE	0.960395	8709	TRUE	FALSE	FALSE
chr4	184783238	184785237	chr8	47340047	47342047	0.433473	NA	TRUE	FALSE	FALSE	0.967621	7130	TRUE	FALSE	FALSE
chr4	186731963	186733962	chr8	45627047	45629047	0.466234	NA	FALSE	TRUE	FALSE	0.980508	4105	FALSE	TRUE	FALSE
chr5	34496301	34498300	chr15	10889090	10891090	0.39938	NA	FALSE	FALSE	FALSE	0.959505	8911	TRUE	FALSE	FALSE
chr5	42810926	42812925	chr15	3270091	3272091	0.430301	NA	FALSE	TRUE	FALSE	0.962961	8132	FALSE	TRUE	FALSE
chr5	44387963	44389962	chr13	118714004	118716004	0.426507	NA	FALSE	TRUE	TRUE	0.96277	8179	FALSE	TRUE	TRUE
chr5	54039138	54041137	chr13	113418006	113420006	0.468199	NA	TRUE	FALSE	FALSE	0.981579	3832	TRUE	FALSE	FALSE
chr5	58882601	58884600	chr13	109440007	109442007	0.412821	NA	FALSE	TRUE	FALSE	0.966911	7270	FALSE	TRUE	FALSE
chr5	59063126	59065125	chr13	109260007	109262007	0.46987	NA	FALSE	TRUE	FALSE	0.966372	7387	FALSE	TRUE	FALSE
chr5	68529976	68531975	chr13	100730009	100732009	0.412099	NA	FALSE	TRUE	FALSE	0.955032	9911	FALSE	TRUE	FALSE
chr5	81082526	81084525	chr13	91421011	91423011	0.447919	NA	FALSE	FALSE	FALSE	0.959949	8812	TRUE	FALSE	FALSE
chr5	95065776	95068425	chr13	75943014	75945014	0.455714	NA	FALSE	TRUE	FALSE	0.956658	9552	FALSE	TRUE	FALSE
chr5	98104076	98106925	chr17	15829589	15831589	0.436185	NA	FALSE	TRUE	FALSE	0.97297	5923	FALSE	TRUE	FALSE
chr5	112195901	112197900	chr18	34329291	34331291	0.47003	NA	FALSE	TRUE	FALSE	0.96359	8008	FALSE	TRUE	FALSE
chr1	182990738	182992737	chr1	153332966	153334966	0.407254	NA	FALSE	TRUE	FALSE	0.964813	7727	FALSE	TRUE	FALSE
chr5	126408101	126410100	chr18	56974286	56976286	0.45792	NA	FALSE	TRUE	FALSE	0.96963	6663	FALSE	TRUE	FALSE
chr5	132201201	132203200	chr11	53430640	53432640	0.470607	NA	FALSE	TRUE	FALSE	0.981074	3969	FALSE	TRUE	FALSE
chr5	134368188	134370187	chr13	55830019	55832019	0.448324	NA	FALSE	TRUE	FALSE	0.972499	6005	FALSE	TRUE	FALSE
chr5	135392813	135394812	chr13	56634019	56636019	0.442796	NA	FALSE	FALSE	FALSE	0.968295	6984	TRUE	FALSE	FALSE
chr5	138860538	138862537	chr18	35738291	35740291	0.390906	NA	FALSE	TRUE	FALSE	0.959684	8876	FALSE	TRUE	FALSE
chr5	139050126	139052125	chr18	35849291	35851291	0.44766	NA	FALSE	FALSE	FALSE	0.974999	5457	TRUE	FALSE	FALSE
chr5	155754226	155756525	chr11	47377642	47379642	0.43265	NA	FALSE	TRUE	FALSE	0.960318	8725	FALSE	TRUE	FALSE
chr5	157602101	157604100	chr11	45537642	45539642	0.410784	NA	FALSE	FALSE	FALSE	0.958367	9167	TRUE	FALSE	FALSE
chr5	158153963	158155962	chr11	44974642	44976642	0.402765	NA	FALSE	FALSE	FALSE	0.954651	9992	TRUE	FALSE	FALSE
chr5	159545063	159547062	chr11	43681643	43683643	0.438581	NA	FALSE	TRUE	FALSE	0.969868	6619	FALSE	TRUE	FALSE
chr5	168005526	168007575	chr11	35768645	35770645	0.435154	NA	FALSE	TRUE	FALSE	0.971892	6146	FALSE	TRUE	FALSE
chr5	170876951	170878950	chr11	33121645	33123645	0.400984	NA	FALSE	FALSE	FALSE	0.957269	9426	TRUE	FALSE	FALSE
chr5	174150876	174152875	chr13	53471019	53473019	0.408571	NA	FALSE	TRUE	FALSE	0.960196	8750	FALSE	TRUE	FALSE
chr5	179159313	179161312	chr11	50290641	50292641	0.457473	NA	FALSE	TRUE	FALSE	0.968625	6905	FALSE	TRUE	FALSE
chr6	6758988	6760987	chr13	37514023	37516023	0.444861	NA	FALSE	TRUE	FALSE	0.96837	6968	FALSE	TRUE	FALSE
chr6	7145613	7147612	chr13	37862023	37864023	0.400622	NA	FALSE	FALSE	FALSE	0.967822	7090	TRUE	FALSE	FALSE
chr6	10404163	10406162	chr13	40722022	40724022	0.464186	NA	FALSE	TRUE	FALSE	0.976447	5089	FALSE	TRUE	FALSE
chr6	11231876	11234100	chr13	41358022	41360022	0.465752	NA	FALSE	TRUE	FALSE	0.978109	4695	FALSE	TRUE	FALSE
chr6	21594001	21598925	chr13	28949025	28951025	0.404628	NA	FALSE	FALSE	FALSE	0.962847	8156	TRUE	FALSE	FALSE
chr6	26536776	26539375	chr13	23446026	23448026	0.386558	NA	FALSE	FALSE	FALSE	0.964885	7713	TRUE	FALSE	FALSE
chr6	30684226	30689125	chr17	35837584	35839584	0.468587	NA	FALSE	TRUE	FALSE	0.955736	9747	FALSE	TRUE	FALSE
chr6	32157501	32159500	chr17	34590584	34592584	0.440767	NA	FALSE	TRUE	FALSE	0.956671	9549	FALSE	TRUE	FALSE
chr6	33385638	33387637	chr17	26939586	26941586	0.459577	NA	FALSE	TRUE	FALSE	0.980175	4183	FALSE	TRUE	FALSE
chr6	37069776	37071775	chr17	29436586	29438586	0.464235	NA	FALSE	FALSE	FALSE	0.959463	8916	TRUE	FALSE	FALSE
chr6	37102051	37104050	chr17	29458586	29460586	0.412813	NA	TRUE	FALSE	FALSE	0.967785	7094	TRUE	FALSE	FALSE
chr6	37108563	37110562	chr17	29466586	29468586	0.430461	NA	FALSE	FALSE	FALSE	0.959041	9018	TRUE	FALSE	FALSE
chr6	41338813	41340812	chr17	48097581	48099581	0.411851	NA	FALSE	FALSE	FALSE	0.956669	9550	TRUE	FALSE	FALSE
chr6	42896001	42898750	chr17	46750582	46752582	0.438603	NA	FALSE	TRUE	FALSE	0.974706	5527	FALSE	TRUE	FALSE
chr6	44438813	44440812	chr17	45376582	45378582	0.419227	NA	FALSE	FALSE	FALSE	0.967115	7230	TRUE	FALSE	FALSE
chr6	44446813	44448812	chr17	45370582	45372582	0.429269	NA	FALSE	FALSE	FALSE	0.9578	9301	TRUE	FALSE	FALSE
chr6	52149301	52151300	chr1	20818997	20820997	0.448572	NA	FALSE	TRUE	FALSE	0.972738	5959	FALSE	TRUE	FALSE
chr6	53212651	53214650	chr9	77916797	77918797	0.393495	NA	FALSE	TRUE	FALSE	0.963695	7976	FALSE	TRUE	FALSE
chr6	90687438	90689437	chr4	32529995	32531995	0.435996	NA	FALSE	FALSE	FALSE	0.963064	8115	TRUE	FALSE	FALSE
chr6	107987126	107989125	chr10	42994666	42996666	0.405836	NA	FALSE	FALSE	FALSE	0.955031	9912	TRUE	FALSE	FALSE
chr6	109017863	109019862	chr10	42169666	42171666	0.444476	NA	FALSE	FALSE	FALSE	0.965297	7620	TRUE	FALSE	FALSE
chr6	140202501	140204500	chr10	17236672	17238672	0.441008	NA	TRUE	FALSE	FALSE	0.965636	7549	TRUE	FALSE	FALSE
chr6	144293388	144295387	chr10	13107673	13109673	0.41916	NA	FALSE	TRUE	FALSE	0.970729	6406	FALSE	TRUE	FALSE
chr6	144980963	144982962	chr10	12546673	12548673	0.377767	NA	FALSE	FALSE	FALSE	0.958469	9138	TRUE	FALSE	FALSE
chr1	12599351	12601350	chr4	144947969	144949969	0.433887	NA	TRUE	FALSE	FALSE	0.970152	6556	TRUE	FALSE	FALSE
chr6	155634213	155636212	chr17	3556592	3558592	0.4203	NA	FALSE	TRUE	FALSE	0.966886	7275	FALSE	TRUE	FALSE
chr6	157007051	157009825	chr17	4906591	4908591	0.467298	NA	FALSE	FALSE	FALSE	0.962021	8354	TRUE	FALSE	FALSE
chr6	161694576	161696575	chr17	12117590	12119590	0.418268	NA	FALSE	TRUE	FALSE	0.962347	8284	FALSE	TRUE	FALSE
chr7	15725051	15727675	chr12	37107073	37109073	0.422851	NA	FALSE	TRUE	FALSE	0.970436	6481	FALSE	TRUE	FALSE
chr7	18955276	18957275	chr12	34132074	34134074	0.46604	NA	FALSE	FALSE	FALSE	0.980807	4048	TRUE	FALSE	FALSE
chr7	19150972	19152812	chr12	33962074	33964074	0.426825	NA	FALSE	FALSE	FALSE	0.963876	7937	TRUE	FALSE	FALSE
chr7	25431401	25433400	chr6	50808119	50810119	0.462635	NA	FALSE	FALSE	FALSE	0.960209	8745	TRUE	FALSE	FALSE
chr7	26480051	26482050	chr6	51657119	51659119	0.448937	NA	FALSE	FALSE	FALSE	0.974901	5478	TRUE	FALSE	FALSE
chr7	27222588	27224525	chr6	52243119	52245119	0.45581	NA	FALSE	TRUE	FALSE	0.958198	9210	FALSE	TRUE	FALSE
chr7	28811001	28813000	chr6	53652119	53654119	0.433071	NA	TRUE	FALSE	FALSE	0.967539	7146	TRUE	FALSE	FALSE
chr1	212458251	212460250	chr1	191395957	191397957	0.450583	NA	FALSE	TRUE	FALSE	0.973404	5811	FALSE	TRUE	FALSE
chr7	47802463	47804462	chr11	8810651	8812651	0.419309	NA	TRUE	TRUE	FALSE	0.958915	9035	TRUE	TRUE	FALSE
chr7	72824338	72826337	chr5	135262819	135264819	0.393522	NA	FALSE	TRUE	FALSE	0.960881	8608	FALSE	TRUE	FALSE
chr1	214776188	214778187	chr1	189686958	189688958	0.439134	NA	FALSE	TRUE	FALSE	0.975491	5313	FALSE	TRUE	FALSE
chr7	94330226	94332450	chr6	4792130	4794130	0.409095	NA	FALSE	FALSE	FALSE	0.962757	8182	TRUE	FALSE	FALSE
chr7	96652463	96654462	chr6	6880129	6882129	0.44764	NA	FALSE	TRUE	FALSE	0.960646	8656	FALSE	TRUE	FALSE
chr7	100964451	100966450	chr5	136906818	136908818	0.432888	NA	FALSE	TRUE	FALSE	0.965802	7518	FALSE	TRUE	FALSE
chr7	101029001	101031000	chr5	136868818	136870818	0.420258	NA	FALSE	TRUE	FALSE	0.96546	7583	FALSE	TRUE	FALSE
chr7	101078313	101080312	chr5	136842818	136844818	0.432661	NA	FALSE	TRUE	FALSE	0.963721	7968	FALSE	TRUE	FALSE
chr7	107642176	107644325	chr12	31265074	31267074	0.455793	NA	FALSE	TRUE	FALSE	0.958079	9234	FALSE	TRUE	FALSE
chr7	112757476	112759475	chr6	13870128	13872128	0.43559	NA	FALSE	TRUE	FALSE	0.974287	5604	FALSE	TRUE	FALSE
chr7	120665638	120669200	chr6	22029126	22031126	0.416	NA	FALSE	FALSE	FALSE	0.963171	8095	TRUE	FALSE	FALSE
chr8	22452426	22457775	chr14	70159349	70161349	0.419151	NA	FALSE	TRUE	FALSE	0.973464	5797	FALSE	TRUE	FALSE
chr8	22460676	22462675	chr14	70153349	70155349	0.432127	NA	FALSE	TRUE	FALSE	0.970897	6375	FALSE	TRUE	FALSE
chr8	22485013	22487012	chr14	70130349	70132349	0.436301	NA	TRUE	FALSE	FALSE	0.974574	5555	TRUE	FALSE	FALSE
chr8	38569538	38571537	chr8	25275052	25277052	0.465394	NA	FALSE	FALSE	FALSE	0.974616	5545	TRUE	FALSE	FALSE
chr1	226925201	226927950	chr1	180329960	180331960	0.450206	NA	FALSE	TRUE	FALSE	0.956281	9631	FALSE	TRUE	FALSE
chr8	49308501	49311000	chr16	15258380	15260380	0.386715	NA	FALSE	FALSE	FALSE	0.959262	8973	TRUE	FALSE	FALSE
chr8	75895976	75898475	chr1	17726997	17728997	0.410945	NA	FALSE	TRUE	FALSE	0.965251	7627	FALSE	TRUE	FALSE
chr8	77584701	77587100	chr3	5209718	5211718	0.46376	NA	FALSE	TRUE	FALSE	0.97227	6062	FALSE	TRUE	FALSE
chr8	82022751	82024750	chr3	9831717	9833717	0.409463	NA	FALSE	TRUE	FALSE	0.955008	9917	FALSE	TRUE	FALSE
chr8	95448113	95450112	chr4	11579000	11581000	0.432125	NA	FALSE	TRUE	FALSE	0.976784	5003	FALSE	TRUE	FALSE
chr8	97772513	97774512	chr15	33183084	33185084	0.471244	NA	FALSE	FALSE	FALSE	0.975262	5368	TRUE	FALSE	FALSE
chr8	99899988	99901987	chr15	35255084	35257084	0.452803	NA	FALSE	FALSE	FALSE	0.973118	5887	TRUE	FALSE	FALSE
chr8	145132101	145134100	chr15	76327074	76329074	0.408971	NA	FALSE	TRUE	FALSE	0.958537	9118	FALSE	TRUE	FALSE
chr9	2240951	2243150	chr19	26843633	26845633	0.40313	NA	FALSE	FALSE	TRUE	0.966498	7359	FALSE	FALSE	TRUE
chr9	18975063	18977062	chr4	86519982	86521982	0.426083	NA	FALSE	FALSE	FALSE	0.96174	8424	TRUE	FALSE	FALSE
chr9	34178051	34180200	chr4	41347993	41349993	0.394775	NA	FALSE	TRUE	FALSE	0.958052	9240	FALSE	TRUE	FALSE
chr1	235053863	235055862	chr8	126805028	126807028	0.40333	NA	FALSE	FALSE	FALSE	0.969706	6653	TRUE	FALSE	FALSE
chr9	36162726	36164725	chr4	43977992	43979992	0.433224	NA	FALSE	TRUE	FALSE	0.972639	5977	FALSE	TRUE	FALSE
chr9	77701776	77703775	chr19	18631635	18633635	0.419324	NA	FALSE	TRUE	FALSE	0.969013	6803	FALSE	TRUE	FALSE
chr9	89815788	89817787	chr13	60369018	60371018	0.397178	NA	TRUE	FALSE	FALSE	0.965241	7628	TRUE	FALSE	FALSE
chr9	92444388	92446387	chr13	51974020	51976020	0.414155	NA	FALSE	TRUE	FALSE	0.966703	7317	FALSE	TRUE	FALSE
chr9	94579051	94581050	chr13	53178020	53180020	0.449465	NA	TRUE	FALSE	FALSE	0.975885	5212	TRUE	FALSE	FALSE
chr9	96328488	96330487	chr13	48878021	48880021	0.4581	NA	FALSE	FALSE	FALSE	0.978803	4520	TRUE	FALSE	FALSE
chr9	97567388	97569387	chr13	63072017	63074017	0.439933	NA	TRUE	FALSE	FALSE	0.966583	7340	TRUE	FALSE	FALSE
chr9	97764876	97768800	chr13	63239017	63241017	0.449968	NA	TRUE	FALSE	FALSE	0.9563	9628	TRUE	FALSE	FALSE
chr9	98367801	98370100	chr13	63626017	63628017	0.432792	NA	TRUE	FALSE	FALSE	0.971996	6120	TRUE	FALSE	FALSE
chr1	236767113	236769112	chr13	12394029	12396029	0.361338	NA	FALSE	TRUE	FALSE	0.960808	8623	FALSE	TRUE	FALSE
chr9	112542063	112544062	chr4	57567989	57569989	0.387574	NA	FALSE	TRUE	FALSE	0.957941	9265	FALSE	TRUE	FALSE
chr9	116371388	116373387	chr4	62720988	62722988	0.428725	NA	FALSE	FALSE	FALSE	0.964789	7730	TRUE	FALSE	FALSE
chr1	244210088	244212087	chr1	177440960	177442960	0.437562	NA	FALSE	TRUE	FALSE	0.96505	7665	FALSE	TRUE	FALSE
chr9	131450051	131452050	chr2	30064978	30066978	0.429176	NA	FALSE	TRUE	FALSE	0.96705	7240	FALSE	TRUE	FALSE
chr9	132082251	132084250	chr2	30593978	30595978	0.444619	NA	FALSE	TRUE	FALSE	0.969056	6793	FALSE	TRUE	FALSE
chr9	136390788	136392787	chr2	27072979	27074979	0.437873	NA	FALSE	TRUE	FALSE	0.973681	5743	FALSE	TRUE	FALSE
chrX	9864888	9866887	chrX	152657024	152659024	0.470859	NA	FALSE	FALSE	FALSE	0.970874	6377	TRUE	FALSE	FALSE
chrX	15807838	15809837	chrX	163957021	163959021	0.420777	NA	FALSE	TRUE	FALSE	0.957782	9305	FALSE	TRUE	FALSE
chrX	16888538	16890537	chrX	162758022	162760022	0.427833	NA	FALSE	TRUE	FALSE	0.968174	7011	FALSE	TRUE	FALSE
chrX	24482613	24484612	chrX	93831038	93833038	0.435479	NA	FALSE	TRUE	FALSE	0.96194	8376	FALSE	TRUE	FALSE
chrX	24664438	24666437	chrX	93674038	93676038	0.430771	NA	FALSE	TRUE	FALSE	0.957737	9316	FALSE	TRUE	FALSE
chrX	48814963	48816962	chrX	7840057	7842057	0.402697	NA	FALSE	TRUE	FALSE	0.960628	8658	FALSE	TRUE	FALSE
chrX	48857938	48859937	chrX	7789057	7791057	0.411183	NA	FALSE	TRUE	FALSE	0.964394	7821	FALSE	TRUE	FALSE
chrX	50556826	50558825	chrX	6398058	6400058	0.453686	NA	FALSE	TRUE	FALSE	0.978207	4665	FALSE	TRUE	FALSE
chrX	54665813	54667812	chrX	150955024	150957024	0.446889	NA	TRUE	FALSE	FALSE	0.96763	7128	TRUE	FALSE	FALSE
chrX	62974063	62976062	chrX	95165037	95167037	0.403479	NA	FALSE	TRUE	FALSE	0.965373	7609	FALSE	TRUE	FALSE
chrX	68347613	68349612	chrX	99433036	99435036	0.408555	NA	FALSE	FALSE	FALSE	0.95521	9868	TRUE	FALSE	FALSE
chrX	70286626	70289950	chrX	101221036	101223036	0.405478	NA	FALSE	TRUE	FALSE	0.963349	8061	FALSE	TRUE	FALSE
chrX	70401088	70403087	chrX	101332036	101334036	0.469395	NA	TRUE	FALSE	FALSE	0.960307	8729	TRUE	FALSE	FALSE
chrX	73833051	73835050	chrX	103980035	103982035	0.468966	NA	FALSE	TRUE	FALSE	0.97221	6075	FALSE	TRUE	FALSE
chrX	77040413	77042412	chrX	105928035	105930035	0.441517	NA	FALSE	TRUE	FALSE	0.965519	7572	FALSE	TRUE	FALSE
chrX	77358526	77360700	chrX	106186035	106188035	0.470396	NA	FALSE	TRUE	FALSE	0.965098	7654	FALSE	TRUE	FALSE
chrX	80456426	80458875	chrX	109095034	109097034	0.445057	NA	FALSE	TRUE	FALSE	0.964379	7825	FALSE	TRUE	FALSE
chrX	101185651	101187650	chrX	135008028	135010028	0.39655	NA	FALSE	TRUE	FALSE	0.966388	7382	FALSE	TRUE	FALSE
chrX	107332863	107334862	chrX	140955027	140957027	0.428421	NA	FALSE	TRUE	FALSE	0.97363	5758	FALSE	TRUE	FALSE
chrX	107682488	107684487	chrX	141475027	141477027	0.408789	NA	FALSE	TRUE	FALSE	0.964422	7811	FALSE	TRUE	FALSE
chrX	128872151	128874150	chrX	48108048	48110048	0.462496	NA	FALSE	TRUE	FALSE	0.962116	8333	FALSE	TRUE	FALSE
chrX	132578388	132580387	chrX	52192047	52194047	0.398338	NA	FALSE	FALSE	FALSE	0.961717	8428	TRUE	FALSE	FALSE
chrX	146992526	146994925	chrX	68678043	68680043	0.45137	NA	FALSE	TRUE	FALSE	0.957161	9452	FALSE	TRUE	FALSE
chr10	21788126	21790125	chr2	18030981	18032981	0.427362	NA	FALSE	TRUE	FALSE	0.96913	6777	FALSE	TRUE	FALSE
chr1	2157351	2159350	chr4	155222966	155224966	0.395827	NA	FALSE	TRUE	FALSE	0.956868	9508	FALSE	TRUE	FALSE
chr10	27913151	27915150	chr18	6896298	6898298	0.412868	NA	FALSE	FALSE	FALSE	0.969006	6805	TRUE	FALSE	FALSE
chr10	62331476	62333475	chr10	69532660	69534660	0.410523	NA	FALSE	TRUE	FALSE	0.960015	8800	FALSE	TRUE	FALSE
chr10	63808138	63810137	chr10	68135660	68137660	0.467143	NA	FALSE	FALSE	FALSE	0.973504	5789	TRUE	FALSE	FALSE
chr10	72975876	72977875	chr10	60826662	60828662	0.471867	NA	FALSE	FALSE	FALSE	0.977883	4744	TRUE	FALSE	FALSE
chr1	19275551	19277550	chr4	139579970	139581970	0.444823	NA	FALSE	FALSE	FALSE	0.968644	6899	TRUE	FALSE	FALSE
chr10	80988813	80990812	chr14	25593359	25595359	0.415506	NA	FALSE	FALSE	FALSE	0.959741	8860	TRUE	FALSE	FALSE
chr10	81165551	81168400	chr14	25737359	25739359	0.430529	NA	FALSE	FALSE	FALSE	0.957823	9294	TRUE	FALSE	FALSE
chr10	111834138	111836137	chr19	53190627	53192627	0.435365	NA	FALSE	FALSE	FALSE	0.958608	9102	TRUE	FALSE	FALSE
chr10	115032288	115034287	chr19	56028626	56030626	0.414644	NA	FALSE	FALSE	FALSE	0.970142	6559	TRUE	FALSE	FALSE
chr10	120513076	120515075	chr19	60579625	60581625	0.461287	NA	FALSE	TRUE	FALSE	0.956631	9557	FALSE	TRUE	FALSE
chr1	23694201	23698275	chr4	136283971	136285971	0.451401	NA	FALSE	TRUE	FALSE	0.975008	5455	FALSE	TRUE	FALSE
chr10	124133563	124135562	chr7	130865520	130867520	0.424467	NA	FALSE	TRUE	FALSE	0.958802	9060	FALSE	TRUE	FALSE
chr10	130724751	130727575	chr7	136403519	136405519	0.346674	NA	TRUE	FALSE	FALSE	0.95529	9846	TRUE	FALSE	FALSE
chr10	134349513	134351512	chr7	139387518	139389518	0.435966	NA	FALSE	TRUE	FALSE	0.9666	7338	FALSE	TRUE	FALSE
chr11	1884926	1886925	chr7	142470517	142472517	0.457803	NA	FALSE	TRUE	FALSE	0.976033	5170	FALSE	TRUE	FALSE
chr11	1959313	1961312	chr7	142515517	142517517	0.449369	NA	FALSE	TRUE	FALSE	0.956273	9633	FALSE	TRUE	FALSE
chr11	1978741	1980597	chr7	142541517	142543517	0.461303	NA	TRUE	FALSE	FALSE	0.95689	9501	TRUE	FALSE	FALSE
chr11	2129751	2131750	chr7	142636517	142638517	0.396953	NA	FALSE	FALSE	FALSE	0.965886	7497	TRUE	FALSE	FALSE
chr11	2734163	2736162	chr7	143309517	143311517	0.449002	NA	FALSE	FALSE	FALSE	0.973776	5727	TRUE	FALSE	FALSE
chr11	6627488	6629487	chr7	105738526	105740526	0.45152	NA	FALSE	TRUE	FALSE	0.970362	6501	FALSE	TRUE	FALSE
chr11	9335288	9337287	chr7	109985525	109987525	0.443619	NA	FALSE	TRUE	FALSE	0.969937	6598	FALSE	TRUE	FALSE
chr11	12701113	12703112	chr7	112684524	112686524	0.421996	NA	FALSE	TRUE	FALSE	0.963028	8122	FALSE	TRUE	FALSE
chr11	17228301	17230825	chr7	116442523	116444523	0.454606	NA	FALSE	TRUE	FALSE	0.957245	9430	FALSE	TRUE	FALSE
chr11	28128676	28132850	chr2	109278960	109280960	0.389385	NA	FALSE	TRUE	FALSE	0.961957	8373	FALSE	TRUE	FALSE
chr11	32354226	32356225	chr2	105223961	105225961	0.380364	NA	FALSE	TRUE	FALSE	0.956731	9537	FALSE	TRUE	FALSE
chr1	26144851	26146850	chr4	134534971	134536971	0.389322	NA	FALSE	TRUE	FALSE	0.966711	7315	FALSE	TRUE	FALSE
chr11	45201601	45203600	chr2	93013964	93015964	0.407962	NA	FALSE	TRUE	FALSE	0.956978	9484	FALSE	TRUE	FALSE
chr11	46311276	46313950	chr2	92011964	92013964	0.36908	NA	FALSE	FALSE	FALSE	0.957582	9355	TRUE	FALSE	FALSE
chr11	46363026	46365025	chr2	91966964	91968964	0.407099	NA	FALSE	TRUE	FALSE	0.961949	8375	FALSE	TRUE	FALSE
chr11	47600001	47602000	chr2	90902964	90904964	0.430625	NA	FALSE	TRUE	FALSE	0.968528	6928	FALSE	TRUE	FALSE
chr11	59381601	59385237	chr19	11964637	11966637	0.458841	NA	FALSE	TRUE	FALSE	0.970072	6571	FALSE	TRUE	FALSE
chr11	61528226	61531225	chr19	10230637	10232637	0.445188	NA	FALSE	FALSE	FALSE	0.968644	6899	TRUE	FALSE	FALSE
chr11	62340576	62343150	chr19	8965637	8967637	0.454259	NA	FALSE	TRUE	FALSE	0.965552	7566	FALSE	TRUE	FALSE
chr11	62520726	62522725	chr19	8801637	8803637	0.427292	NA	FALSE	TRUE	FALSE	0.974243	5613	FALSE	TRUE	FALSE
chr11	63741351	63743350	chr19	7216638	7218638	0.45217	NA	FALSE	TRUE	FALSE	0.976798	4998	FALSE	TRUE	FALSE
chr11	63951713	63953712	chr19	7038638	7040638	0.456748	NA	FALSE	TRUE	FALSE	0.980862	4034	FALSE	TRUE	FALSE
chr11	65189676	65191675	chr19	5843638	5845638	0.365388	NA	FALSE	TRUE	FALSE	0.95745	9395	FALSE	TRUE	FALSE
chr11	66246138	66248137	chr19	4927638	4929638	0.37805	NA	FALSE	TRUE	FALSE	0.95691	9498	FALSE	TRUE	FALSE
chr11	72432126	72434125	chr7	101377527	101379527	0.389974	NA	FALSE	TRUE	FALSE	0.962553	8229	FALSE	TRUE	FALSE
chr11	73032426	73035900	chr7	100918527	100920527	0.402275	NA	FALSE	FALSE	FALSE	0.962029	8353	TRUE	FALSE	FALSE
chr11	73881263	73883262	chr7	100370527	100372527	0.460338	NA	FALSE	TRUE	FALSE	0.976772	5007	FALSE	TRUE	FALSE
chr11	74393251	74395375	chr7	100041527	100043527	0.460473	NA	FALSE	FALSE	FALSE	0.970162	6553	TRUE	FALSE	FALSE
chr1	27830101	27832450	chr4	133116971	133118971	0.425597	NA	FALSE	FALSE	TRUE	0.974282	5605	FALSE	FALSE	TRUE
chr1	27887876	27889875	chr4	133050971	133052971	0.420681	NA	FALSE	FALSE	FALSE	0.970514	6461	TRUE	FALSE	FALSE
chr1	27895476	27898075	chr4	133043971	133045971	0.425443	NA	TRUE	FALSE	FALSE	0.96304	8120	TRUE	FALSE	FALSE
chr11	85861513	85863512	chr7	90059530	90061530	0.410816	NA	TRUE	FALSE	FALSE	0.96748	7158	TRUE	FALSE	FALSE
chr11	86012501	86014500	chr7	89939530	89941530	0.394006	NA	FALSE	TRUE	FALSE	0.958332	9179	FALSE	TRUE	FALSE
chr1	27899801	27903100	chr4	133037971	133039971	0.465491	NA	FALSE	TRUE	FALSE	0.974551	5556	FALSE	TRUE	FALSE
chr11	119190826	119192825	chr9	44129805	44131805	0.409114	NA	FALSE	TRUE	FALSE	0.968058	7029	FALSE	TRUE	FALSE
chr11	126029088	126031087	chr9	35316807	35318807	0.433685	NA	TRUE	FALSE	FALSE	0.958836	9053	TRUE	FALSE	FALSE
chr11	128585226	128587225	chr9	32517807	32519807	0.430856	NA	FALSE	FALSE	FALSE	0.956935	9492	TRUE	FALSE	FALSE
chr1	29575151	29577150	chr4	131825972	131827972	0.412151	NA	FALSE	TRUE	FALSE	0.971533	6234	TRUE	TRUE	FALSE
chr12	3982213	3984212	chr6	127452101	127454101	0.414803	NA	FALSE	TRUE	FALSE	0.970057	6573	FALSE	TRUE	FALSE
chr1	32109476	32111475	chr4	130106972	130108972	0.37414	NA	FALSE	TRUE	FALSE	0.960983	8586	FALSE	TRUE	FALSE
chr1	32756338	32758337	chr4	129541972	129543972	0.403063	NA	FALSE	TRUE	FALSE	0.95927	8971	FALSE	TRUE	FALSE
chr12	48395326	48399875	chr15	98003069	98005069	0.387447	NA	FALSE	TRUE	FALSE	0.962893	8146	FALSE	TRUE	FALSE
chr12	50134901	50136900	chr15	99392069	99394069	0.424144	NA	FALSE	TRUE	FALSE	0.956277	9632	FALSE	TRUE	FALSE
chr12	54052126	54054125	chr15	102656068	102658068	0.411556	NA	FALSE	FALSE	FALSE	0.964496	7797	TRUE	FALSE	FALSE
chr12	54144213	54146212	chr15	102746068	102748068	0.432616	NA	FALSE	FALSE	FALSE	0.956868	9508	TRUE	FALSE	FALSE
chr12	56508901	56510900	chr10	128547646	128549646	0.45076	NA	FALSE	TRUE	FALSE	0.97226	6062	FALSE	TRUE	FALSE
chr12	57528476	57530575	chr10	127613647	127615647	0.412516	NA	TRUE	FALSE	FALSE	0.970986	6353	TRUE	FALSE	FALSE
chr12	59470926	59472925	chr10	125797647	125799647	0.424418	NA	FALSE	FALSE	FALSE	0.97112	6328	TRUE	FALSE	FALSE
chr12	65701676	65703750	chr10	120869648	120871648	0.462243	NA	FALSE	TRUE	FALSE	0.979739	4288	FALSE	TRUE	FALSE
chr12	65925126	65929250	chr10	120721648	120723648	0.420602	NA	TRUE	FALSE	FALSE	0.964863	7717	TRUE	FALSE	FALSE
chr1	33937501	33939500	chr4	128608973	128610973	0.418913	NA	FALSE	TRUE	FALSE	0.961817	8407	FALSE	TRUE	FALSE
chr12	66319651	66321650	chr10	120390648	120392648	0.406708	NA	FALSE	TRUE	FALSE	0.964396	7821	FALSE	TRUE	FALSE
chr12	77259488	77261487	chr10	110930650	110932650	0.443714	NA	FALSE	FALSE	FALSE	0.975659	5276	TRUE	FALSE	FALSE
chr12	92897338	92899337	chr10	96264654	96266654	0.401155	NA	FALSE	FALSE	FALSE	0.96628	7409	TRUE	FALSE	FALSE
chr12	94070376	94072475	chr10	95322654	95324654	0.452546	NA	FALSE	TRUE	FALSE	0.978147	4683	FALSE	TRUE	FALSE
chr12	94135338	94137337	chr10	95263654	95265654	0.366124	NA	FALSE	FALSE	FALSE	0.955134	9887	TRUE	FALSE	FALSE
chr12	115108701	115110700	chr5	119681822	119683822	0.427426	NA	TRUE	TRUE	FALSE	0.968111	7020	TRUE	TRUE	FALSE
chr12	115123976	115125975	chr5	119666822	119668822	0.453147	NA	FALSE	TRUE	TRUE	0.963097	8107	FALSE	TRUE	TRUE
chr12	124772963	124774962	chr5	124996821	124998821	0.423922	NA	FALSE	TRUE	FALSE	0.959211	8986	FALSE	TRUE	FALSE
chr1	38469351	38471350	chr4	124699973	124701973	0.464308	NA	FALSE	TRUE	FALSE	0.969901	6607	FALSE	TRUE	FALSE
chr13	42213451	42215700	chr14	79139347	79141347	0.44599	NA	FALSE	FALSE	FALSE	0.96344	8036	TRUE	FALSE	FALSE
chr1	41174326	41177025	chr4	120813974	120815974	0.432673	NA	FALSE	TRUE	FALSE	0.956331	9622	FALSE	TRUE	FALSE
chr13	75149001	75151000	chr14	100749342	100751342	0.452512	NA	FALSE	FALSE	FALSE	0.973535	5779	TRUE	FALSE	FALSE
chr13	103046401	103048400	chr14	124669336	124671336	0.466168	NA	TRUE	FALSE	FALSE	0.979875	4254	TRUE	FALSE	FALSE
chr13	107025501	107027500	chr8	8513056	8515056	0.391711	NA	FALSE	FALSE	FALSE	0.958759	9067	TRUE	FALSE	FALSE
chr1	43146301	43148300	chr4	119293975	119295975	0.41706	NA	FALSE	TRUE	FALSE	0.96618	7429	FALSE	TRUE	FALSE
chr14	21736376	21738825	chr14	52103353	52105353	0.467835	NA	FALSE	TRUE	FALSE	0.972791	5953	FALSE	TRUE	FALSE
chr14	23316963	23318962	chr14	54442352	54444352	0.471885	NA	FALSE	FALSE	FALSE	0.959338	8950	TRUE	FALSE	FALSE
chr14	51973888	51975887	chr12	70686065	70688065	0.393602	NA	FALSE	FALSE	FALSE	0.9682	7007	TRUE	FALSE	FALSE
chr14	59810376	59812375	chr12	71968065	71970065	0.399965	NA	FALSE	FALSE	FALSE	0.96467	7764	TRUE	FALSE	FALSE
chr1	44755138	44757137	chr4	117610975	117612975	0.468393	NA	TRUE	FALSE	FALSE	0.97801	4719	TRUE	FALSE	FALSE
chr14	64107551	64109550	chr12	75668064	75670064	0.444045	NA	FALSE	TRUE	FALSE	0.971599	6215	FALSE	TRUE	FALSE
chr14	68508476	68510475	chr12	79433063	79435063	0.41783	NA	FALSE	FALSE	FALSE	0.96744	7168	TRUE	FALSE	FALSE
chr14	68555051	68557050	chr12	79455063	79457063	0.461492	NA	FALSE	FALSE	FALSE	0.971619	6210	TRUE	FALSE	FALSE
chr14	68577126	68579125	chr12	79476063	79478063	0.449503	NA	TRUE	FALSE	FALSE	0.965115	7652	TRUE	FALSE	FALSE
chr14	68830138	68832137	chr12	79718063	79720063	0.447045	NA	TRUE	FALSE	FALSE	0.966488	7362	TRUE	FALSE	FALSE
chr14	69064501	69066500	chr12	79936063	79938063	0.424674	NA	FALSE	FALSE	FALSE	0.972026	6116	TRUE	FALSE	FALSE
chr14	69073388	69075387	chr12	79944063	79946063	0.461175	NA	FALSE	FALSE	FALSE	0.980117	4196	TRUE	FALSE	FALSE
chr14	69149313	69153200	chr12	80017063	80019063	0.45299	NA	FALSE	FALSE	FALSE	0.958992	9023	TRUE	FALSE	FALSE
chr14	70232701	70234700	chr12	80945063	80947063	0.437211	NA	FALSE	TRUE	FALSE	0.969588	6679	FALSE	TRUE	FALSE
chr1	3037213	3039212	chr4	154585966	154587966	0.399185	NA	FALSE	FALSE	FALSE	0.96925	6751	TRUE	FALSE	FALSE
chr14	75061176	75063175	chr12	84861062	84863062	0.433121	NA	FALSE	FALSE	FALSE	0.969741	6644	TRUE	FALSE	FALSE
chr14	75445501	75449062	chr12	85201062	85203062	0.432082	NA	FALSE	FALSE	FALSE	0.967331	7186	TRUE	FALSE	FALSE
chr14	77423401	77425400	chr12	86832062	86834062	0.424472	NA	FALSE	FALSE	FALSE	0.974651	5536	TRUE	FALSE	FALSE
chr14	77508438	77510437	chr12	86896062	86898062	0.457271	NA	FALSE	TRUE	TRUE	0.969051	6795	FALSE	TRUE	TRUE
chr14	81789626	81791625	chr12	91685060	91687060	0.446232	NA	FALSE	TRUE	FALSE	0.975445	5323	FALSE	TRUE	FALSE
chr15	44954601	44956600	chr2	122117957	122119957	0.464933	NA	FALSE	TRUE	FALSE	0.978691	4557	FALSE	TRUE	FALSE
chr15	67095201	67097200	chr9	63940800	63942800	0.393758	NA	FALSE	FALSE	FALSE	0.956679	9546	TRUE	FALSE	FALSE
chr1	53685251	53687250	chr4	107888977	107890977	0.404044	NA	FALSE	TRUE	FALSE	0.955599	9782	FALSE	TRUE	FALSE
chr15	71183251	71185250	chr9	60687801	60689801	0.456347	NA	FALSE	TRUE	FALSE	0.961262	8518	FALSE	TRUE	FALSE
chr15	74609451	74612525	chr9	58040801	58042801	0.423883	NA	FALSE	TRUE	FALSE	0.959402	8930	FALSE	TRUE	FALSE
chr15	99845938	99847937	chr7	67597535	67599535	0.470001	NA	FALSE	FALSE	FALSE	0.971815	6164	TRUE	FALSE	FALSE
chr16	1580351	1584900	chr17	25080587	25082587	0.351554	NA	FALSE	TRUE	FALSE	0.956476	9587	FALSE	TRUE	FALSE
chr16	4437509	4439487	chr16	4654382	4656382	0.389081	NA	TRUE	FALSE	FALSE	0.966172	7431	TRUE	FALSE	FALSE
chr16	4439488	4441466	chr16	4655382	4657382	0.447015	NA	TRUE	FALSE	FALSE	0.969162	6768	TRUE	FALSE	FALSE
chr16	11443063	11445062	chr16	10838381	10840381	0.470737	NA	FALSE	FALSE	FALSE	0.955505	9805	TRUE	FALSE	FALSE
chr16	28502088	28504087	chr7	126582521	126584521	0.39007	NA	FALSE	TRUE	FALSE	0.968825	6857	FALSE	TRUE	FALSE
chr16	30381788	30383787	chr7	127208521	127210521	0.40228	NA	FALSE	TRUE	FALSE	0.956276	9632	FALSE	TRUE	FALSE
chr16	49899663	49901662	chr8	87967037	87969037	0.418495	NA	FALSE	FALSE	FALSE	0.965633	7550	TRUE	FALSE	FALSE
chr16	50607851	50609850	chr8	88545037	88547037	0.426504	NA	TRUE	FALSE	FALSE	0.963082	8109	TRUE	FALSE	FALSE
chr1	61448688	61450687	chr4	97688980	97690980	0.407746	NA	FALSE	TRUE	FALSE	0.955823	9728	FALSE	TRUE	FALSE
chr16	54965313	54967312	chr8	92358036	92360036	0.435363	NA	FALSE	TRUE	FALSE	0.957422	9400	FALSE	TRUE	FALSE
chr16	57767751	57769750	chr8	95080036	95082036	0.427675	NA	FALSE	TRUE	FALSE	0.974215	5622	FALSE	TRUE	FALSE
chr16	67879151	67881150	chr8	105859033	105861033	0.46201	NA	FALSE	TRUE	FALSE	0.968471	6944	FALSE	TRUE	FALSE
chr16	70414238	70416237	chr8	110970032	110972032	0.439059	NA	FALSE	FALSE	FALSE	0.978203	4665	TRUE	FALSE	FALSE
chr16	70718851	70723425	chr8	110719032	110721032	0.429211	NA	FALSE	TRUE	FALSE	0.964569	7786	FALSE	TRUE	FALSE
chr16	71321913	71323912	chr8	110217032	110219032	0.453938	NA	FALSE	TRUE	FALSE	0.980548	4099	FALSE	TRUE	FALSE
chr16	73103563	73105562	chr8	108691033	108693033	0.437207	NA	FALSE	FALSE	FALSE	0.964455	7803	TRUE	FALSE	FALSE
chr16	86911238	86913237	chr8	121282030	121284030	0.392364	NA	FALSE	FALSE	TRUE	0.96456	7786	FALSE	FALSE	TRUE
chr17	7119376	7121850	chr11	70017637	70019637	0.445437	NA	FALSE	TRUE	FALSE	0.956661	9551	FALSE	TRUE	FALSE
chr1	65004776	65007250	chr4	100852979	100854979	0.404983	NA	TRUE	FALSE	FALSE	0.963987	7914	TRUE	FALSE	FALSE
chr17	8599926	8602675	chr11	68622637	68624637	0.382939	NA	FALSE	FALSE	TRUE	0.961457	8474	FALSE	FALSE	TRUE
chr1	66797463	66799462	chr4	102569979	102571979	0.406949	NA	FALSE	TRUE	FALSE	0.961153	8551	FALSE	TRUE	FALSE
chr17	26662138	26664137	chr11	78534635	78536635	0.366184	NA	FALSE	TRUE	FALSE	0.960647	8656	FALSE	TRUE	FALSE
chr17	37035563	37037562	chr11	97807630	97809630	0.452334	NA	FALSE	TRUE	FALSE	0.971572	6221	FALSE	TRUE	FALSE
chr17	37843488	37845487	chr11	98399630	98401630	0.446884	NA	FALSE	TRUE	FALSE	0.971605	6214	FALSE	TRUE	FALSE
chr17	39843913	39845912	chr11	100318630	100320630	0.432539	NA	FALSE	TRUE	FALSE	0.974736	5518	FALSE	TRUE	FALSE
chr17	40538913	40540912	chr11	100937629	100939629	0.440177	NA	FALSE	TRUE	FALSE	0.96318	8093	FALSE	TRUE	FALSE
chr17	41737363	41739362	chr11	101892629	101894629	0.442962	NA	FALSE	TRUE	FALSE	0.972317	6051	FALSE	TRUE	FALSE
chr17	42704538	42706537	chr11	102610629	102612629	0.456319	NA	TRUE	FALSE	FALSE	0.967903	7071	TRUE	FALSE	FALSE
chr17	43248551	43250925	chr11	103141629	103143629	0.367291	NA	FALSE	FALSE	FALSE	0.962846	8157	TRUE	FALSE	FALSE
chr17	43392963	43394962	chr11	103265629	103267629	0.425456	NA	FALSE	TRUE	FALSE	0.971027	6349	FALSE	TRUE	FALSE
chr17	47098526	47100525	chr11	95981631	95983631	0.435727	NA	FALSE	TRUE	FALSE	0.976517	5068	FALSE	TRUE	FALSE
chr17	47585151	47587150	chr11	95574631	95576631	0.412811	NA	FALSE	FALSE	FALSE	0.972944	5930	TRUE	FALSE	FALSE
chr17	49020826	49022825	chr11	94137631	94139631	0.387063	NA	FALSE	TRUE	FALSE	0.960665	8652	FALSE	TRUE	FALSE
chr17	53664201	53666950	chr11	90128632	90130632	0.370179	NA	FALSE	FALSE	FALSE	0.960239	8740	TRUE	FALSE	FALSE
chr17	55992638	55994637	chr11	88138632	88140632	0.431165	NA	FALSE	FALSE	FALSE	0.968463	6945	TRUE	FALSE	FALSE
chr17	59528826	59535300	chr11	85885633	85887633	0.457015	NA	FALSE	TRUE	FALSE	0.966996	7255	FALSE	TRUE	FALSE
chr17	60946451	60948450	chr11	105506628	105508628	0.419347	NA	FALSE	FALSE	FALSE	0.960793	8625	TRUE	FALSE	FALSE
chr17	75467176	75469175	chr11	117343626	117345626	0.375105	NA	FALSE	FALSE	TRUE	0.964938	7702	FALSE	FALSE	TRUE
chr17	75953901	75956725	chr11	117654626	117656626	0.45521	NA	FALSE	TRUE	FALSE	0.973983	5684	FALSE	TRUE	FALSE
chr17	76878251	76881150	chr11	118326625	118328625	0.471544	NA	FALSE	FALSE	FALSE	0.973611	5763	TRUE	FALSE	FALSE
chr18	455788	457787	chr18	9743297	9745297	0.466858	NA	FALSE	TRUE	FALSE	0.978104	4697	FALSE	TRUE	FALSE
chr18	3260701	3262700	chr17	70989576	70991576	0.434889	NA	FALSE	TRUE	FALSE	0.956694	9543	FALSE	TRUE	FALSE
chr18	3592901	3595650	chr17	70753576	70755576	0.443807	NA	FALSE	TRUE	FALSE	0.960218	8743	FALSE	TRUE	FALSE
chr18	3623801	3625800	chr17	70737576	70739576	0.419526	NA	FALSE	FALSE	FALSE	0.962623	8211	TRUE	FALSE	FALSE
chr18	19319626	19321625	chr18	10724297	10726297	0.420365	NA	FALSE	TRUE	FALSE	0.96369	7977	FALSE	TRUE	FALSE
chr18	22005701	22007700	chr18	12971296	12973296	0.444405	NA	FALSE	TRUE	FALSE	0.979796	4279	FALSE	TRUE	FALSE
chr18	24128676	24130825	chr18	15063296	15065296	0.461319	NA	FALSE	TRUE	FALSE	0.955145	9883	FALSE	TRUE	FALSE
chr18	42294238	42296237	chr18	79071281	79073281	0.427215	NA	FALSE	FALSE	FALSE	0.959715	8867	TRUE	FALSE	FALSE
chr18	52917588	52919587	chr18	69660283	69662283	0.469158	NA	TRUE	FALSE	FALSE	0.968922	6834	TRUE	FALSE	FALSE
chr18	77285263	77287262	chr18	80608281	80610281	0.397579	NA	FALSE	FALSE	FALSE	0.955579	9788	TRUE	FALSE	FALSE
chr18	77438326	77440325	chr18	80468281	80470281	0.449427	NA	FALSE	TRUE	FALSE	0.956336	9622	FALSE	TRUE	FALSE
chr19	781551	783550	chr10	79840658	79842658	0.42056	NA	FALSE	FALSE	TRUE	0.956365	9610	FALSE	FALSE	TRUE
chr1	93249213	93251212	chr5	107867825	107869825	0.395601	NA	FALSE	TRUE	FALSE	0.958265	9195	FALSE	TRUE	FALSE
chr19	2982563	2984562	chr10	81596657	81598657	0.406389	NA	FALSE	TRUE	FALSE	0.959467	8915	FALSE	TRUE	FALSE
chr19	3457226	3460400	chr10	81400657	81402657	0.467873	NA	FALSE	TRUE	FALSE	0.977201	4904	FALSE	TRUE	FALSE
chr19	4245888	4247887	chr17	55957579	55959579	0.470903	NA	FALSE	TRUE	FALSE	0.965566	7563	FALSE	TRUE	FALSE
chr19	5802626	5804625	chr17	56757579	56759579	0.435287	NA	FALSE	TRUE	FALSE	0.970744	6403	FALSE	TRUE	FALSE
chr19	10679451	10681450	chr9	21289810	21291810	0.399293	NA	FALSE	TRUE	FALSE	0.958832	9053	FALSE	TRUE	FALSE
chr19	11456126	11458125	chr9	21925810	21927810	0.409564	NA	FALSE	TRUE	FALSE	0.961649	8440	FALSE	TRUE	FALSE
chr19	11615863	11617862	chr9	22070810	22072810	0.463958	NA	FALSE	TRUE	FALSE	0.964066	7897	FALSE	TRUE	FALSE
chr19	12901688	12903687	chr8	84977038	84979038	0.462387	NA	FALSE	TRUE	FALSE	0.956633	9557	FALSE	TRUE	FALSE
chr19	13858001	13860000	chr8	84269038	84271038	0.384694	NA	FALSE	TRUE	FALSE	0.961993	8362	FALSE	TRUE	FALSE
chr19	17325076	17327075	chr8	71367041	71369041	0.403964	NA	FALSE	TRUE	FALSE	0.970404	6493	FALSE	TRUE	FALSE
chr19	31209651	31211650	chr7	37310542	37312542	0.423382	NA	FALSE	FALSE	FALSE	0.957805	9299	TRUE	FALSE	FALSE
chr19	34849013	34851012	chr7	34232542	34234542	0.44475	NA	FALSE	TRUE	FALSE	0.962118	8333	FALSE	TRUE	FALSE
chr19	38493476	38496500	chr7	29451544	29453544	0.392593	NA	TRUE	FALSE	FALSE	0.959931	8816	TRUE	FALSE	FALSE
chr19	39881438	39883437	chr7	28391544	28393544	0.412827	NA	FALSE	TRUE	FALSE	0.972528	5996	FALSE	TRUE	FALSE
chr19	41869163	41871162	chr7	25679544	25681544	0.421415	NA	FALSE	TRUE	FALSE	0.960842	8615	FALSE	TRUE	FALSE
chr19	45945538	45947537	chr7	19326546	19328546	0.370364	NA	FALSE	FALSE	FALSE	0.960008	8803	TRUE	FALSE	FALSE
chr19	46364563	46366562	chr7	19023546	19025546	0.391705	NA	FALSE	TRUE	FALSE	0.9549	9941	FALSE	TRUE	FALSE
chr19	46389213	46391212	chr7	19002546	19004546	0.44245	NA	FALSE	TRUE	FALSE	0.957486	9386	FALSE	TRUE	FALSE
chr19	47142688	47144687	chr7	16890546	16892546	0.45118	NA	FALSE	TRUE	FALSE	0.954934	9930	FALSE	TRUE	FALSE
chr19	49216701	49218700	chr7	45642540	45644540	0.453157	NA	FALSE	TRUE	FALSE	0.96222	8311	FALSE	TRUE	FALSE
chr19	49222251	49224250	chr7	45638540	45640540	0.456691	NA	FALSE	TRUE	FALSE	0.973529	5781	FALSE	TRUE	FALSE
chr19	50143751	50146475	chr7	45015540	45017540	0.432021	NA	FALSE	TRUE	FALSE	0.957517	9376	FALSE	TRUE	FALSE
chr19	50268463	50270462	chr7	44928540	44930540	0.434628	NA	FALSE	TRUE	FALSE	0.975633	5282	FALSE	TRUE	FALSE
chr19	50878588	50880587	chr7	44552540	44554540	0.467651	NA	FALSE	TRUE	FALSE	0.967445	7167	FALSE	TRUE	FALSE
chr19	51014226	51016225	chr7	44466540	44468540	0.429507	NA	FALSE	TRUE	FALSE	0.977631	4809	FALSE	TRUE	FALSE
chr19	55895901	55897900	chr7	4791549	4793549	0.420692	NA	FALSE	TRUE	FALSE	0.972461	6017	FALSE	TRUE	FALSE
chr2	16702463	16704462	chr12	12401079	12403079	0.461286	NA	TRUE	FALSE	FALSE	0.969159	6768	TRUE	FALSE	FALSE
chr1	113932576	113934575	chr3	104218695	104220695	0.435231	NA	FALSE	TRUE	FALSE	0.970866	6378	FALSE	TRUE	FALSE
chr2	36593738	36595737	chr17	78211574	78213574	0.462334	NA	FALSE	FALSE	FALSE	0.96725	7204	TRUE	FALSE	FALSE
chr2	37733176	37735175	chr17	79205574	79207574	0.416827	NA	FALSE	FALSE	FALSE	0.973495	5792	TRUE	FALSE	FALSE
chr1	114523151	114526425	chr3	103734695	103736695	0.425334	NA	FALSE	TRUE	FALSE	0.972159	6087	FALSE	TRUE	FALSE
chr2	43269651	43271775	chr17	84044573	84046573	0.416081	NA	TRUE	FALSE	FALSE	0.957596	9352	TRUE	FALSE	FALSE
chr2	43328101	43330250	chr17	84096573	84098573	0.407735	NA	FALSE	FALSE	FALSE	0.960456	8698	TRUE	FALSE	FALSE
chr2	43554451	43556450	chr17	84258573	84260573	0.471257	NA	FALSE	FALSE	FALSE	0.976295	5116	TRUE	FALSE	FALSE
chr2	43575926	43578275	chr17	84277573	84279573	0.426592	NA	FALSE	FALSE	FALSE	0.971841	6158	TRUE	FALSE	FALSE
chr2	44396101	44398100	chr17	84957573	84959573	0.455354	NA	FALSE	TRUE	FALSE	0.958357	9172	FALSE	TRUE	FALSE
chr2	46770751	46772750	chr17	86963572	86965572	0.44164	NA	FALSE	TRUE	FALSE	0.971753	6176	FALSE	TRUE	FALSE
chr2	48666626	48668625	chr17	88528572	88530572	0.410897	NA	FALSE	TRUE	FALSE	0.955057	9905	FALSE	TRUE	FALSE
chr2	54785051	54787900	chr11	30196646	30198646	0.45855	NA	FALSE	TRUE	FALSE	0.973609	5763	FALSE	TRUE	FALSE
chr2	60054763	60056762	chr11	24783647	24785647	0.468336	NA	FALSE	FALSE	TRUE	0.973878	5705	FALSE	FALSE	TRUE
chr2	74153338	74155337	chr6	83505112	83507112	0.455502	NA	FALSE	TRUE	FALSE	0.975693	5264	FALSE	TRUE	FALSE
chr2	85821376	85823375	chr6	72361114	72363114	0.430133	NA	FALSE	TRUE	FALSE	0.957595	9352	FALSE	TRUE	FALSE
chr2	86222976	86226800	chr6	71990114	71992114	0.420706	NA	TRUE	FALSE	FALSE	0.970558	6447	TRUE	FALSE	FALSE
chr2	100721338	100723337	chr1	38627993	38629993	0.461029	NA	FALSE	TRUE	FALSE	0.976734	5020	FALSE	TRUE	FALSE
chr2	113341051	113343125	chr2	129127955	129129955	0.409523	NA	FALSE	TRUE	FALSE	0.974406	5582	FALSE	TRUE	FALSE
chr2	129135801	129138400	chr1	35991993	35993993	0.408316	NA	FALSE	FALSE	FALSE	0.9565	9583	TRUE	FALSE	FALSE
chr2	166325463	166327462	chr2	65844970	65846970	0.392679	NA	FALSE	TRUE	FALSE	0.957072	9472	FALSE	TRUE	FALSE
chr2	176968126	176970125	chr2	74678968	74680968	0.468796	NA	FALSE	TRUE	FALSE	0.961865	8399	FALSE	TRUE	FALSE
chr2	178460326	178462325	chr2	75956968	75958968	0.432247	NA	TRUE	FALSE	FALSE	0.973162	5873	TRUE	FALSE	FALSE
chr2	189838613	189840612	chr1	45310991	45312991	0.466902	NA	FALSE	TRUE	FALSE	0.969019	6802	FALSE	TRUE	FALSE
chr2	198537651	198541175	chr1	55223989	55225989	0.441604	NA	FALSE	TRUE	FALSE	0.961703	8432	FALSE	TRUE	FALSE
chr2	216973188	216975187	chr1	72306985	72308985	0.423659	NA	FALSE	TRUE	FALSE	0.958419	9153	FALSE	TRUE	FALSE
chr2	217497651	217501850	chr1	72824985	72826985	0.383205	NA	FALSE	TRUE	FALSE	0.961227	8530	FALSE	TRUE	FALSE
chr2	217558476	217560475	chr1	72872985	72874985	0.414013	NA	FALSE	TRUE	FALSE	0.959966	8812	FALSE	TRUE	FALSE
chr2	218865876	218867875	chr1	74089984	74091984	0.432306	NA	FALSE	TRUE	FALSE	0.96475	7749	FALSE	TRUE	FALSE
chr1	9351376	9353375	chr4	149953968	149955968	0.383422	NA	FALSE	TRUE	FALSE	0.965337	7612	FALSE	TRUE	FALSE
chr2	219260376	219262375	chr1	74385984	74387984	0.450295	NA	FALSE	TRUE	FALSE	0.966278	7409	FALSE	TRUE	FALSE
chr2	219773176	219775175	chr1	74815984	74817984	0.438598	NA	FALSE	FALSE	FALSE	0.970978	6355	TRUE	FALSE	FALSE
chr2	227655363	227657362	chr1	82281982	82283982	0.463016	NA	FALSE	FALSE	FALSE	0.965757	7523	TRUE	FALSE	FALSE
chr2	231728501	231736400	chr1	85893982	85895982	0.397146	NA	FALSE	TRUE	FALSE	0.96344	8036	FALSE	TRUE	FALSE
chr2	232645413	232647412	chr1	86581981	86583981	0.418478	NA	FALSE	TRUE	FALSE	0.967181	7217	FALSE	TRUE	FALSE
chr2	235888801	235891200	chr1	89091981	89093981	0.458259	NA	FALSE	TRUE	FALSE	0.957488	9385	FALSE	TRUE	FALSE
chr2	239754826	239758650	chr1	91799980	91801980	0.449218	NA	FALSE	TRUE	FALSE	0.966715	7314	FALSE	TRUE	FALSE
chr1	150240338	150242337	chr3	95892697	95894697	0.437311	NA	FALSE	TRUE	FALSE	0.974256	5609	FALSE	TRUE	FALSE
chr20	5092513	5094512	chr2	132245955	132247955	0.426838	NA	FALSE	TRUE	FALSE	0.975628	5282	FALSE	TRUE	FALSE
chr20	9048263	9050262	chr2	135657954	135659954	0.428907	NA	FALSE	TRUE	FALSE	0.954694	9984	FALSE	TRUE	FALSE
chr20	10652626	10655600	chr2	137114954	137116954	0.464162	NA	FALSE	TRUE	FALSE	0.955784	9736	FALSE	TRUE	FALSE
chr20	30420851	30422850	chr2	152921950	152923950	0.364346	NA	TRUE	FALSE	FALSE	0.957623	9344	TRUE	FALSE	FALSE
chr20	34128538	34130537	chr2	156006949	156008949	0.440144	NA	FALSE	TRUE	FALSE	0.96197	8368	FALSE	TRUE	FALSE
chr20	45745026	45747025	chr2	165739947	165741947	0.454856	NA	TRUE	FALSE	FALSE	0.972243	6064	TRUE	FALSE	FALSE
chr20	45976251	45978250	chr2	165874947	165876947	0.432519	NA	FALSE	TRUE	FALSE	0.972204	6075	FALSE	TRUE	FALSE
chr20	50720626	50722625	chr2	168910946	168912946	0.430756	NA	FALSE	TRUE	FALSE	0.959188	8990	FALSE	TRUE	FALSE
[truncated: 50 more rows]
