# Supplementary material for: Limb-Enhancer Genie: An accessible resource of accurate enhancer predictions in the developing limb
Source: PLoS Comput Biol. 2017 Aug 21;13(8):e1005720. doi: 10.1371/journal.pcbi.1005720 (PMC5578682; doi:10.1371/journal.pcbi.1005720)
Supplement: S17 Table — Same as S2 Table. (XLSX) [file pcbi.1005720.s027.xlsx]

## Sheet: S17
Developmental Stage	Tissue/Region	Experiment	Antibody	Replicate	Accession Type	Accession	PMID	Accession Type of the Control File(s)	Accession of the Control File(s)
E11.5	facial prominence	ChIP-seq	p300	1	GEO	GSM1199037	24159046	-	-
E11.5	midbrain	ChIP-seq	p300	1	GEO	GSM348065	19212405	-	-
E11.5	midbrain	ChIP-seq	H3K27ac	1	ENCODE	ENCSR088UKA	22955616	ENCODE	ENCFF001ZVA, ENCFF001ZUZ
E11.5	midbrain	ChIP-seq	H3K27ac	2	ENCODE	ENCSR088UKA	22955616	ENCODE	ENCFF001ZVA, ENCFF001ZUZ
E11.5	hindbrain	ChIP-seq	H3K27ac	1	ENCODE	ENCSR129LAP	22955616	ENCODE	ENCFF001ZVA, ENCFF001ZUZ
E11.5	hindbrain	ChIP-seq	H3K27ac	2	ENCODE	ENCSR129LAP	22955616	ENCODE	ENCFF001ZVA, ENCFF001ZUZ
E11.5	neural tube	ChIP-seq	H3K27ac	1	ENCODE	ENCSR531RZS	22955616	ENCODE	ENCFF001ZVA, ENCFF001ZUZ
E11.5	neural tube	ChIP-seq	H3K27ac	2	ENCODE	ENCSR531RZS	22955616	ENCODE	ENCFF001ZVA, ENCFF001ZUZ
E11.5	facial prominence	ChIP-seq	H3K27ac	1	ENCODE	ENCSR401GRX	22955616	ENCODE	ENCFF001ZVA, ENCFF001ZUZ
E11.5	facial prominence	ChIP-seq	H3K27ac	2	ENCODE	ENCSR401GRX	22955616	ENCODE	ENCFF001ZVA, ENCFF001ZUZ
E11.5	hindbrain	DnaseI-seq	-	1	ENCODE	ENCFF391MIB	25409824	-	-
E11.5	hindbrain	DnaseI-seq	-	2	ENCODE	ENCFF202UDC	25409824	-	-
E11.5	midbrain	DnaseI-seq	-	1	ENCODE	ENCFF475OBM	25409824	-	-
E11.5	midbrain	DnaseI-seq	-	2	ENCODE	ENCFF185ZFO	25409824	-	-
E11.5	neural tube	DnaseI-seq	-	1	ENCODE	ENCFF030MTG	25409824	-	-
E11.5	neural tube	DnaseI-seq	-	2	ENCODE	ENCFF011XRW	25409824	-	-
E11.5	facial prominence	DnaseI-seq	-	1	ENCODE	ENCFF313DHF	25409824	-	-
E11.5	facial prominence	DnaseI-seq	-	2	ENCODE	ENCFF522DEO	25409824	-	-
E11.5	headless embryo	DnaseI-seq	-	1	GEO	GSM1014172	25409824	-	-
E11.5	headless embryo	DnaseI-seq	-	2	GEO	GSM1014172	25409824	-	-
